# Supplementary material for: Wild-Type U2AF1 Antagonizes the Splicing Program Characteristic of U2AF1-Mutant Tumors and Is Required for Cell Survival
Source: PLoS Genet. 2016 Oct 24;12(10):e1006384. doi: 10.1371/journal.pgen.1006384 (PMC5077151; doi:10.1371/journal.pgen.1006384)
Supplement: S1 Table — Each row of the table corresponds to an isoform of a splicing event that is differentially spliced in at least one of the indicated comparisons between cell lines that do or do not express U2AF1S34F. In each case, the isoform for which information is given is as follows: the inclusion isoform for cassette exons (type “se”), the intron-proximal isoform for competing 5' or 3′ splice site events (types “a5ss” or “a3ss”), inclusion of the upstream exon for mutually exclusive exon events (type “mxe”), splicing of retained introns annotated as alternative (type “ri”) or constitutive (type “ci”), or canonical splicing of an annotated constitutive junction (type “cj”). The columns specify relevant annotations for each event as follows: “Coordinates” specifies the genomic coordinates of the event; “Gene” specifies the Ensembl gene ID; “Gene Name” specifies the gene name; “Gene Description” is a description of the gene as given by Ensembl; “Type” specifies the type of splicing event; “NMD Target” specifies whether the isoform is a predicted substrate for degradation by nonsense mediated decay (NMD) (NA indicates that either all or no isoforms of the event are predicted NMD substrates). The columns prefixed by “Psi_” indicate the inclusion frequency of the above-mentioned isoforms in a given sample. The columns prefixed by “deltaPsi_” give the absolute difference in isoform ratio (Percent Spliced In or “Psi” value) for the indicated comparisons. Table is restricted to events that are differentially spliced in at least one comparison. (XLS) [file pgen.1006384.s020.xls]

## Sheet: S1
Event	Coordinates	Gene	Gene Name	Gene Description	Type	NMD Target	Psi_WT1	Psi_WT2	Psi_MUT1a	Psi_MUT1b	deltaPsi_MUT1a-vs-WT1	deltaPsi_MUT1b-vs-WT2	deltaPsi_MUT1a-vs-WT2	deltaPsi_MUT1b-vs-WT1	psi_WT1 (sgRNA-GFP and Cas9)	psi_MUT1a (sgRNA-GFP and Cas9)	psi_MUT1a (sgRNA-WT and Cas9)	deltaPsi_MUT1a (sgRNA-GFP and Cas9)-vs-WT1 (sgRNA-GFP and Cas9)	deltaPsi_MUT1a (sgRNA-WT and Cas9)-vs-WT1 (sgRNA-GFP and Cas9)
a3ss@1:100606070:100606408:+|1:100606070:100606523:+.1	chr1:100605970-100606623	ENSG00000122435	TRMT13	tRNA methyltransferase 13 homolog (S. cerevisiae)	a3ss	FALSE	0.89	0.87	0.37	0.49	-0.52	-0.38	-0.5	-0.4	0.79	0.28	0.12	-0.51	-0.67
a3ss@1:100732180:100733630:+|1:100732180:100733693:+|1:100732180:100733708:+.1	chr1:100732080-100733808	ENSG00000137996	RTCA	RNA 3'-terminal phosphate cyclase	a3ss	TRUE	0.15	0.13	0.03	0.03	-0.12	-0.1	-0.1	-0.12	0.13	0.03	0.05	-0.1	-0.08
a3ss@1:100732180:100733630:+|1:100732180:100733708:+.1	chr1:100732080-100733808	ENSG00000137996	RTCA	RNA 3'-terminal phosphate cyclase	a3ss	TRUE	0.17	0.16	0.03	0.03	-0.14	-0.13	-0.13	-0.14	0.19	0.04	0.04	-0.15	-0.15
a3ss@1:101354420:101360189:-|1:101354384:101360189:-.1	chr1:101354284-101360289	ENSG00000162694	EXTL2	exostoses (multiple)-like 2	a3ss	NA	0.22	0.17	0.22	0.13	0	-0.04	0.05	-0.09	0.2	0.24	0.39	0.04	0.19
a3ss@1:101467143:101479266:-|1:101467100:101479266:-.1	chr1:101467000-101479366	ENSG00000117543	DPH5	DPH5 homolog (S. cerevisiae)	a3ss	FALSE	0.88	0.89	0.77	0.82	-0.11	-0.07	-0.12	-0.06	0.88	0.69	0.4	-0.19	-0.48
a3ss@1:101467143:101487197:-|1:101467100:101487197:-.1	chr1:101467000-101487297	ENSG00000117543	DPH5	DPH5 homolog (S. cerevisiae)	a3ss	TRUE	0.61	0.61	0.38	0.42	-0.23	-0.19	-0.23	-0.19	0.47	0.2	0.23	-0.27	-0.24
a3ss@1:101538386:101540832:+|1:101538386:101540951:+.1	chr1:101538286-101541051	ENSG00000233184	RP11-421L21.3	NA	a3ss	NA	0.39	0.7	0.36	0.61	-0.03	-0.09	-0.34	0.22	0.3	0.58	0.48	0.28	0.18
a3ss@1:1019466:1019733:-|1:1019391:1019733:-.1	chr1:1019291-1019833	ENSG00000131591	C1orf159	chromosome 1 open reading frame 159	a3ss	TRUE	0.69	0.87	0.45	0.6	-0.24	-0.27	-0.42	-0.09	0.74	0.95	0.5	0.21	-0.24
a3ss@1:104094414:104095896:+|1:104094414:104097656:+.1	chr1:104094314-104097756	ENSG00000185946	RNPC3	RNA-binding region (RNP1, RRM) containing 3	a3ss	NA	0.65	0.6	0.55	0.48	-0.1	-0.12	-0.05	-0.17	0.77	0.55	0.31	-0.22	-0.46
a3ss@1:109486679:109490233:-|1:109486529:109490233:-.1	chr1:109486429-109490333	ENSG00000121940	CLCC1	chloride channel CLIC-like 1	a3ss	NA	0.91	0.85	0.62	0.67	-0.29	-0.18	-0.23	-0.24	0.92	0.73	0.72	-0.19	-0.2
a3ss@1:113241411:113242080:+|1:113241411:113242307:+.1	chr1:113241311-113242407	ENSG00000155363	MOV10	Mov10, Moloney leukemia virus 10, homolog (mouse)	a3ss	TRUE	0.17	0.18	0.13	0.12	-0.04	-0.06	-0.05	-0.05	0.22	0.11	0.06	-0.11	-0.16
a3ss@1:1244983:1245061:+|1:1244983:1245086:+.1	chr1:1244883-1245186	ENSG00000169972	PUSL1	pseudouridylate synthase-like 1	a3ss	FALSE	0.9	0.85	0.93	0.96	0.03	0.11	0.08	0.06	0.9	0.94	0.94	0.04	0.04
a3ss@1:1254904:1255836:-|1:1254813:1255836:-.1	chr1:1254713-1255936	ENSG00000127054	CPSF3L	cleavage and polyadenylation specific factor 3-like	a3ss	FALSE	0.96	0.95	0.88	0.89	-0.08	-0.06	-0.07	-0.07	0.96	0.91	0.84	-0.05	-0.12
a3ss@1:144300755:144301190:-|1:144300752:144301190:-.1	chr1:144300652-144301290	ENSG00000235398	LINC00623	NA	a3ss	NA	0.82	0.78	0.95	0.96	0.13	0.18	0.17	0.14	0.99	0.94	0.94	-0.05	-0.05
a3ss@1:145811463:145811896:-|1:145811443:145811896:-.1	chr1:145811343-145811996	ENSG00000117262	GPR89A	G protein-coupled receptor 89A	a3ss	TRUE	0.01	0.01	0	0.1	-0.01	0.09	-0.01	0.09	0.01	0.11	0.09	0.1	0.08
a3ss@1:145811463:145811896:-|1:145811443:145811896:-|1:145811374:145811896:-.1	chr1:145811274-145811996	ENSG00000117262	GPR89A	G protein-coupled receptor 89A	a3ss	TRUE	0	0	0	0.1	0	0.1	0	0.1	0.01	0.11	0.09	0.1	0.08
a3ss@1:149903318:149903836:-|1:149903271:149903836:-.1	chr1:149903171-149903936	ENSG00000014914	MTMR11	myotubularin related protein 11	a3ss	FALSE	0.7	0.82	0.85	0.9	0.15	0.08	0.03	0.2	0.7	0.81	0.92	0.11	0.22
a3ss@1:150900450:150902443:+|1:150900450:150902474:+.1	chr1:150900350-150902574	ENSG00000143379	SETDB1	SET domain, bifurcated 1	a3ss	FALSE	0.97	0.97	0.98	0.91	0.01	-0.06	0.01	-0.06	0.98	0.93	0.77	-0.05	-0.21
a3ss@1:150975444:150978788:-|1:150975182:150978788:-|1:150974799:150978788:-|1:150974787:150978788:-|1:150974646:150978788:-.1	chr1:150974546-150978888	ENSG00000143409	FAM63A	family with sequence similarity 63, member A	a3ss	NA	0.33	0.29	0.37	0.44	0.04	0.15	0.08	0.11	0.34	0.49	0.52	0.15	0.18
a3ss@1:150990380:150990943:+|1:150990380:150991033:+.1	chr1:150990280-150991133	ENSG00000143363	PRUNE	prune homolog (Drosophila)	a3ss	NA	0.66	0.59	0.37	0.43	-0.29	-0.16	-0.22	-0.23	0.75	0.36	0.18	-0.39	-0.57
a3ss@1:151139890:151140620:+|1:151139890:151140625:+|1:151139890:151140670:+.1	chr1:151139790-151140770	ENSG00000163156	SCNM1	sodium channel modifier 1	a3ss	FALSE	0.74	0.85	0.87	0.84	0.13	-0.01	0.02	0.1	0.83	0.92	0.87	0.09	0.04
a3ss@1:153588415:153588709:-|1:153588412:153588709:-.1	chr1:153588312-153588809	ENSG00000189334	S100A14	S100 calcium binding protein A14	a3ss	NA	0.65	0.69	0.73	0.75	0.08	0.06	0.04	0.1	0.69	0.8	0.8	0.11	0.11
a3ss@1:155168528:155169595:-|1:155168393:155169595:-.1	chr1:155168293-155169695	ENSG00000169231	THBS3	thrombospondin 3	a3ss	TRUE	0.05	0.04	0.13	0.04	0.08	0	0.09	-0.01	0.09	0.08	0.28	-0.01	0.19
a3ss@1:155185191:155185354:-|1:155184953:155185354:-.1	chr1:155184853-155185454	ENSG00000160766	GBAP1	NA	a3ss	TRUE	0.47	0.37	0.64	0.67	0.17	0.3	0.27	0.2	0.39	0.64	0.78	0.25	0.39
a3ss@1:155278756:155279834:+|1:155278756:155279836:+|1:155278756:155279855:+.1	chr1:155278656-155279955	ENSG00000160752	FDPS	farnesyl diphosphate synthase	a3ss	NA	0.6	0.58	0.33	0.35	-0.27	-0.23	-0.25	-0.25	0.58	0.35	0.28	-0.23	-0.3
a3ss@1:155638568:155640111:-|1:155638508:155640111:-.1	chr1:155638408-155640211	ENSG00000163374	YY1AP1	YY1 associated protein 1	a3ss	NA	0.69	0.7	0.54	0.44	-0.15	-0.26	-0.16	-0.25	0.66	0.46	0.36	-0.2	-0.3
a3ss@1:155717198:155717292:+|1:155717198:155717354:+.1	chr1:155717098-155717454	ENSG00000125459	MSTO1	misato homolog 1 (Drosophila)	a3ss	NA	0.95	0.8	0.11	0.12	-0.84	-0.68	-0.69	-0.83	0.18	0.13	0.79	-0.05	0.61
a3ss@1:155727825:155730235:-|1:155727758:155730235:-.1	chr1:155727658-155730335	ENSG00000116580	GON4L	gon-4-like (C. elegans)	a3ss	FALSE	0.97	0.95	0.95	0.96	-0.02	0.01	0	-0.01	0.96	0.97	0.85	0.01	-0.11
a3ss@1:155886528:155887290:-|1:155886500:155887290:-.1	chr1:155886400-155887390	ENSG00000132680	KIAA0907	KIAA0907	a3ss	FALSE	0.63	0.61	0.62	0.54	-0.01	-0.07	0.01	-0.09	0.72	0.58	0.62	-0.14	-0.1
a3ss@1:155891419:155891652:-|1:155891315:155891652:-.1	chr1:155891215-155891752	ENSG00000132680	KIAA0907	KIAA0907	a3ss	FALSE	0.9	0.9	0.86	0.86	-0.04	-0.04	-0.04	-0.04	0.92	0.84	0.81	-0.08	-0.11
a3ss@1:1561033:1561747:+|1:1561033:1562030:+.1	chr1:1560933-1562130	ENSG00000197530	MIB2	mindbomb E3 ubiquitin protein ligase 2	a3ss	TRUE	0.19	0.14	0.25	0.23	0.06	0.09	0.11	0.04	0.17	0.31	0.28	0.14	0.11
a3ss@1:158058244:158059244:+|1:158058244:158059292:+.1	chr1:158058144-158059392	ENSG00000183853	KIRREL	kin of IRRE like (Drosophila)	a3ss	NA	0.49	0.47	0.33	0.36	-0.16	-0.11	-0.14	-0.13	0.49	0.32	0.32	-0.17	-0.17
a3ss@1:160231190:160232066:-|1:160231148:160232066:-|1:160231140:160232066:-|1:160231115:160232066:-.1	chr1:160231015-160232166	ENSG00000132716	DCAF8	DDB1 and CUL4 associated factor 8	a3ss	NA	0.12	0.19	0.28	0.27	0.16	0.08	0.09	0.15	0.14	0.2	0.16	0.06	0.02
a3ss@1:161137917:161138203:+|1:161137917:161138222:+.1	chr1:161137817-161138322	ENSG00000143224	PPOX	protoporphyrinogen oxidase	a3ss	TRUE	0.21	0.16	0.06	0.05	-0.15	-0.11	-0.1	-0.16	0.23	0.08	0.11	-0.15	-0.12
a3ss@1:161145885:161146224:-|1:161145864:161146224:-|1:161145683:161146224:-.1	chr1:161145583-161146324	ENSG00000158850	B4GALT3	UDP-Gal:betaGlcNAc beta 1,4- galactosyltransferase, polypeptide 3	a3ss	NA	0.36	0.37	0.41	0.44	0.05	0.07	0.04	0.08	0.4	0.46	0.66	0.06	0.26
a3ss@1:162766467:162767592:+|1:162766467:162767618:+.1	chr1:162766367-162767718	ENSG00000132196	HSD17B7	hydroxysteroid (17-beta) dehydrogenase 7	a3ss	FALSE	0.87	0.85	0.94	0.96	0.07	0.11	0.09	0.09	0.84	0.89	0.88	0.05	0.04
a3ss@1:165600530:165618992:+|1:165600530:165619078:+.1	chr1:165600430-165619178	ENSG00000143198	MGST3	microsomal glutathione S-transferase 3	a3ss	NA	0.04	0.16	0.17	0.08	0.13	-0.08	0.01	0.04	0.13	0.28	0.27	0.15	0.14
a3ss@1:16717919:16719723:+|1:16717919:16719726:+.1	chr1:16717819-16719826	ENSG00000055070	SZRD1	SUZ RNA binding domain containing 1	a3ss	NA	0.72	0.71	0.76	0.74	0.04	0.03	0.05	0.02	0.71	0.71	0.85	0	0.14
a3ss@1:16946740:16952270:-|1:16946533:16952270:-|1:16946519:16952270:-.1	chr1:16946419-16952370	ENSG00000215908	CROCCP2	NA	a3ss	NA	0.43	0.47	0.61	0.58	0.18	0.11	0.14	0.15	0.45	0.61	0.67	0.16	0.22
a3ss@1:169838269:169839396:-|1:169838180:169839396:-.1	chr1:169838080-169839496	ENSG00000000457	SCYL3	SCY1-like 3 (S. cerevisiae)	a3ss	TRUE	0.22	0.2	0.07	0.13	-0.15	-0.07	-0.13	-0.09	0.2	0.13	0.09	-0.07	-0.11
a3ss@1:171678940:171679854:-|1:171678884:171679854:-.1	chr1:171678784-171679954	ENSG00000117533	VAMP4	vesicle-associated membrane protein 4	a3ss	TRUE	0.14	0.15	0.06	0.04	-0.08	-0.11	-0.09	-0.1	0.18	0.05	0.07	-0.13	-0.11
a3ss@1:171750935:171751066:+|1:171750935:171751128:+.1	chr1:171750835-171751228	ENSG00000010165	METTL13	methyltransferase like 13	a3ss	TRUE	0.82	0.79	0.65	0.79	-0.17	0	-0.14	-0.03	0.8	0.8	0.61	0	-0.19
a3ss@1:178423783:178425835:+|1:178423783:178425856:+.1	chr1:178423683-178425956	ENSG00000075391	RASAL2	RAS protein activator like 2	a3ss	NA	0.51	0.4	0.23	0.3	-0.28	-0.1	-0.17	-0.21	0.5	0.24	0.4	-0.26	-0.1
a3ss@1:182794955:182797859:+|1:182794955:182798738:+.1	chr1:182794855-182798838	ENSG00000135838	NPL	N-acetylneuraminate pyruvate lyase (dihydrodipicolinate synthase)	a3ss	NA	0.91	0.92	0.75	0.94	-0.16	0.02	-0.17	0.03	0.94	0.79	0.65	-0.15	-0.29
a3ss@1:18369:18913:-|1:18366:18913:-.1	chr1:18266-19013	ENSG00000227232	WASH7P	NA	a3ss	NA	0.94	0.95	0.93	0.82	-0.01	-0.13	-0.02	-0.12	0.85	0.87	0.67	0.02	-0.18
a3ss@1:18369:24738:-|1:18366:24738:-.1	chr1:18266-24838	ENSG00000227232	WASH7P	NA	a3ss	NA	0.04	0.07	0.07	0.18	0.03	0.11	0	0.14	0.12	0.15	0.07	0.03	-0.05
a3ss@1:192989586:192990227:-|1:192989511:192990227:-.1	chr1:192989411-192990327	ENSG00000116750	UCHL5	ubiquitin carboxyl-terminal hydrolase L5	a3ss	TRUE	0.07	0.06	0.03	0.06	-0.04	0	-0.03	-0.01	0.15	0.03	0.05	-0.12	-0.1
a3ss@1:200813997:200816338:+|1:200813997:200816386:+.1	chr1:200813897-200816486	ENSG00000118200	CAMSAP2	calmodulin regulated spectrin-associated protein family, member 2	a3ss	NA	0.73	0.82	0.93	0.89	0.2	0.07	0.11	0.16	0.8	0.91	0.95	0.11	0.15
a3ss@1:203764922:203765421:+|1:203764922:203765579:+|1:203764922:203770703:+|1:203764922:203772085:+.1	chr1:203764822-203772185	ENSG00000058673	ZC3H11A	zinc finger CCCH-type containing 11A	a3ss	NA	0.11	0.2	0.38	0.41	0.27	0.21	0.18	0.3	0.23	0.44	0.52	0.21	0.29
a3ss@1:204199717:204210503:-|1:204199714:204210503:-.1	chr1:204199614-204210603	ENSG00000143850	PLEKHA6	pleckstrin homology domain containing, family A member 6	a3ss	NA	0.47	0.54	0.41	0.48	-0.06	-0.06	-0.13	0.01	0.39	0.47	0.68	0.08	0.29
a3ss@1:207958451:207958964:+|1:207958451:207959001:+.1	chr1:207958351-207959101	ENSG00000117335	CD46	CD46 molecule, complement regulatory protein	a3ss	NA	0.95	0.97	0.87	0.88	-0.08	-0.09	-0.1	-0.07	0.97	0.9	0.86	-0.07	-0.11
a3ss@1:212981190:212985569:+|1:212981190:212985590:+.1	chr1:212981090-212985690	ENSG00000203705	TATDN3	TatD DNase domain containing 3	a3ss	NA	0.22	0.19	0.03	0.01	-0.19	-0.18	-0.16	-0.21	0.21	0.06	0.06	-0.15	-0.15
a3ss@1:21799408:21799716:+|1:21799408:21799873:+.1	chr1:21799308-21799973	ENSG00000142794	NBPF3	neuroblastoma breakpoint family, member 3	a3ss	TRUE	0.15	0.07	0.18	0.18	0.03	0.11	0.11	0.03	0.14	0.14	0.15	0	0.01
a3ss@1:228329530:228333193:+|1:228329530:228333212:+.1	chr1:228329430-228333312	ENSG00000143774	GUK1	guanylate kinase 1	a3ss	NA	0.14	0.22	0.41	0.37	0.27	0.15	0.19	0.23	0.12	0.27	0.46	0.15	0.34
a3ss@1:228335245:228335319:+|1:228335245:228335322:+.1	chr1:228335145-228335422	ENSG00000143774	GUK1	guanylate kinase 1	a3ss	NA	0.15	0.42	0.31	0.34	0.16	-0.08	-0.11	0.19	0.26	0.24	0.45	-0.02	0.19
a3ss@1:233344435:233353645:-|1:233344356:233353645:-.1	chr1:233344256-233353745	ENSG00000135749	PCNXL2	pecanex-like 2 (Drosophila)	a3ss	FALSE	0.93	0.93	0.63	0.81	-0.3	-0.12	-0.3	-0.12	0.9	0.86	0.53	-0.04	-0.37
a3ss@1:236706087:236706727:+|1:236706087:236706860:+.1	chr1:236705987-236706960	ENSG00000116977	LGALS8	lectin, galactoside-binding, soluble, 8	a3ss	TRUE	0.12	0.1	0.19	0.15	0.07	0.05	0.09	0.03	0.24	0.21	0.11	-0.03	-0.13
a3ss@1:243319757:243327586:-|1:243319649:243327586:-.1	chr1:243319549-243327686	ENSG00000143702	CEP170	centrosomal protein 170kDa	a3ss	NA	0.86	0.87	0.62	0.65	-0.24	-0.22	-0.25	-0.21	0.87	0.66	0.41	-0.21	-0.46
a3ss@1:243419542:243433394:+|1:243419542:243433407:+.1	chr1:243419442-243433507	ENSG00000054282	SDCCAG8	serologically defined colon cancer antigen 8	a3ss	TRUE	0.15	0.17	0.05	0.07	-0.1	-0.1	-0.12	-0.08	0.15	0.09	0.1	-0.06	-0.05
a3ss@1:247492917:247493268:-|1:247492870:247493268:-.1	chr1:247492770-247493368	ENSG00000162714	ZNF496	zinc finger protein 496	a3ss	NA	0.9	0.95	0.78	0.85	-0.12	-0.1	-0.17	-0.05	0.94	0.84	0.62	-0.1	-0.32
a3ss@1:249150145:249150572:-|1:249150142:249150572:-.1	chr1:249150042-249150672	ENSG00000171163	ZNF692	zinc finger protein 692	a3ss	NA	0.9	0.82	0.88	0.85	-0.02	0.03	0.06	-0.05	0.76	0.87	0.97	0.11	0.21
a3ss@1:2520064:2520361:+|1:2520064:2520393:+.1	chr1:2519964-2520493	ENSG00000157870	FAM213B	family with sequence similarity 213, member B	a3ss	NA	0.64	0.36	0.74	0.64	0.1	0.28	0.38	0	0.6	0.64	0.68	0.04	0.08
a3ss@1:25570715:25571641:-|1:25570124:25571641:-.1	chr1:25570024-25571741	ENSG00000117616	C1orf63	chromosome 1 open reading frame 63	a3ss	TRUE	0.73	0.72	0.73	0.71	0	-0.01	0.01	-0.02	0.76	0.74	0.55	-0.02	-0.21
a3ss@1:26153317:26156000:+|1:26153317:26156036:+|1:26153317:26156109:+.1	chr1:26153217-26156209	ENSG00000117640	MTFR1L	mitochondrial fission regulator 1-like	a3ss	FALSE	0.78	0.8	0.9	0.88	0.12	0.08	0.1	0.1	0.77	0.89	0.88	0.12	0.11
a3ss@1:26764775:26769199:+|1:26764775:26769222:+.1	chr1:26764675-26769322	ENSG00000117682	DHDDS	dehydrodolichyl diphosphate synthase	a3ss	TRUE	0.07	0.14	0.04	0.04	-0.03	-0.1	-0.1	-0.03	0.15	0.08	0.04	-0.07	-0.11
a3ss@1:27674503:27675571:+|1:27674503:27675607:+.1	chr1:27674403-27675707	ENSG00000142765	SYTL1	synaptotagmin-like 1	a3ss	NA	0.89	0.87	0.67	0.67	-0.22	-0.2	-0.2	-0.22	0.91	0.77	0.56	-0.14	-0.35
a3ss@1:29010252:29016586:+|1:29010252:29016616:+.1	chr1:29010152-29016716	ENSG00000162419	GMEB1	glucocorticoid modulatory element binding protein 1	a3ss	NA	0.28	0.31	0.08	0.08	-0.2	-0.23	-0.23	-0.2	0.22	0.09	0.08	-0.13	-0.14
a3ss@1:31453013:31454159:-|1:31453010:31454159:-.1	chr1:31452910-31454259	ENSG00000134644	PUM1	pumilio homolog 1 (Drosophila)	a3ss	NA	0.34	0.42	0.3	0.35	-0.04	-0.07	-0.12	0.01	0.3	0.32	0.29	0.02	-0.01
a3ss@1:32681149:32681274:-|1:32680817:32681274:-.1	chr1:32680717-32681374	ENSG00000160055	TMEM234	transmembrane protein 234	a3ss	NA	0.62	0.6	0.8	0.76	0.18	0.16	0.2	0.14	0.55	0.77	0.82	0.22	0.27
a3ss@1:32682725:32682860:-|1:32682548:32682860:-.1	chr1:32682448-32682960	ENSG00000160055	TMEM234	transmembrane protein 234	a3ss	NA	0.05	0.11	0.16	0.1	0.11	-0.01	0.05	0.05	0.1	0.07	0.11	-0.03	0.01
a3ss@1:33060824:33065688:+|1:33060824:33065869:+.1	chr1:33060724-33065969	ENSG00000160062	ZBTB8A	zinc finger and BTB domain containing 8A	a3ss	NA	0.84	0.75	0.86	0.89	0.02	0.14	0.11	0.05	0.82	0.79	0.83	-0.03	0.01
a3ss@1:33099711:33100369:-|1:33099673:33100369:-.1	chr1:33099573-33100469	ENSG00000176261	ZBTB8OS	zinc finger and BTB domain containing 8 opposite strand	a3ss	TRUE	0.28	0.27	0.23	0.17	-0.05	-0.1	-0.04	-0.11	0.35	0.21	0.37	-0.14	0.02
a3ss@1:3548902:3549962:-|1:3548881:3549962:-.1	chr1:3548781-3550062	ENSG00000116213	WRAP73	WD repeat containing, antisense to TP73	a3ss	NA	0.98	0.96	0.79	0.82	-0.19	-0.14	-0.17	-0.16	0.94	0.89	0.82	-0.05	-0.12
a3ss@1:3754083:3755528:-|1:3753909:3755528:-.1	chr1:3753809-3755628	ENSG00000116198	CEP104	centrosomal protein 104kDa	a3ss	NA	0.93	0.96	0.88	0.93	-0.05	-0.03	-0.08	0	0.98	0.9	0.85	-0.08	-0.13
a3ss@1:37940230:37941060:+|1:37940230:37941063:+.1	chr1:37940130-37941163	ENSG00000163874	ZC3H12A	zinc finger CCCH-type containing 12A	a3ss	NA	0.63	0.52	0.41	0.54	-0.22	0.02	-0.11	-0.09	0.46	0.83	0.49	0.37	0.03
a3ss@1:37940230:37941060:+|1:37940230:37941063:+.1	chr1:37940130-37941163	ENSG00000163874	ZC3H12A	zinc finger CCCH-type containing 12A	a3ss	NA	0.63	0.52	0.41	0.54	-0.22	0.02	-0.11	-0.09	0.46	0.83	0.49	0.37	0.03
a3ss@1:38344164:38345757:-|1:38343995:38345757:-.1	chr1:38343895-38345857	ENSG00000204084	INPP5B	inositol polyphosphate-5-phosphatase, 75kDa	a3ss	TRUE	0.14	0.19	0.16	0.2	0.02	0.01	-0.03	0.06	0.41	0.1	0.31	-0.31	-0.1
a3ss@1:40209596:40211047:+|1:40209596:40211086:+.1	chr1:40209496-40211186	ENSG00000084072	PPIE	peptidylprolyl isomerase E (cyclophilin E)	a3ss	NA	0.96	0.93	0.87	0.9	-0.09	-0.03	-0.06	-0.06	0.93	0.88	0.73	-0.05	-0.2
a3ss@1:42744455:42776721:-|1:42744343:42776721:-.1	chr1:42744243-42776821	ENSG00000198815	FOXJ3	forkhead box J3	a3ss	TRUE	0.16	0.12	0.06	0.07	-0.1	-0.05	-0.06	-0.09	0.13	0.1	0.14	-0.03	0.01
a3ss@1:44399932:44401262:+|1:44399932:44401327:+.1	chr1:44399832-44401427	ENSG00000117407	ARTN	artemin	a3ss	NA	0.55	0.59	0.63	0.64	0.08	0.05	0.04	0.09	0.54	0.61	0.77	0.07	0.23
a3ss@1:44401388:44401741:+|1:44401388:44401765:+.1	chr1:44401288-44401865	ENSG00000117407	ARTN	artemin	a3ss	NA	0.52	0.56	0.35	0.48	-0.17	-0.08	-0.21	-0.04	0.53	0.42	0.44	-0.11	-0.09
a3ss@1:44466727:44466836:-|1:44466723:44466836:-.1	chr1:44466623-44466936	ENSG00000196517	SLC6A9	solute carrier family 6 (neurotransmitter transporter, glycine), member 9	a3ss	FALSE	0.96	0.95	0.93	0.94	-0.03	-0.01	-0.02	-0.02	0.95	0.88	0.82	-0.07	-0.13
a3ss@1:44680570:44683867:+|1:44680570:44683983:+|1:44680570:44684013:+.1	chr1:44680470-44684113	ENSG00000178028	DMAP1	DNA methyltransferase 1 associated protein 1	a3ss	TRUE	0.14	0.17	0.27	0.25	0.13	0.08	0.1	0.11	0.23	0.28	0.3	0.05	0.07
a3ss@1:45477957:45478529:+|1:45477957:45478579:+.1	chr1:45477857-45478679	ENSG00000126088	UROD	uroporphyrinogen decarboxylase	a3ss	TRUE	0.42	0.38	0.22	0.29	-0.2	-0.09	-0.16	-0.13	0.37	0.18	0.18	-0.19	-0.19
a3ss@1:45808315:45808407:+|1:45808315:45808515:+.1	chr1:45808215-45808615	ENSG00000132773	TOE1	target of EGR1, member 1 (nuclear)	a3ss	TRUE	0.36	0.37	0.15	0.12	-0.21	-0.25	-0.22	-0.24	0.42	0.24	0.13	-0.18	-0.29
a3ss@1:46774799:46775569:+|1:46774799:46775573:+.1	chr1:46774699-46775673	ENSG00000173660	UQCRH	ubiquinol-cytochrome c reductase hinge protein	a3ss	NA	0.97	0.96	0.85	0.91	-0.12	-0.05	-0.11	-0.06	0.95	0.96	0.95	0.01	0
a3ss@1:47728788:47735307:-|1:47728734:47735307:-.1	chr1:47728634-47735407	ENSG00000123473	STIL	SCL/TAL1 interrupting locus	a3ss	NA	0.5	0.59	0.33	0.4	-0.17	-0.19	-0.26	-0.1	0.51	0.28	0.26	-0.23	-0.25
a3ss@1:47728788:47735307:-|1:47728785:47735307:-.1	chr1:47728685-47735407	ENSG00000123473	STIL	SCL/TAL1 interrupting locus	a3ss	NA	0.35	0.47	0.21	0.44	-0.14	-0.03	-0.26	0.09	0.35	0.34	0.31	-0.01	-0.04
a3ss@1:52825555:52825746:-|1:52825508:52825746:-.1	chr1:52825408-52825846	ENSG00000154222	CC2D1B	coiled-coil and C2 domain containing 1B	a3ss	FALSE	0.98	0.96	0.85	0.89	-0.13	-0.07	-0.11	-0.09	0.96	0.92	0.85	-0.04	-0.11
a3ss@1:52825555:52825746:-|1:52825508:52825746:-|1:52825492:52825746:-.1	chr1:52825392-52825846	ENSG00000154222	CC2D1B	coiled-coil and C2 domain containing 1B	a3ss	FALSE	0.97	0.95	0.86	0.88	-0.11	-0.07	-0.09	-0.09	0.94	0.91	0.84	-0.03	-0.1
a3ss@1:6522726:6522923:-|1:6522723:6522923:-.1	chr1:6522623-6523023	ENSG00000215788	TNFRSF25	tumor necrosis factor receptor superfamily, member 25	a3ss	NA	0.7	0.75	0.56	0.59	-0.14	-0.16	-0.19	-0.11	0.55	0.68	0.72	0.13	0.17
a3ss@1:67890005:67890571:-|1:67889960:67890571:-.1	chr1:67889860-67890671	ENSG00000142864	SERBP1	SERPINE1 mRNA binding protein 1	a3ss	NA	0.23	0.22	0.08	0.08	-0.15	-0.14	-0.14	-0.15	0.26	0.11	0.05	-0.15	-0.21
a3ss@1:76257256:76257866:+|1:76257256:76257882:+.1	chr1:76257156-76257982	ENSG00000137955	RABGGTB	Rab geranylgeranyltransferase, beta subunit	a3ss	FALSE	0.86	0.85	0.82	0.85	-0.04	0	-0.03	-0.01	0.84	0.83	0.73	-0.01	-0.11
a3ss@1:78187610:78187709:-|1:78187586:78187709:-.1	chr1:78187486-78187809	ENSG00000077254	USP33	ubiquitin specific peptidase 33	a3ss	NA	0.74	0.68	0.87	0.85	0.13	0.17	0.19	0.11	0.6	0.8	0.92	0.2	0.32
a3ss@1:78432785:78433311:-|1:78432782:78433311:-.1	chr1:78432682-78433411	ENSG00000162613	FUBP1	far upstream element (FUSE) binding protein 1	a3ss	NA	0.37	0.4	0.36	0.3	-0.01	-0.1	-0.04	-0.07	0.36	0.34	0.32	-0.02	-0.04
a3ss@1:79115590:79115871:+|1:79115590:79116226:+.1	chr1:79115490-79116326	ENSG00000137965	IFI44	interferon-induced protein 44	a3ss	NA	0.98	0.87	0.53	NA	-0.45	NA	-0.34	NA	0.98	0.84	0.75	-0.14	-0.23
a3ss@1:898297:898412:+|1:898297:898489:+.1	chr1:898197-898589	ENSG00000187961	KLHL17	kelch-like family member 17	a3ss	TRUE	0.39	0.4	0.42	0.53	0.03	0.13	0.02	0.14	0.33	0.53	0.48	0.2	0.15
a3ss@1:92755887:92756975:-|1:92755863:92756975:-.1	chr1:92755763-92757075	ENSG00000174842	GLMN	glomulin, FKBP associated protein	a3ss	TRUE	0.11	0.24	0.07	0.08	-0.04	-0.16	-0.17	-0.03	0.15	0.17	0.41	0.02	0.26
a3ss@1:97250810:97270341:+|1:97250810:97270356:+.1	chr1:97250710-97270456	ENSG00000117569	PTBP2	polypyrimidine tract binding protein 2	a3ss	NA	0.16	0.35	0.04	0.1	-0.12	-0.25	-0.31	-0.06	0.13	0.28	0.18	0.15	0.05
a3ss@10:101486911:101487198:-|10:101486828:101487198:-.1	chr10:101486728-101487298	ENSG00000014919	COX15	cytochrome c oxidase assembly homolog 15 (yeast)	a3ss	FALSE	0.87	0.92	0.99	0.93	0.12	0.01	0.07	0.06	0.91	0.98	0.96	0.07	0.05
a3ss@10:102010089:102013178:-|10:102010070:102013178:-.1	chr10:102009970-102013278	ENSG00000095485	CWF19L1	CWF19-like 1, cell cycle control (S. pombe)	a3ss	FALSE	0.95	0.94	0.83	0.95	-0.12	0.01	-0.11	0	0.95	0.95	0.84	0	-0.11
a3ss@10:112057503:112058406:-|10:112057486:112058406:-.1	chr10:112057386-112058506	ENSG00000119953	SMNDC1	survival motor neuron domain containing 1	a3ss	TRUE	0.18	0.17	0.05	0.06	-0.13	-0.11	-0.12	-0.12	0.19	0.04	0.03	-0.15	-0.16
a3ss@10:116207785:116211383:-|10:116207779:116211383:-.1	chr10:116207679-116211483	ENSG00000099204	ABLIM1	actin binding LIM protein 1	a3ss	NA	0.21	0.12	0.38	0.47	0.17	0.35	0.26	0.26	0.1	0.26	0.28	0.16	0.18
a3ss@10:120863709:120867460:+|10:120863709:120867480:+.1	chr10:120863609-120867580	ENSG00000119979	FAM45A	family with sequence similarity 45, member A	a3ss	TRUE	0.37	0.31	0.62	0.6	0.25	0.29	0.31	0.23	0.43	0.69	0.83	0.26	0.4
a3ss@10:120865007:120867460:+|10:120865007:120867480:+.1	chr10:120864907-120867580	ENSG00000119979	FAM45A	family with sequence similarity 45, member A	a3ss	FALSE	0.54	0.58	0.7	0.66	0.16	0.08	0.12	0.12	0.5	0.83	0.89	0.33	0.39
a3ss@10:121340358:121341434:-|10:121340050:121341434:-.1	chr10:121339950-121341534	ENSG00000151923	TIAL1	TIA1 cytotoxic granule-associated RNA binding protein-like 1	a3ss	NA	0.09	0.12	0.23	0.21	0.14	0.09	0.11	0.12	0.1	0.22	0.13	0.12	0.03
a3ss@10:121565992:121567380:+|10:121565992:121567444:+.1	chr10:121565892-121567544	ENSG00000198825	INPP5F	inositol polyphosphate-5-phosphatase F	a3ss	TRUE	0.01	0.03	0.04	0.05	0.03	0.02	0.01	0.04	0.05	0.02	0.18	-0.03	0.13
a3ss@10:124610066:124615161:-|10:124610036:124615161:-.1	chr10:124609936-124615261	ENSG00000213185	FAM24B	family with sequence similarity 24, member B	a3ss	NA	0.79	0.76	0.6	0.5	-0.19	-0.26	-0.16	-0.29	0.84	0.54	0.43	-0.3	-0.41
a3ss@10:124922344:124923336:+|10:124922344:124924563:+.1	chr10:124922244-124924663	ENSG00000154473	BUB3	BUB3 mitotic checkpoint protein	a3ss	NA	0.65	0.56	0.27	0.25	-0.38	-0.31	-0.29	-0.4	0.63	0.3	0.12	-0.33	-0.51
a3ss@10:26998697:27009064:+|10:26998697:27009147:+.1	chr10:26998597-27009247	ENSG00000148459	PDSS1	prenyl (decaprenyl) diphosphate synthase, subunit 1	a3ss	TRUE	0.17	0.21	0.07	0.07	-0.1	-0.14	-0.14	-0.1	0.26	0.14	0.09	-0.12	-0.17
a3ss@10:38384152:38384286:+|10:38384152:38384466:+.1	chr10:38384052-38384566	ENSG00000075407	ZNF37A	zinc finger protein 37A	a3ss	NA	0.27	0.33	0.53	0.49	0.26	0.16	0.2	0.22	0.31	0.4	0.64	0.09	0.33
a3ss@10:64975456:64976967:-|10:64975377:64976967:-.1	chr10:64975277-64977067	ENSG00000171988	JMJD1C	jumonji domain containing 1C	a3ss	FALSE	0.87	0.88	0.82	0.61	-0.05	-0.27	-0.06	-0.26	0.9	0.69	0.4	-0.21	-0.5
a3ss@10:64975456:64976967:-|10:64975377:64976967:-|10:64975376:64976967:-.1	chr10:64975276-64977067	ENSG00000171988	JMJD1C	jumonji domain containing 1C	a3ss	FALSE	0.89	0.78	0.78	0.55	-0.11	-0.23	0	-0.34	0.82	0.61	0.35	-0.21	-0.47
a3ss@10:70136772:70139181:-|10:70136729:70139181:-.1	chr10:70136629-70139281	ENSG00000204130	RUFY2	RUN and FYVE domain containing 2	a3ss	TRUE	0.23	0.26	0.12	0.16	-0.11	-0.1	-0.14	-0.07	0.31	0.18	0.09	-0.13	-0.22
a3ss@10:70661227:70665982:+|10:70661227:70666040:+.1	chr10:70661127-70666140	ENSG00000107625	DDX50	DEAD (Asp-Glu-Ala-Asp) box polypeptide 50	a3ss	NA	0.27	0.28	0.3	0.34	0.03	0.06	0.02	0.07	0.24	0.39	0.47	0.15	0.23
a3ss@10:76973828:76977646:+|10:76973828:76977691:+|10:76973828:76977704:+.1	chr10:76973728-76977804	ENSG00000165637	VDAC2	voltage-dependent anion channel 2	a3ss	NA	0.15	0.16	0.06	0.09	-0.09	-0.07	-0.1	-0.06	0.21	0.11	0.08	-0.1	-0.13
a3ss@10:81052113:81053120:+|10:81052113:81053138:+.1	chr10:81052013-81053238	ENSG00000108175	ZMIZ1	zinc finger, MIZ-type containing 1	a3ss	NA	0.39	0.45	0.54	0.59	0.15	0.14	0.09	0.2	0.25	0.35	0.51	0.1	0.26
a3ss@10:88998629:89005872:-|10:88998606:89005872:-.1	chr10:88998506-89005972	ENSG00000223482	RP11-322M19.1	NA	a3ss	NA	0.21	0.17	0.1	0.1	-0.11	-0.07	-0.07	-0.11	0.29	0.16	0.11	-0.13	-0.18
a3ss@10:91484915:91486050:+|10:91484915:91486170:+.1	chr10:91484815-91486270	ENSG00000138182	KIF20B	kinesin family member 20B	a3ss	NA	0.15	0.1	0.05	0.05	-0.1	-0.05	-0.05	-0.1	0.16	0.05	0.06	-0.11	-0.1
a3ss@10:99510227:99511133:+|10:99510227:99511148:+.1	chr10:99510127-99511248	ENSG00000155256	ZFYVE27	zinc finger, FYVE domain containing 27	a3ss	NA	0.21	0.35	0.18	0.14	-0.03	-0.21	-0.17	-0.07	0.31	0.32	0.34	0.01	0.03
a3ss@11:10876665:10877691:-|11:10876633:10877691:-.1	chr11:10876533-10877791	ENSG00000236287	ZBED5	zinc finger, BED-type containing 5	a3ss	NA	0.2	0.2	0.15	0.14	-0.05	-0.06	-0.05	-0.06	0.21	0.07	0.1	-0.14	-0.11
a3ss@11:118940054:118940140:+|11:118940054:118940152:+.1	chr11:118939954-118940252	ENSG00000160695	VPS11	NA	a3ss	NA	0.01	0.11	0.03	0.01	0.02	-0.1	-0.08	0	0.03	0.02	0.03	-0.01	0
a3ss@11:120196077:120197831:+|11:120196077:120198150:+|11:120196077:120198161:+|11:120196077:120198175:+.1	chr11:120195977-120198275	ENSG00000181264	TMEM136	transmembrane protein 136	a3ss	NA	0.32	0.4	0.47	0.44	0.15	0.04	0.07	0.12	0.45	0.72	0.55	0.27	0.1
a3ss@11:121962448:121971082:-|11:121962427:121971082:-.1	chr11:121962327-121971182	ENSG00000255248	RP11-166D19.1	NA	a3ss	NA	0.84	0.94	0.68	0.68	-0.16	-0.26	-0.26	-0.16	0.9	0.69	0.55	-0.21	-0.35
a3ss@11:124495799:124496709:+|11:124495799:124496800:+.1	chr11:124495699-124496900	ENSG00000154144	TBRG1	transforming growth factor beta regulator 1	a3ss	TRUE	0.46	0.38	0.52	0.56	0.06	0.18	0.14	0.1	0.32	0.6	0.65	0.28	0.33
a3ss@11:126139186:126141115:+|11:126139186:126141332:+.1	chr11:126139086-126141432	ENSG00000110074	FOXRED1	FAD-dependent oxidoreductase domain containing 1	a3ss	TRUE	0.07	0.11	0.1	0.07	0.03	-0.04	-0.01	0	0.2	0.11	0.05	-0.09	-0.15
a3ss@11:129754777:129755330:-|11:129754741:129755330:-.1	chr11:129754641-129755430	ENSG00000170322	NFRKB	nuclear factor related to kappaB binding protein	a3ss	NA	0.16	0.21	0.38	0.23	0.22	0.02	0.17	0.07	0.17	0.29	0.22	0.12	0.05
a3ss@11:130108502:130109707:-|11:130108448:130109707:-.1	chr11:130108348-130109807	ENSG00000196323	ZBTB44	zinc finger and BTB domain containing 44	a3ss	NA	0.86	0.82	0.78	0.77	-0.08	-0.05	-0.04	-0.09	0.85	0.72	0.62	-0.13	-0.23
a3ss@11:130108502:130109707:-|11:130108451:130109707:-.1	chr11:130108351-130109807	ENSG00000196323	ZBTB44	zinc finger and BTB domain containing 44	a3ss	NA	0.87	0.87	0.84	0.78	-0.03	-0.09	-0.03	-0.09	0.88	0.85	0.7	-0.03	-0.18
a3ss@11:130776028:130776520:-|11:130775977:130776520:-.1	chr11:130775877-130776620	ENSG00000120451	SNX19	sorting nexin 19	a3ss	NA	0.97	0.95	0.92	0.96	-0.05	0.01	-0.03	-0.01	0.98	0.9	0.85	-0.08	-0.13
a3ss@11:28311944:28318300:+|11:28311944:28318344:+.1	chr11:28311844-28318444	ENSG00000169519	METTL15	methyltransferase like 15	a3ss	NA	0.74	0.77	0.44	0.41	-0.3	-0.36	-0.33	-0.33	0.68	0.4	0.19	-0.28	-0.49
a3ss@11:3062261:3063395:-|11:3062214:3063395:-.1	chr11:3062114-3063495	ENSG00000110619	CARS	cysteinyl-tRNA synthetase	a3ss	TRUE	0.21	0.19	0.04	0.04	-0.17	-0.15	-0.15	-0.17	0.2	0.07	0.06	-0.13	-0.14
a3ss@11:35211519:35236399:+|11:35211519:35236402:+.1	chr11:35211419-35236502	ENSG00000026508	CD44	CD44 molecule (Indian blood group)	a3ss	NA	0.44	0.36	0.16	0.21	-0.28	-0.15	-0.2	-0.23	0.34	0.36	0.35	0.02	0.01
a3ss@11:35229756:35236399:+|11:35229756:35236402:+.1	chr11:35229656-35236502	ENSG00000026508	CD44	CD44 molecule (Indian blood group)	a3ss	NA	0.29	0.32	0.31	0.34	0.02	0.02	-0.01	0.05	0.28	0.46	0.29	0.18	0.01
a3ss@11:3845606:3846026:+|11:3845606:3846250:+.1	chr11:3845506-3846350	ENSG00000148985	PGAP2	post-GPI attachment to proteins 2	a3ss	TRUE	0.14	0.09	0.3	0.22	0.16	0.13	0.21	0.08	0.16	0.18	0.39	0.02	0.23
a3ss@11:46639440:46639810:+|11:46639440:46639875:+.1	chr11:46639340-46639975	ENSG00000175224	ATG13	autophagy related 13	a3ss	NA	0.51	0.61	0.18	0.23	-0.33	-0.38	-0.43	-0.28	0.52	0.24	0.13	-0.28	-0.39
a3ss@11:47493654:47493743:-|11:47492441:47493743:-|11:47490443:47493743:-.1	chr11:47490343-47493843	ENSG00000149187	CELF1	CUGBP, Elav-like family member 1	a3ss	NA	0.52	0.64	0.72	0.74	0.2	0.1	0.08	0.22	0.57	0.79	0.82	0.22	0.25
a3ss@11:61113418:61113767:+|11:61113418:61113823:+.1	chr11:61113318-61113923	ENSG00000149476	DAK	dihydroxyacetone kinase 2 homolog (S. cerevisiae)	a3ss	NA	0.17	0.1	0.06	0.06	-0.11	-0.04	-0.04	-0.11	0.12	0.1	0.06	-0.02	-0.06
a3ss@11:62598734:62599426:-|11:62598582:62599426:-.1	chr11:62598482-62599526	ENSG00000162236	STX5	syntaxin 5	a3ss	NA	0.87	0.85	0.81	0.75	-0.06	-0.1	-0.04	-0.12	0.87	0.8	0.82	-0.07	-0.05
a3ss@11:63766668:63766803:-|11:63766508:63766803:-|11:63766472:63766803:-.1	chr11:63766372-63766903	ENSG00000133315	MACROD1	MACRO domain containing 1	a3ss	TRUE	0.11	0.08	0.1	0.24	-0.01	0.16	0.02	0.13	0.11	0.23	0.26	0.12	0.15
a3ss@11:64056193:64056509:+|11:64056193:64056615:+.1	chr11:64056093-64056715	ENSG00000173264	GPR137	G protein-coupled receptor 137	a3ss	NA	0.89	0.85	0.77	0.79	-0.12	-0.06	-0.08	-0.1	0.88	0.84	0.81	-0.04	-0.07
a3ss@11:64533627:64534372:-|11:64532990:64534372:-.1	chr11:64532890-64534472	ENSG00000168066	SF1	splicing factor 1	a3ss	NA	0.6	0.57	0.66	0.69	0.06	0.12	0.09	0.09	0.48	0.54	0.49	0.06	0.01
a3ss@11:6500684:6501202:-|11:6500488:6501202:-|11:6500463:6501202:-|11:6500440:6501202:-.1	chr11:6500340-6501302	ENSG00000132254	ARFIP2	ADP-ribosylation factor interacting protein 2	a3ss	TRUE	0.09	0.11	0.18	0.17	0.09	0.06	0.07	0.08	0.09	0.18	0.25	0.09	0.16
a3ss@11:6501693:6502461:-|11:6501653:6502461:-.1	chr11:6501553-6502561	ENSG00000132254	ARFIP2	ADP-ribosylation factor interacting protein 2	a3ss	NA	0.56	0.51	0.84	0.83	0.28	0.32	0.33	0.27	0.58	0.74	0.83	0.16	0.25
a3ss@11:6501693:6502461:-|11:6501653:6502461:-|11:6501583:6502461:-.1	chr11:6501483-6502561	ENSG00000132254	ARFIP2	ADP-ribosylation factor interacting protein 2	a3ss	NA	0.57	0.51	0.84	0.83	0.27	0.32	0.33	0.26	0.62	0.74	0.83	0.12	0.21
a3ss@11:65304221:65304457:+|11:65304221:65304508:+.1	chr11:65304121-65304608	ENSG00000142186	SCYL1	SCY1-like 1 (S. cerevisiae)	a3ss	NA	0.66	0.63	0.54	0.56	-0.12	-0.07	-0.09	-0.1	0.71	0.6	0.59	-0.11	-0.12
a3ss@11:66133702:66133902:-|11:66133662:66133902:-.1	chr11:66133562-66134002	ENSG00000174669	SLC29A2	solute carrier family 29 (nucleoside transporters), member 2	a3ss	FALSE	0.74	0.8	0.65	0.65	-0.09	-0.15	-0.15	-0.09	0.65	0.68	0.41	0.03	-0.24
a3ss@11:66247936:66249664:+|11:66247936:66249667:+.1	chr11:66247836-66249767	ENSG00000254986	DPP3	dipeptidyl-peptidase 3	a3ss	NA	0.64	0.65	0.38	0.49	-0.26	-0.16	-0.27	-0.15	0.26	0.53	0.47	0.27	0.21
a3ss@11:66247936:66249664:+|11:66247936:66249667:+.1	chr11:66247836-66249767	ENSG00000254986	DPP3	dipeptidyl-peptidase 3	a3ss	NA	0.64	0.65	0.38	0.49	-0.26	-0.16	-0.27	-0.15	0.26	0.53	0.47	0.27	0.21
a3ss@11:6625052:6625410:+|11:6625052:6625456:+.1	chr11:6624952-6625556	ENSG00000166333	ILK	integrin-linked kinase	a3ss	NA	0.49	0.5	0.25	0.33	-0.24	-0.17	-0.25	-0.16	0.49	0.24	0.18	-0.25	-0.31
a3ss@11:6625052:6625410:+|11:6625052:6625456:+|11:6625052:6625478:+.1	chr11:6624952-6625578	ENSG00000166333	ILK	integrin-linked kinase	a3ss	NA	0.49	0.49	0.25	0.32	-0.24	-0.17	-0.24	-0.17	0.48	0.25	0.18	-0.23	-0.3
a3ss@11:66568573:66571466:+|11:66568573:66571469:+.1	chr11:66568473-66571569	ENSG00000173715	C11orf80	chromosome 11 open reading frame 80	a3ss	NA	0.73	0.75	0.65	0.71	-0.08	-0.04	-0.1	-0.02	0.8	0.66	0.64	-0.14	-0.16
a3ss@11:66611332:66611427:+|11:66611332:66611431:+.1	chr11:66611232-66611531	ENSG00000173653	RCE1	RCE1 homolog, prenyl protein protease (S. cerevisiae)	a3ss	FALSE	0.72	0.72	0.77	0.75	0.05	0.03	0.05	0.03	0.65	0.68	0.81	0.03	0.16
a3ss@11:67057917:67058063:+|11:67057917:67058947:+.1	chr11:67057817-67059047	ENSG00000172932	ANKRD13D	ankyrin repeat domain 13 family, member D	a3ss	TRUE	0.16	0.19	0.28	0.24	0.12	0.05	0.09	0.08	0.2	0.23	0.31	0.03	0.11
a3ss@11:67071162:67071520:+|11:67071162:67071589:+.1	chr11:67071062-67071689	ENSG00000172830	SSH3	slingshot homolog 3 (Drosophila)	a3ss	TRUE	0.22	0.27	0.12	0.12	-0.1	-0.15	-0.15	-0.1	0.19	0.06	0.04	-0.13	-0.15
a3ss@11:67235061:67235499:-|11:67235034:67235499:-.1	chr11:67234934-67235599	ENSG00000172663	TMEM134	transmembrane protein 134	a3ss	NA	0.79	0.8	0.75	0.74	-0.04	-0.06	-0.05	-0.05	0.82	0.74	0.66	-0.08	-0.16
a3ss@11:68831435:68834971:+|11:68831435:68834974:+.1	chr11:68831335-68835074	ENSG00000162341	TPCN2	two pore segment channel 2	a3ss	NA	0.8	0.71	0.76	0.86	-0.04	0.15	0.05	0.06	0.93	0.69	0.78	-0.24	-0.15
a3ss@11:72528900:72532244:+|11:72528900:72532593:+|11:72528900:72532713:+.1	chr11:72528800-72532813	ENSG00000168010	ATG16L2	autophagy related 16-like 2 (S. cerevisiae)	a3ss	TRUE	0.34	0.42	0.51	0.46	0.17	0.04	0.09	0.12	0.43	0.45	0.46	0.02	0.03
a3ss@11:756002:759006:+|11:756002:759009:+.1	chr11:755902-759109	ENSG00000177156	TALDO1	transaldolase 1	a3ss	NA	0.53	0.42	0.75	0.62	0.22	0.2	0.33	0.09	0.5	0.83	0.77	0.33	0.27
a3ss@11:803647:804094:-|11:803587:804094:-.1	chr11:803487-804194	ENSG00000177595	PIDD	p53-induced death domain protein	a3ss	TRUE	0.65	0.67	0.5	0.36	-0.15	-0.31	-0.17	-0.29	0.55	0.45	0.29	-0.1	-0.26
a3ss@11:85693046:85694909:-|11:85693031:85694909:-.1	chr11:85692931-85695009	ENSG00000073921	PICALM	phosphatidylinositol binding clathrin assembly protein	a3ss	NA	0.71	0.66	0.86	0.86	0.15	0.2	0.2	0.15	0.66	0.87	0.93	0.21	0.27
a3ss@11:8642868:8643192:-|11:8642784:8643192:-.1	chr11:8642684-8643292	ENSG00000166436	TRIM66	tripartite motif containing 66	a3ss	NA	0.4	0.4	0.35	0.75	-0.05	0.35	-0.05	0.35	0.22	0.55	0.68	0.33	0.46
a3ss@11:93212450:93232442:-|11:93212435:93232442:-.1	chr11:93212335-93232542	ENSG00000166002	C11orf75	chromosome 11 open reading frame 75	a3ss	NA	0.12	0.43	0.12	0.2	0	-0.23	-0.31	0.08	0.17	0.08	0.15	-0.09	-0.02
a3ss@11:93471665:93472403:-|11:93471606:93472403:-.1	chr11:93471506-93472503	ENSG00000166012	TAF1D	TATA box binding protein (TBP)-associated factor, RNA polymerase I, D, 41kDa	a3ss	NA	0.99	0.98	0.89	0.91	-0.1	-0.07	-0.09	-0.08	0.98	0.9	0.77	-0.08	-0.21
a3ss@12:108938308:108938915:-|12:108938254:108938915:-.1	chr12:108938154-108939015	ENSG00000075856	SART3	squamous cell carcinoma antigen recognized by T cells 3	a3ss	NA	0.18	0.26	0.02	0.05	-0.16	-0.21	-0.24	-0.13	0.23	0.04	0.03	-0.19	-0.2
a3ss@12:109530742:109531052:-|12:109530592:109531052:-.1	chr12:109530492-109531152	ENSG00000189046	ALKBH2	alkB, alkylation repair homolog 2 (E. coli)	a3ss	NA	0.7	0.66	0.46	0.48	-0.24	-0.18	-0.2	-0.22	0.65	0.44	0.32	-0.21	-0.33
a3ss@12:109530742:109531155:-|12:109530592:109531155:-.1	chr12:109530492-109531255	ENSG00000189046	ALKBH2	alkB, alkylation repair homolog 2 (E. coli)	a3ss	NA	0.91	0.89	0.73	0.74	-0.18	-0.15	-0.16	-0.17	0.88	0.64	0.51	-0.24	-0.37
a3ss@12:110386651:110388972:-|12:110385309:110388972:-.1	chr12:110385209-110389072	ENSG00000139436	GIT2	G protein-coupled receptor kinase interacting ArfGAP 2	a3ss	TRUE	0.25	0.2	0.17	0.18	-0.08	-0.02	-0.03	-0.07	0.16	0.19	0.27	0.03	0.11
a3ss@12:111948386:111951161:-|12:111948248:111951161:-.1	chr12:111948148-111951261	ENSG00000204842	ATXN2	ataxin 2	a3ss	NA	0.97	0.9	0.87	0.79	-0.1	-0.11	-0.03	-0.18	0.95	0.89	0.66	-0.06	-0.29
a3ss@12:118454697:118455495:+|12:118454697:118455800:+.1	chr12:118454597-118455900	ENSG00000111445	RFC5	replication factor C (activator 1) 5, 36.5kDa	a3ss	NA	0.27	0.25	0.09	0.1	-0.18	-0.15	-0.16	-0.17	0.33	0.08	0.05	-0.25	-0.28
a3ss@12:120156666:120158283:-|12:120156621:120158283:-.1	chr12:120156521-120158383	ENSG00000122966	CIT	citron (rho-interacting, serine/threonine kinase 21)	a3ss	NA	0.45	0.45	0.22	0.24	-0.23	-0.21	-0.23	-0.21	0.58	0.28	0.06	-0.3	-0.52
a3ss@12:120653220:120653363:-|12:120653076:120653363:-.1	chr12:120652976-120653463	ENSG00000089159	PXN	paxillin	a3ss	NA	0.26	0.28	0.14	0.14	-0.12	-0.14	-0.14	-0.12	0.27	0.13	0.08	-0.14	-0.19
a3ss@12:120653220:120659426:-|12:120653076:120659426:-.1	chr12:120652976-120659526	ENSG00000089159	PXN	paxillin	a3ss	NA	0.22	0.22	0.1	0.1	-0.12	-0.12	-0.12	-0.12	0.21	0.09	0.06	-0.12	-0.15
a3ss@12:121766300:121768386:-|12:121766261:121768386:-.1	chr12:121766161-121768486	ENSG00000089053	ANAPC5	anaphase promoting complex subunit 5	a3ss	NA	0.7	0.72	0.48	0.55	-0.22	-0.17	-0.24	-0.15	0.75	0.58	0.5	-0.17	-0.25
a3ss@12:121766300:121768386:-|12:121766276:121768386:-|12:121766261:121768386:-.1	chr12:121766161-121768486	ENSG00000089053	ANAPC5	anaphase promoting complex subunit 5	a3ss	NA	0.69	0.71	0.46	0.53	-0.23	-0.18	-0.25	-0.16	0.75	0.57	0.47	-0.18	-0.28
a3ss@12:123003598:123005051:-|12:123003576:123005051:-.1	chr12:123003476-123005151	ENSG00000111011	RSRC2	arginine/serine-rich coiled-coil 2	a3ss	NA	0.33	0.35	0.41	0.35	0.08	0	0.06	0.02	0.45	0.58	0.47	0.13	0.02
a3ss@12:123461517:123462907:+|12:123461517:123462989:+.1	chr12:123461417-123463089	ENSG00000111325	OGFOD2	2-oxoglutarate and iron-dependent oxygenase domain containing 2	a3ss	TRUE	0.39	0.36	0.45	0.39	0.06	0.03	0.09	0	0.46	0.36	0.3	-0.1	-0.16
a3ss@12:123461517:123462907:+|12:123461517:123462989:+|12:123461517:123463025:+.1	chr12:123461417-123463125	ENSG00000111325	OGFOD2	2-oxoglutarate and iron-dependent oxygenase domain containing 2	a3ss	TRUE	0.38	0.36	0.43	0.38	0.05	0.02	0.07	0	0.46	0.38	0.29	-0.08	-0.17
a3ss@12:123465846:123466118:+|12:123465846:123466142:+|12:123465846:123466203:+.1	chr12:123465746-123466303	ENSG00000182196	ARL6IP4	ADP-ribosylation-like factor 6 interacting protein 4	a3ss	FALSE	0.22	0.25	0.23	0.2	0.01	-0.05	-0.02	-0.02	0.32	0.23	0.22	-0.09	-0.1
a3ss@12:124458567:124472590:+|12:124458567:124472593:+.1	chr12:124458467-124472693	ENSG00000179195	ZNF664	zinc finger protein 664	a3ss	NA	0.68	0.71	0.57	0.63	-0.11	-0.08	-0.14	-0.05	0.71	0.65	0.65	-0.06	-0.06
a3ss@12:133446420:133447310:-|12:133446384:133447310:-.1	chr12:133446284-133447410	ENSG00000072609	CHFR	checkpoint with forkhead and ring finger domains, E3 ubiquitin protein ligase	a3ss	NA	0.17	0.28	0.15	0.12	-0.02	-0.16	-0.13	-0.05	0.35	0.26	0.1	-0.09	-0.25
a3ss@12:16109967:16111122:+|12:16109967:16111174:+.1	chr12:16109867-16111274	ENSG00000023697	DERA	deoxyribose-phosphate aldolase (putative)	a3ss	FALSE	0.97	0.96	0.91	0.94	-0.06	-0.02	-0.05	-0.03	0.96	0.97	0.8	0.01	-0.16
a3ss@12:21654306:21654397:-|12:21654149:21654397:-.1	chr12:21654049-21654497	ENSG00000004700	RECQL	RecQ protein-like (DNA helicase Q1-like)	a3ss	NA	0.58	0.69	0.51	0.48	-0.07	-0.21	-0.18	-0.1	0.57	0.51	0.49	-0.06	-0.08
a3ss@12:26148063:26208169:+|12:26148063:26208212:+.1	chr12:26147963-26208312	ENSG00000123094	RASSF8	Ras association (RalGDS/AF-6) domain family (N-terminal) member 8	a3ss	NA	0.43	0.71	0.39	0.44	-0.04	-0.27	-0.32	0.01	0.63	0.44	0.31	-0.19	-0.32
a3ss@12:27521345:27523062:+|12:27521345:27523101:+.1	chr12:27521245-27523201	ENSG00000029153	ARNTL2	aryl hydrocarbon receptor nuclear translocator-like 2	a3ss	NA	0.6	0.86	0.48	0.67	-0.12	-0.19	-0.38	0.07	0.81	0.83	0.88	0.02	0.07
a3ss@12:30863448:30864500:-|12:30863404:30864500:-.1	chr12:30863304-30864600	ENSG00000110888	CAPRIN2	caprin family member 2	a3ss	NA	0.25	0.24	0.15	0.19	-0.1	-0.05	-0.09	-0.06	0.29	0.3	0.18	0.01	-0.11
a3ss@12:49219552:49220028:+|12:49219552:49220150:+|12:49219552:49220203:+.1	chr12:49219452-49220303	ENSG00000167535	CACNB3	calcium channel, voltage-dependent, beta 3 subunit	a3ss	TRUE	0.12	0.12	0.16	0.15	0.04	0.03	0.04	0.03	0.1	0.15	0.2	0.05	0.1
a3ss@12:53846160:53848510:+|12:53846160:53848534:+.1	chr12:53846060-53848634	ENSG00000197111	PCBP2	poly(rC) binding protein 2	a3ss	NA	0.98	0.97	0.95	0.95	-0.03	-0.02	-0.02	-0.03	0.99	0.95	0.87	-0.04	-0.12
a3ss@12:56225133:56226655:+|12:56225133:56226743:+|12:56225133:56227231:+.1	chr12:56225033-56227331	ENSG00000182796	TMEM198B	NA	a3ss	NA	0.44	0.24	0.55	0.6	0.11	0.36	0.31	0.16	0.37	0.42	0.67	0.05	0.3
a3ss@12:56234666:56234890:-|12:56234597:56234890:-.1	chr12:56234497-56234990	ENSG00000123342	MMP19	matrix metallopeptidase 19	a3ss	NA	0.98	0.97	0.98	0.93	0	-0.04	0.01	-0.05	0.98	0.77	0.95	-0.21	-0.03
a3ss@12:57626075:57626208:+|12:57626075:57626236:+|12:57626075:57626266:+.1	chr12:57625975-57626366	ENSG00000182199	SHMT2	serine hydroxymethyltransferase 2 (mitochondrial)	a3ss	TRUE	0.14	0.14	0.04	0.05	-0.1	-0.09	-0.1	-0.09	0.15	0.03	0.05	-0.12	-0.1
a3ss@12:57686450:57689182:-|12:57686432:57689182:-.1	chr12:57686332-57689282	ENSG00000179912	R3HDM2	R3H domain containing 2	a3ss	NA	0.96	0.98	0.94	0.93	-0.02	-0.05	-0.04	-0.03	0.96	0.9	0.75	-0.06	-0.21
a3ss@12:6675502:6675695:-|12:6675490:6675695:-.1	chr12:6675390-6675795	ENSG00000111641	NOP2	NOP2 nucleolar protein	a3ss	NA	0.74	0.68	0.49	0.56	-0.25	-0.12	-0.19	-0.18	0.61	0.49	0.42	-0.12	-0.19
a3ss@12:6709561:6709700:-|12:6709522:6709700:-.1	chr12:6709422-6709800	ENSG00000111642	CHD4	chromodomain helicase DNA binding protein 4	a3ss	NA	0.63	0.7	0.61	0.6	-0.02	-0.1	-0.09	-0.03	0.74	0.65	0.58	-0.09	-0.16
a3ss@12:6711341:6711542:-|12:6711320:6711542:-.1	chr12:6711220-6711642	ENSG00000111642	CHD4	chromodomain helicase DNA binding protein 4	a3ss	NA	0.52	0.44	0.37	0.43	-0.15	-0.01	-0.07	-0.09	0.5	0.43	0.45	-0.07	-0.05
a3ss@12:6761584:6761828:-|12:6761475:6761828:-.1	chr12:6761375-6761928	ENSG00000111653	ING4	inhibitor of growth family, member 4	a3ss	FALSE	0.96	0.87	0.87	0.84	-0.09	-0.03	0	-0.12	0.87	0.9	0.79	0.03	-0.08
a3ss@12:6761936:6762111:-|12:6761933:6762111:-.1	chr12:6761833-6762211	ENSG00000111653	ING4	inhibitor of growth family, member 4	a3ss	NA	0.23	0.26	0.3	0.26	0.07	0	0.04	0.03	0.42	0.14	0.27	-0.28	-0.15
a3ss@12:6958593:6958729:-|12:6958577:6958729:-.1	chr12:6958477-6958829	ENSG00000111665	CDCA3	cell division cycle associated 3	a3ss	FALSE	0.85	0.83	0.94	0.96	0.09	0.13	0.11	0.11	0.92	0.95	0.97	0.03	0.05
a3ss@12:7023823:7024600:+|12:7023823:7024904:+|12:7023823:7024982:+|12:7023823:7024992:+.1	chr12:7023723-7025092	ENSG00000111674	ENO2	enolase 2 (gamma, neuronal)	a3ss	NA	0.16	0.16	0.18	0.19	0.02	0.03	0.02	0.03	0.23	0.11	0.09	-0.12	-0.14
a3ss@12:7023823:7024600:+|12:7023823:7024982:+.1	chr12:7023723-7025082	ENSG00000111674	ENO2	enolase 2 (gamma, neuronal)	a3ss	NA	0.17	0.16	0.18	0.19	0.01	0.03	0.02	0.02	0.24	0.12	0.11	-0.12	-0.13
a3ss@12:70672054:70687851:+|12:70672054:70688017:+.1	chr12:70671954-70688117	ENSG00000111596	CNOT2	CCR4-NOT transcription complex, subunit 2	a3ss	NA	0.06	0.05	0.14	0.09	0.08	0.04	0.09	0.03	0.03	0.07	0.18	0.04	0.15
a3ss@12:7355300:7356028:+|12:7355300:7356052:+.1	chr12:7355200-7356152	ENSG00000139197	PEX5	peroxisomal biogenesis factor 5	a3ss	NA	0.93	0.93	0.87	0.9	-0.06	-0.03	-0.06	-0.03	0.96	0.91	0.83	-0.05	-0.13
a3ss@12:7355300:7356028:+|12:7355300:7356052:+|12:7355300:7356058:+.1	chr12:7355200-7356158	ENSG00000139197	PEX5	peroxisomal biogenesis factor 5	a3ss	NA	0.91	0.92	0.86	0.86	-0.05	-0.06	-0.06	-0.05	0.93	0.89	0.8	-0.04	-0.13
a3ss@13:37596454:37598172:-|13:37596217:37598172:-.1	chr13:37596117-37598272	ENSG00000102710	SUPT20H	suppressor of Ty 20 homolog (S. cerevisiae)	a3ss	NA	0.52	0.49	0.68	0.71	0.16	0.22	0.19	0.19	0.6	0.7	0.79	0.1	0.19
a3ss@13:45944317:45951196:+|13:45944317:45951275:+.1	chr13:45944217-45951375	ENSG00000170919	TPT1-AS1	NA	a3ss	NA	0.86	0.88	0.88	0.62	0.02	-0.26	0	-0.24	0.86	0.78	0.73	-0.08	-0.13
a3ss@13:46053201:46054260:+|13:46053201:46054291:+|13:46053201:46054381:+.1	chr13:46053101-46054481	ENSG00000136152	COG3	component of oligomeric golgi complex 3	a3ss	FALSE	0.76	0.88	0.8	0.81	0.04	-0.07	-0.08	0.05	0.91	0.8	0.76	-0.11	-0.15
a3ss@13:46619651:46626833:-|13:46619648:46626833:-.1	chr13:46619548-46626933	ENSG00000123200	ZC3H13	zinc finger CCCH-type containing 13	a3ss	NA	0.53	0.39	0.79	0.66	0.26	0.27	0.4	0.13	0.57	0.6	0.68	0.03	0.11
a3ss@13:52976829:52980166:-|13:52976816:52980166:-.1	chr13:52976716-52980266	ENSG00000136114	THSD1	thrombospondin, type I, domain containing 1	a3ss	NA	0.08	0.17	0.24	0.17	0.16	0	0.07	0.09	0.16	0.21	0.15	0.05	-0.01
a3ss@13:76408523:76409288:+|13:76408523:76409369:+.1	chr13:76408423-76409469	ENSG00000136153	LMO7	LIM domain 7	a3ss	NA	0.53	0.61	0.35	0.24	-0.18	-0.37	-0.26	-0.29	0.65	0.45	0.49	-0.2	-0.16
a3ss@13:79939868:79940190:-|13:79939853:79940190:-.1	chr13:79939753-79940290	ENSG00000139746	RBM26	RNA binding motif protein 26	a3ss	NA	0.21	0.25	0.16	0.14	-0.05	-0.11	-0.09	-0.07	0.25	0.15	0.16	-0.1	-0.09
a3ss@13:79940360:79940768:-|13:79940330:79940768:-.1	chr13:79940230-79940868	ENSG00000139746	RBM26	RNA binding motif protein 26	a3ss	NA	0.31	0.34	0.24	0.19	-0.07	-0.15	-0.1	-0.12	0.27	0.23	0.21	-0.04	-0.06
a3ss@13:99498314:99500846:-|13:99498245:99500846:-.1	chr13:99498145-99500946	ENSG00000088387	DOCK9	dedicator of cytokinesis 9	a3ss	NA	0.71	0.74	0.62	0.59	-0.09	-0.15	-0.12	-0.12	0.8	0.65	0.63	-0.15	-0.17
a3ss@14:103933528:103934370:+|14:103933528:103934418:+.1	chr14:103933428-103934518	ENSG00000075413	MARK3	MAP/microtubule affinity-regulating kinase 3	a3ss	NA	0.82	0.79	0.61	0.65	-0.21	-0.14	-0.18	-0.17	0.77	0.64	0.56	-0.13	-0.21
a3ss@14:105354315:105355852:+|14:105354315:105355957:+.1	chr14:105354215-105356057	ENSG00000099814	CEP170B	centrosomal protein 170B	a3ss	NA	0.8	0.81	0.62	0.63	-0.18	-0.18	-0.19	-0.17	0.82	0.57	0.65	-0.25	-0.17
a3ss@14:105930484:105930753:+|14:105930484:105930800:+.1	chr14:105930384-105930900	ENSG00000182979	MTA1	metastasis associated 1	a3ss	FALSE	0.83	0.82	0.6	0.62	-0.23	-0.2	-0.22	-0.21	0.86	0.72	0.54	-0.14	-0.32
a3ss@14:21458757:21460251:+|14:21458757:21460283:+.1	chr14:21458657-21460383	ENSG00000165792	METTL17	methyltransferase like 17	a3ss	TRUE	0.37	0.33	0.12	0.13	-0.25	-0.2	-0.21	-0.24	0.47	0.16	0.07	-0.31	-0.4
a3ss@14:23468611:23470168:-|14:23468365:23470168:-.1	chr14:23468265-23470268	ENSG00000100802	C14orf93	chromosome 14 open reading frame 93	a3ss	NA	0.6	0.68	0.34	0.32	-0.26	-0.36	-0.34	-0.28	0.7	0.38	0.31	-0.32	-0.39
a3ss@14:24032491:24032589:-|14:24031802:24032589:-.1	chr14:24031702-24032689	ENSG00000213983	AP1G2	adaptor-related protein complex 1, gamma 2 subunit	a3ss	TRUE	0.14	0.16	0.38	0.38	0.24	0.22	0.22	0.24	0.12	0.3	0.39	0.18	0.27
a3ss@14:24033430:24033542:-|14:24033368:24033542:-.1	chr14:24033268-24033642	ENSG00000213983	AP1G2	adaptor-related protein complex 1, gamma 2 subunit	a3ss	TRUE	0.21	0.2	0.31	0.29	0.1	0.09	0.11	0.08	0.27	0.34	0.37	0.07	0.1
a3ss@14:24620097:24620340:+|14:24620097:24620508:+.1	chr14:24619997-24620608	ENSG00000092098	RNF31	ring finger protein 31	a3ss	NA	0.96	0.98	0.92	0.94	-0.04	-0.04	-0.06	-0.02	0.97	0.92	0.86	-0.05	-0.11
a3ss@14:24779461:24779805:+|14:24779461:24779861:+.1	chr14:24779361-24779961	ENSG00000213906	LTB4R2	leukotriene B4 receptor 2	a3ss	NA	0.09	0.11	0.33	0.17	0.24	0.06	0.22	0.08	0.08	0.05	0.23	-0.03	0.15
a3ss@14:24909807:24909989:-|14:24909698:24909989:-.1	chr14:24909598-24910089	ENSG00000100445	SDR39U1	short chain dehydrogenase/reductase family 39U, member 1	a3ss	NA	0.23	0.33	0.23	0.28	0	-0.05	-0.1	0.05	0.34	0.31	0.33	-0.03	-0.01
a3ss@14:31598654:31602444:-|14:31598513:31602444:-.1	chr14:31598413-31602544	ENSG00000092148	HECTD1	HECT domain containing E3 ubiquitin protein ligase 1	a3ss	NA	0.73	0.69	0.52	0.53	-0.21	-0.16	-0.17	-0.2	0.72	0.55	0.43	-0.17	-0.29
a3ss@14:31858211:31863258:-|14:31858208:31863258:-.1	chr14:31858108-31863358	ENSG00000129493	HEATR5A	HEAT repeat containing 5A	a3ss	NA	0.57	0.87	0.73	0.49	0.16	-0.38	-0.14	-0.08	0.6	0.71	0.8	0.11	0.2
a3ss@14:45687657:45693121:-|14:45687635:45693121:-.1	chr14:45687535-45693221	ENSG00000129534	MIS18BP1	MIS18 binding protein 1	a3ss	FALSE	0.97	0.89	0.84	0.87	-0.13	-0.02	-0.05	-0.1	0.92	0.81	0.59	-0.11	-0.33
a3ss@14:50295525:50295772:-|14:50295505:50295772:-.1	chr14:50295405-50295872	ENSG00000165525	NEMF	nuclear export mediator factor	a3ss	FALSE	0.98	0.88	0.9	0.84	-0.08	-0.04	0.02	-0.14	0.88	0.84	0.79	-0.04	-0.09
a3ss@14:55310861:55312486:-|14:55309772:55312486:-.1	chr14:55309672-55312586	ENSG00000131979	GCH1	GTP cyclohydrolase 1	a3ss	NA	0.93	0.96	0.9	0.87	-0.03	-0.09	-0.06	-0.06	0.96	0.85	0.53	-0.11	-0.43
a3ss@14:61346553:61434947:+|14:61346553:61435277:+.1	chr14:61346453-61435377	ENSG00000020426	MNAT1	menage a trois homolog 1, cyclin H assembly factor (Xenopus laevis)	a3ss	NA	0.97	0.97	0.9	0.89	-0.07	-0.08	-0.07	-0.08	0.97	0.85	0.69	-0.12	-0.28
a3ss@14:64691265:64691714:+|14:64691265:64691717:+.1	chr14:64691165-64691817	ENSG00000054654	SYNE2	spectrin repeat containing, nuclear envelope 2	a3ss	NA	0.49	0.46	0.48	0.51	-0.01	0.05	0.02	0.02	0.58	0.46	0.32	-0.12	-0.26
a3ss@14:67736500:67745735:+|14:67736500:67745967:+.1	chr14:67736400-67746067	ENSG00000072415	MPP5	membrane protein, palmitoylated 5 (MAGUK p55 subfamily member 5)	a3ss	NA	0.61	0.68	0.24	0.21	-0.37	-0.47	-0.44	-0.4	0.59	0.27	0.2	-0.32	-0.39
a3ss@14:74360635:74363019:+|14:74360635:74363051:+.1	chr14:74360535-74363151	ENSG00000119725	ZNF410	zinc finger protein 410	a3ss	FALSE	0.91	0.93	0.9	0.93	-0.01	0	-0.03	0.02	0.91	0.91	0.8	0	-0.11
a3ss@14:76231115:76232405:+|14:76231115:76232447:+.1	chr14:76231015-76232547	ENSG00000119685	TTLL5	tubulin tyrosine ligase-like family, member 5	a3ss	NA	0.95	0.96	0.76	0.91	-0.19	-0.05	-0.2	-0.04	0.92	0.86	0.78	-0.06	-0.14
a3ss@14:94577143:94577971:+|14:94577143:94578005:+.1	chr14:94577043-94578105	ENSG00000165949	IFI27	interferon, alpha-inducible protein 27	a3ss	NA	0.09	NA	0.65	0.49	0.56	NA	NA	0.4	0.53	0.55	0.82	0.02	0.29
a3ss@15:23325244:23326007:-|15:23325215:23326007:-.1	chr15:23325115-23326107	ENSG00000140181	HERC2P2	NA	a3ss	TRUE	0.03	0.02	0.08	0.11	0.05	0.09	0.06	0.08	0.03	0.1	0.2	0.07	0.17
a3ss@15:32921963:32925180:+|15:32921963:32925264:+.1	chr15:32921863-32925364	ENSG00000198826	ARHGAP11A	Rho GTPase activating protein 11A	a3ss	NA	0.92	0.92	0.84	0.84	-0.08	-0.08	-0.08	-0.08	0.94	0.87	0.77	-0.07	-0.17
a3ss@15:34674730:34674998:-|15:34674727:34674998:-.1	chr15:34674627-34675098	ENSG00000175265	GOLGA8A	golgin A8 family, member A	a3ss	NA	0.01	0.99	0.99	0.99	0.98	0	0	0.98	1	0.98	0.98	-0.02	-0.02
a3ss@15:34820951:34821219:-|15:34820948:34821219:-.1	chr15:34820848-34821319	ENSG00000215252	GOLGA8B	golgin A8 family, member B	a3ss	NA	1	0.01	0.01	0.01	-0.99	0	0	-0.99	0.01	0.02	0.03	0.01	0.02
a3ss@15:37187462:37188829:-|15:37187441:37188829:-.1	chr15:37187341-37188929	ENSG00000134138	MEIS2	Meis homeobox 2	a3ss	NA	0.27	0.39	0.26	0.35	-0.01	-0.04	-0.13	0.08	0.47	0.19	0.57	-0.28	0.1
a3ss@15:41102955:41105521:+|15:41102955:41105536:+.1	chr15:41102855-41105636	ENSG00000166140	ZFYVE19	zinc finger, FYVE domain containing 19	a3ss	NA	0.07	0.03	0.14	0.05	0.07	0.02	0.11	-0.02	0.04	0.06	0.02	0.02	-0.02
a3ss@15:41641439:41643186:+|15:41641439:41643231:+.1	chr15:41641339-41643331	ENSG00000137804	NUSAP1	nucleolar and spindle associated protein 1	a3ss	NA	0.67	0.63	0.37	0.41	-0.3	-0.22	-0.26	-0.26	0.69	0.45	0.28	-0.24	-0.41
a3ss@15:42732011:42734271:-|15:42731750:42734271:-.1	chr15:42731650-42734371	ENSG00000103994	ZNF106	zinc finger protein 106	a3ss	NA	0.66	0.79	0.78	0.79	0.12	0	-0.01	0.13	0.69	0.83	0.8	0.14	0.11
a3ss@15:43873627:43874051:-|15:43873586:43874051:-.1	chr15:43873486-43874151	ENSG00000168781	PPIP5K1	diphosphoinositol pentakisphosphate kinase 1	a3ss	TRUE	0.23	0.21	0.15	0.14	-0.08	-0.07	-0.06	-0.09	0.29	0.12	0.18	-0.17	-0.11
a3ss@15:43876787:43876997:-|15:43876730:43876997:-.1	chr15:43876630-43877097	ENSG00000168781	PPIP5K1	diphosphoinositol pentakisphosphate kinase 1	a3ss	NA	0.14	0.17	0.24	0.23	0.1	0.06	0.07	0.09	0.16	0.23	0.34	0.07	0.18
a3ss@15:43885469:43886243:+|15:43885469:43886381:+.1	chr15:43885369-43886481	ENSG00000237289	CKMT1B	creatine kinase, mitochondrial 1B	a3ss	NA	0.39	0.19	0.28	0.28	-0.11	0.09	0.09	-0.11	0.71	0.37	0.27	-0.34	-0.44
a3ss@15:43888729:43889574:+|15:43888729:43890391:+.1	chr15:43888629-43890491	ENSG00000237289	CKMT1B	creatine kinase, mitochondrial 1B	a3ss	TRUE	0.73	0.72	0.4	0.49	-0.33	-0.23	-0.32	-0.24	0.45	0.41	0.23	-0.04	-0.22
a3ss@15:49429655:49431725:-|15:49429634:49431725:-.1	chr15:49429534-49431825	ENSG00000166200	COPS2	COP9 constitutive photomorphogenic homolog subunit 2 (Arabidopsis)	a3ss	NA	0.52	0.47	0.26	0.29	-0.26	-0.18	-0.21	-0.23	0.42	0.28	0.19	-0.14	-0.23
a3ss@15:59192136:59193459:-|15:59192082:59193459:-.1	chr15:59191982-59193559	ENSG00000137776	SLTM	SAFB-like, transcription modulator	a3ss	NA	0.72	0.79	0.52	0.59	-0.2	-0.2	-0.27	-0.13	0.7	0.63	0.54	-0.07	-0.16
a3ss@15:64506350:64508761:-|15:64506323:64508761:-.1	chr15:64506223-64508861	ENSG00000169118	CSNK1G1	casein kinase 1, gamma 1	a3ss	NA	0.04	0.01	0.05	0.12	0.01	0.11	0.04	0.08	0.05	0.01	0.03	-0.04	-0.02
a3ss@15:66797729:66801084:+|15:66797729:66801179:+.1	chr15:66797629-66801279	ENSG00000174442	ZWILCH	zwilch kinetochore protein	a3ss	TRUE	0.33	0.32	0.17	0.15	-0.16	-0.17	-0.15	-0.18	0.43	0.19	0.11	-0.24	-0.32
a3ss@15:73558752:73562351:+|15:73558752:73562399:+.1	chr15:73558652-73562499	ENSG00000067141	NEO1	neogenin 1	a3ss	NA	0.03	0.05	0.02	0.04	-0.01	-0.01	-0.03	0.01	0.03	0.02	0.16	-0.01	0.13
a3ss@15:75182430:75182779:+|15:75182430:75182868:+|15:75182430:75182894:+.1	chr15:75182330-75182994	ENSG00000178802	MPI	mannose phosphate isomerase	a3ss	TRUE	0.03	0.03	0.08	0.14	0.05	0.11	0.05	0.11	0.05	0.08	0.21	0.03	0.16
a3ss@15:75651532:75651669:-|15:75651494:75651669:-.1	chr15:75651394-75651769	ENSG00000140400	MAN2C1	mannosidase, alpha, class 2C, member 1	a3ss	TRUE	0.35	0.4	0.32	0.34	-0.03	-0.06	-0.08	-0.01	0.19	0.26	0.4	0.07	0.21
a3ss@15:90126196:90127517:+|15:90126196:90127520:+.1	chr15:90126096-90127620	ENSG00000140534	TICRR	TOPBP1-interacting checkpoint and replication regulator	a3ss	NA	0.72	0.67	0.9	0.82	0.18	0.15	0.23	0.1	0.74	0.78	0.83	0.04	0.09
a3ss@15:94899530:94901711:+|15:94899530:94901776:+.1	chr15:94899430-94901876	ENSG00000140563	MCTP2	multiple C2 domains, transmembrane 2	a3ss	FALSE	0.72	0.83	0.68	0.67	-0.04	-0.16	-0.15	-0.05	0.78	0.45	0.42	-0.33	-0.36
a3ss@16:15013285:15013720:+|16:15013285:15013757:+.1	chr16:15013185-15013857	ENSG00000183458	RP11-958N24.1	NA	a3ss	NA	0.97	0.98	0.98	0.41	0.01	-0.57	0	-0.56	0.89	0.4	0.33	-0.49	-0.56
a3ss@16:15029254:15031231:+|16:15029254:15031422:+.1	chr16:15029154-15031522	ENSG00000183426	NPIP	nuclear pore complex interacting protein	a3ss	NA	0.34	0.31	0.2	0.2	-0.14	-0.11	-0.11	-0.14	0.22	0.15	0.21	-0.07	-0.01
a3ss@16:1779579:1793333:+|16:1779579:1793336:+.1	chr16:1779479-1793436	ENSG00000138834	MAPK8IP3	mitogen-activated protein kinase 8 interacting protein 3	a3ss	NA	0.38	0.39	0.37	0.2	-0.01	-0.19	-0.02	-0.18	0.41	0.34	0.37	-0.07	-0.04
a3ss@16:18444010:18444445:-|16:18443973:18444445:-.1	chr16:18443873-18444545	ENSG00000205746	RP11-1212A22.1	NA	a3ss	NA	0.65	0.43	0.73	0.92	0.08	0.49	0.3	0.27	0.91	0.92	0.93	0.01	0.02
a3ss@16:20810389:20810585:-|16:20809533:20810585:-.1	chr16:20809433-20810685	ENSG00000196678	ERI2	ERI1 exoribonuclease family member 2	a3ss	NA	0.7	0.69	0.56	0.53	-0.14	-0.16	-0.13	-0.17	0.75	0.68	0.54	-0.07	-0.21
a3ss@16:21170067:21172299:+|16:21170067:21172406:+.1	chr16:21169967-21172506	ENSG00000011638	TMEM159	transmembrane protein 159	a3ss	NA	0.67	0.66	0.57	0.54	-0.1	-0.12	-0.09	-0.13	0.61	0.45	0.43	-0.16	-0.18
a3ss@16:2147781:2147869:-|16:2147778:2147869:-.1	chr16:2147678-2147969	ENSG00000008710	PKD1	polycystic kidney disease 1 (autosomal dominant)	a3ss	NA	0.68	0.78	0.79	0.7	0.11	-0.08	0.01	0.02	0.78	0.54	0.72	-0.24	-0.06
a3ss@16:2148026:2149645:-|16:2147985:2149645:-.1	chr16:2147885-2149745	ENSG00000008710	PKD1	polycystic kidney disease 1 (autosomal dominant)	a3ss	TRUE	0.18	0.28	0.31	0.37	0.13	0.09	0.03	0.19	0.18	0.4	0.4	0.22	0.22
a3ss@16:2155708:2155866:-|16:2155475:2155866:-.1	chr16:2155375-2155966	ENSG00000008710	PKD1	polycystic kidney disease 1 (autosomal dominant)	a3ss	TRUE	0.44	0.46	0.4	0.44	-0.04	-0.02	-0.06	0	0.59	0.35	0.41	-0.24	-0.18
a3ss@16:22446132:22447003:-|16:22446071:22447003:-.1	chr16:22445971-22447103	ENSG00000257122	RRN3P3	NA	a3ss	NA	0.94	0.95	0.63	0.7	-0.31	-0.25	-0.32	-0.24	0.9	0.86	0.63	-0.04	-0.27
a3ss@16:2255876:2256032:+|16:2255876:2256062:+.1	chr16:2255776-2256162	ENSG00000167965	MLST8	MTOR associated protein, LST8 homolog (S. cerevisiae)	a3ss	NA	0.76	0.6	0.86	0.78	0.1	0.18	0.26	0.02	0.8	0.75	0.88	-0.05	0.08
a3ss@16:2283648:2283883:+|16:2283648:2283886:+.1	chr16:2283548-2283986	ENSG00000167967	E4F1	E4F transcription factor 1	a3ss	NA	0.8	0.81	0.76	0.74	-0.04	-0.07	-0.05	-0.06	0.63	0.84	0.83	0.21	0.2
a3ss@16:278401:279278:-|16:277335:279278:-.1	chr16:277235-279378	ENSG00000007392	LUC7L	LUC7-like (S. cerevisiae)	a3ss	TRUE	0.37	0.43	0.58	0.53	0.21	0.1	0.15	0.16	0.37	0.74	0.47	0.37	0.1
a3ss@16:29458347:29465337:-|16:29458243:29465337:-.1	chr16:29458143-29465437	ENSG00000261740	BOLA2B	BolA-like protein 2	a3ss	TRUE	0.37	0.36	0.25	0.01	-0.12	-0.35	-0.11	-0.36	0.02	0.19	0.23	0.17	0.21
a3ss@16:29458347:29465337:-|16:29458243:29465337:-.1	chr16:29458143-29465437	ENSG00000261740	BOLA2B	BolA-like protein 2	a3ss	TRUE	0.37	0.36	0.25	0.01	-0.12	-0.35	-0.11	-0.36	0.02	0.19	0.23	0.17	0.21
a3ss@16:29560083:30204679:-|16:29559979:30204679:-.1	chr16:29559879-30204779	ENSG00000169627	BOLA2B	bolA homolog 2B (E. coli)	a3ss	NA	0.45	0.54	0.33	0.65	-0.12	0.11	-0.21	0.2	0.84	0.05	0.13	-0.79	-0.71
a3ss@16:29831831:29841795:+|16:29831831:29841804:+|16:29831831:29841836:+|16:29831831:29841851:+|16:29831831:29841863:+.1	chr16:29831731-29841963	ENSG00000013364	MVP	major vault protein	a3ss	NA	0.3	0.32	0.22	0.19	-0.08	-0.13	-0.1	-0.11	0.29	0.23	0.23	-0.06	-0.06
a3ss@16:29831831:29841795:+|16:29831831:29841836:+.1	chr16:29831731-29841936	ENSG00000013364	MVP	major vault protein	a3ss	NA	0.32	0.33	0.23	0.21	-0.09	-0.12	-0.1	-0.11	0.29	0.23	0.25	-0.06	-0.04
a3ss@16:30106755:30107418:-|16:30106656:30107418:-.1	chr16:30106556-30107518	ENSG00000090238	YPEL3	yippee-like 3 (Drosophila)	a3ss	NA	0.86	0.79	0.63	0.74	-0.23	-0.05	-0.16	-0.12	0.63	0.7	0.65	0.07	0.02
a3ss@16:30214327:30214808:+|16:30214327:30214826:+.1	chr16:30214227-30214926	ENSG00000261052	SULT1A3	sulfotransferase family, cytosolic, 1A, phenol-preferring, member 3	a3ss	NA	0.14	0.03	0.01	0.01	-0.13	-0.02	-0.02	-0.13	0.01	0.04	0.01	0.03	0
a3ss@16:3023446:3024001:-|16:3023254:3024001:-|16:3023216:3024001:-.1	chr16:3023116-3024101	ENSG00000127564	PKMYT1	protein kinase, membrane associated tyrosine/threonine 1	a3ss	TRUE	0.23	0.18	0.19	0.22	-0.04	0.04	0.01	-0.01	0.25	0.28	0.1	0.03	-0.15
a3ss@16:3440183:3440423:-|16:3440133:3440423:-.1	chr16:3440033-3440523	ENSG00000140987	ZSCAN32	zinc finger and SCAN domain containing 32	a3ss	NA	0.42	0.4	0.19	0.26	-0.23	-0.14	-0.21	-0.16	0.41	0.2	0.31	-0.21	-0.1
a3ss@16:456397:456685:+|16:456397:456736:+|16:456397:457283:+|16:456397:457425:+.1	chr16:456297-457525	ENSG00000242612	DECR2	2,4-dienoyl CoA reductase 2, peroxisomal	a3ss	TRUE	0.13	0.14	0.1	0.11	-0.03	-0.03	-0.04	-0.02	0.14	0.04	0.09	-0.1	-0.05
a3ss@16:47495337:47497793:+|16:47495337:47497810:+.1	chr16:47495237-47497910	ENSG00000102893	PHKB	phosphorylase kinase, beta	a3ss	NA	0.37	0.25	0.49	0.44	0.12	0.19	0.24	0.07	0.15	0.44	0.72	0.29	0.57
a3ss@16:4776855:4776980:-|16:4776781:4776980:-.1	chr16:4776681-4777080	ENSG00000168096	ANKS3	ankyrin repeat and sterile alpha motif domain containing 3	a3ss	TRUE	0.4	0.27	0.15	0.12	-0.25	-0.15	-0.12	-0.28	0.22	0.15	0.06	-0.07	-0.16
a3ss@16:50117938:50118019:+|16:50117938:50118045:+.1	chr16:50117838-50118145	ENSG00000155393	HEATR3	HEAT repeat containing 3	a3ss	TRUE	0.12	0.17	0.13	0.09	0.01	-0.08	-0.04	-0.03	0.24	0.1	0.09	-0.14	-0.15
a3ss@16:67201502:67201623:+|16:67201502:67201727:+.1	chr16:67201402-67201827	ENSG00000102878	HSF4	heat shock transcription factor 4	a3ss	FALSE	0.41	0.35	0.14	0.17	-0.27	-0.18	-0.21	-0.24	0.41	0.27	0.17	-0.14	-0.24
a3ss@16:67979164:67979272:-|16:67979123:67979272:-.1	chr16:67979023-67979372	ENSG00000124067	SLC12A4	solute carrier family 12 (potassium/chloride transporters), member 4	a3ss	TRUE	0.06	0.06	0.15	0.12	0.09	0.06	0.09	0.06	0.09	0.14	0.22	0.05	0.13
a3ss@16:685063:685281:-|16:684956:685281:-.1	chr16:684856-685381	ENSG00000130731	C16orf13	chromosome 16 open reading frame 13	a3ss	TRUE	0.33	0.31	0.23	0.27	-0.1	-0.04	-0.08	-0.06	0.32	0.3	0.29	-0.02	-0.03
a3ss@16:68592027:68592278:+|16:68592027:68592376:+.1	chr16:68591927-68592476	ENSG00000184939	ZFP90	ZFP90 zinc finger protein	a3ss	TRUE	0.27	0.21	0.07	0.1	-0.2	-0.11	-0.14	-0.17	0.32	0.15	0.03	-0.17	-0.29
a3ss@16:70073003:70076254:-|16:70072888:70076254:-.1	chr16:70072788-70076354	ENSG00000226232	RP11-419C5.2	Uncharacterized protein	a3ss	NA	0.5	0.46	0.3	0.34	-0.2	-0.12	-0.16	-0.16	0.48	0.26	0.28	-0.22	-0.2
a3ss@16:75579975:75589702:-|16:75579852:75589702:-.1	chr16:75579752-75589802	ENSG00000205084	TMEM231	transmembrane protein 231	a3ss	TRUE	0.19	0.29	0.16	0.12	-0.03	-0.17	-0.13	-0.07	0.29	0.15	0.12	-0.14	-0.17
a3ss@16:839715:840007:+|16:839715:840177:+.1	chr16:839615-840277	ENSG00000127586	CHTF18	CTF18, chromosome transmission fidelity factor 18 homolog (S. cerevisiae)	a3ss	TRUE	0.09	0.06	0.16	0.21	0.07	0.15	0.1	0.12	0.11	0.11	0.07	0	-0.04
a3ss@16:84536468:84537564:-|16:84536448:84537564:-.1	chr16:84536348-84537664	ENSG00000140950	KIAA1609	KIAA1609	a3ss	NA	0.21	0.25	0.34	0.3	0.13	0.05	0.09	0.09	0.29	0.3	0.36	0.01	0.07
a3ss@16:88066851:88068929:+|16:88066851:88068938:+.1	chr16:88066751-88069038	ENSG00000172530	BANP	BTG3 associated nuclear protein	a3ss	NA	0.66	0.34	0.37	0.56	-0.29	0.22	0.03	-0.1	0.57	0.37	0.49	-0.2	-0.08
a3ss@16:90039173:90044013:+|16:90039173:90044047:+|16:90039173:90044086:+.1	chr16:90039073-90044186	ENSG00000223959	AFG3L1P	NA	a3ss	NA	0.16	0.13	0.02	0.16	-0.14	0.03	-0.11	0	0.11	0.28	0.13	0.17	0.02
a3ss@16:90039173:90044013:+|16:90039173:90044047:+|16:90039173:90044086:+|16:90039173:90044123:+.1	chr16:90039073-90044223	ENSG00000223959	AFG3L1P	NA	a3ss	NA	0.16	0.12	0.02	0.17	-0.14	0.05	-0.1	0.01	0.09	0.23	0.12	0.14	0.03
a3ss@16:90094130:90097584:+|16:90094130:90097598:+|16:90094130:90097707:+.1	chr16:90094030-90097807	ENSG00000141013	GAS8	growth arrest-specific 8	a3ss	TRUE	0.09	0.11	0.06	0.07	-0.03	-0.04	-0.05	-0.02	0.23	0.1	0.05	-0.13	-0.18
a3ss@17:10599151:10600552:-|17:10599148:10600552:-.1	chr17:10599048-10600652	ENSG00000133028	SCO1	SCO1 cytochrome c oxidase assembly protein	a3ss	TRUE	0.13	0.15	0.05	0.05	-0.08	-0.1	-0.1	-0.08	0.17	0.07	0.08	-0.1	-0.09
a3ss@17:16252647:16253245:-|17:16251999:16253245:-.1	chr17:16251899-16253345	ENSG00000166582	CENPV	centromere protein V	a3ss	TRUE	0.87	0.95	0.27	0.16	-0.6	-0.79	-0.68	-0.71	0.95	0.51	0.22	-0.44	-0.73
a3ss@17:16342728:16342842:+|17:16342728:16342895:+|17:16342728:16342974:+.1	chr17:16342628-16343074	ENSG00000175061	C17orf76-AS1	NA	a3ss	TRUE	0.42	0.42	0.24	0.25	-0.18	-0.17	-0.18	-0.17	0.36	0.24	0.14	-0.12	-0.22
a3ss@17:19215457:19216418:+|17:19215457:19216436:+.1	chr17:19215357-19216536	ENSG00000072134	EPN2	epsin 2	a3ss	NA	0.81	0.86	0.85	0.89	0.04	0.03	-0.01	0.08	0.72	0.87	0.87	0.15	0.15
a3ss@17:19866335:19871727:-|17:19866304:19871727:-|17:19866279:19871727:-.1	chr17:19866179-19871827	ENSG00000108599	AKAP10	A kinase (PRKA) anchor protein 10	a3ss	FALSE	0.89	0.9	0.77	0.77	-0.12	-0.13	-0.13	-0.12	0.9	0.74	0.67	-0.16	-0.23
a3ss@17:25633908:25634770:+|17:25633908:25636126:+.1	chr17:25633808-25636226	ENSG00000109046	WSB1	WD repeat and SOCS box containing 1	a3ss	TRUE	0.59	0.6	0.33	0.32	-0.26	-0.28	-0.27	-0.27	0.68	0.32	0.14	-0.36	-0.54
a3ss@17:2599832:2600013:-|17:2599829:2600013:-.1	chr17:2599729-2600113	ENSG00000132361	CLUH	clustered mitochondria (cluA/CLU1) homolog	a3ss	NA	0.61	0.7	0.57	0.53	-0.04	-0.17	-0.13	-0.08	0.58	0.61	0.54	0.03	-0.04
a3ss@17:27086894:27093604:-|17:27086782:27093604:-.1	chr17:27086682-27093704	ENSG00000173065	FAM222B	family with sequence similarity 222, member B	a3ss	NA	0.77	0.79	0.71	0.62	-0.06	-0.17	-0.08	-0.15	0.81	0.63	0.55	-0.18	-0.26
a3ss@17:33925354:33927956:+|17:33925354:33928005:+.1	chr17:33925254-33928105	ENSG00000006125	AP2B1	adaptor-related protein complex 2, beta 1 subunit	a3ss	NA	0.12	0.16	0.04	0.04	-0.08	-0.12	-0.12	-0.08	0.16	0.04	0.03	-0.12	-0.13
a3ss@17:36285864:36286965:+|17:36285864:36287148:+.1	chr17:36285764-36287248	ENSG00000185128	TBC1D3F	TBC1 domain family, member 3F	a3ss	NA	0.51	0.52	0.42	0.46	-0.09	-0.06	-0.1	-0.05	0.83	0.5	0.39	-0.33	-0.44
a3ss@17:36453215:36454415:+|17:36453215:36454419:+.1	chr17:36453115-36454519	ENSG00000174100	MRPL45	mitochondrial ribosomal protein L45	a3ss	FALSE	0.99	0.98	0.89	0.98	-0.1	0	-0.09	-0.01	0.97	0.87	0.84	-0.1	-0.13
a3ss@17:36607769:36607870:-|17:36607637:36607870:-.1	chr17:36607537-36607970	ENSG00000260833	AC124789.1	NA	a3ss	NA	0.19	0.24	0.32	0.37	0.13	0.13	0.08	0.18	0.22	0.28	0.36	0.06	0.14
a3ss@17:36628247:36633820:+|17:36628247:36634069:+.1	chr17:36628147-36634169	ENSG00000225485	ARHGAP23	Rho GTPase activating protein 23	a3ss	NA	0.73	0.68	0.57	0.59	-0.16	-0.09	-0.11	-0.14	0.75	0.71	0.61	-0.04	-0.14
a3ss@17:39674749:39677937:-|17:39674713:39677937:-.1	chr17:39674613-39678037	ENSG00000171346	KRT15	keratin 15	a3ss	NA	0.4	0.4	0.48	0.62	0.08	0.22	0.08	0.22	0.27	0.87	0.61	0.6	0.34
a3ss@17:40174490:40174583:+|17:40174490:40174588:+.1	chr17:40174390-40174688	ENSG00000168256	NKIRAS2	NFKB inhibitor interacting Ras-like 2	a3ss	TRUE	0.69	0.85	0.88	0.63	0.19	-0.22	0.03	-0.06	0.61	0.94	0.78	0.33	0.17
a3ss@17:40500557:40540297:-|17:40500535:40540297:-.1	chr17:40500435-40540397	ENSG00000168610	STAT3	signal transducer and activator of transcription 3 (acute-phase response factor)	a3ss	NA	0.61	0.62	0.55	0.47	-0.06	-0.15	-0.07	-0.14	0.61	0.57	0.5	-0.04	-0.11
a3ss@17:41228631:41234421:-|17:41228628:41234421:-.1	chr17:41228528-41234521	ENSG00000012048	BRCA1	breast cancer 1, early onset	a3ss	NA	0.81	0.71	0.58	0.72	-0.23	0.01	-0.13	-0.09	0.72	0.6	0.54	-0.12	-0.18
a3ss@17:42266667:42266779:+|17:42266667:42266792:+.1	chr17:42266567-42266892	ENSG00000168591	TMUB2	transmembrane and ubiquitin-like domain containing 2	a3ss	FALSE	0.32	0.34	0.52	0.45	0.2	0.11	0.18	0.13	0.33	0.85	0.64	0.52	0.31
a3ss@17:42273468:42273764:-|17:42273447:42273764:-.1	chr17:42273347-42273864	ENSG00000087152	ATXN7L3	ataxin 7-like 3	a3ss	NA	0.18	0.15	0.13	0.16	-0.05	0.01	-0.02	-0.02	0.17	0.15	0.27	-0.02	0.1
a3ss@17:42382501:42384660:-|17:42382411:42384660:-.1	chr17:42382311-42384760	ENSG00000267750	AC003102.3	NA	a3ss	NA	0.21	0.14	0.19	0.16	-0.02	0.02	0.05	-0.05	0.3	0.07	0.15	-0.23	-0.15
a3ss@17:45232230:45234279:-|17:45232152:45234279:-.1	chr17:45232052-45234379	ENSG00000004897	CDC27	cell division cycle 27	a3ss	TRUE	0.08	0.08	0.02	0.02	-0.06	-0.06	-0.06	-0.06	0.13	0.03	0.01	-0.1	-0.12
a3ss@17:45917224:45917557:-|17:45917009:45917557:-.1	chr17:45916909-45917657	ENSG00000141295	SCRN2	secernin 2	a3ss	TRUE	0.09	0.07	0.15	0.17	0.06	0.1	0.08	0.08	0.1	0.14	0.19	0.04	0.09
a3ss@17:48735857:48736543:+|17:48735857:48736598:+.1	chr17:48735757-48736698	ENSG00000108846	ABCC3	ATP-binding cassette, sub-family C (CFTR/MRP), member 3	a3ss	TRUE	0.09	0.09	0.04	0.27	-0.05	0.18	-0.05	0.18	0.07	0.37	0.4	0.3	0.33
a3ss@17:53024673:53026879:+|17:53024673:53026912:+.1	chr17:53024573-53027012	ENSG00000141198	TOM1L1	target of myb1 (chicken)-like 1	a3ss	NA	0.95	0.95	0.89	0.85	-0.06	-0.1	-0.06	-0.1	0.94	0.88	0.81	-0.06	-0.13
a3ss@17:55729522:55752279:+|17:55729522:55752333:+.1	chr17:55729422-55752433	ENSG00000153944	MSI2	musashi RNA-binding protein 2	a3ss	NA	0.43	0.3	0.2	0.24	-0.23	-0.06	-0.1	-0.19	0.42	0.18	0.2	-0.24	-0.22
a3ss@17:6493950:6498292:-|17:6493898:6498292:-.1	chr17:6493798-6498392	ENSG00000198920	KIAA0753	KIAA0753	a3ss	FALSE	0.83	0.94	0.88	0.78	0.05	-0.16	-0.06	-0.05	0.92	0.8	0.74	-0.12	-0.18
a3ss@17:65972074:65978249:+|17:65972074:65978368:+.1	chr17:65971974-65978468	ENSG00000171634	BPTF	bromodomain PHD finger transcription factor	a3ss	NA	0.08	0.08	0.15	0.15	0.07	0.07	0.07	0.07	0.09	0.14	0.33	0.05	0.24
a3ss@17:71189523:71192626:+|17:71189523:71192646:+.1	chr17:71189423-71192746	ENSG00000166685	COG1	component of oligomeric golgi complex 1	a3ss	TRUE	0.33	0.28	0.15	0.1	-0.18	-0.18	-0.13	-0.23	0.26	0.05	0.09	-0.21	-0.17
a3ss@17:7221003:7221107:-|17:7220892:7221107:-.1	chr17:7220792-7221207	ENSG00000215041	NEURL4	neuralized homolog 4 (Drosophila)	a3ss	NA	0.13	0.08	0.14	0.16	0.01	0.08	0.06	0.03	0.05	0.15	0.28	0.1	0.23
a3ss@17:72768193:72768357:-|17:72768178:72768357:-|17:72768116:72768357:-.1	chr17:72768016-72768457	ENSG00000109065	NAT9	N-acetyltransferase 9 (GCN5-related, putative)	a3ss	NA	0.86	0.87	0.87	0.85	0.01	-0.02	0	-0.01	0.88	0.72	0.76	-0.16	-0.12
a3ss@17:73624905:73625014:-|17:73624842:73625014:-.1	chr17:73624742-73625114	ENSG00000108469	RECQL5	RecQ protein-like 5	a3ss	NA	0.25	0.21	0.17	0.16	-0.08	-0.05	-0.04	-0.09	0.24	0.1	0.11	-0.14	-0.13
a3ss@17:73662700:73663124:-|17:73662651:73663124:-.1	chr17:73662551-73663224	ENSG00000108469	RECQL5	RecQ protein-like 5	a3ss	NA	0.07	0.04	0.11	0.07	0.04	0.03	0.07	0	0.05	0.09	0.19	0.04	0.14
a3ss@17:73700894:73701691:+|17:73700894:73702088:+.1	chr17:73700794-73702188	ENSG00000161526	SAP30BP	SAP30 binding protein	a3ss	TRUE	0.15	0.12	0.09	0.08	-0.06	-0.04	-0.03	-0.07	0.17	0.08	0.05	-0.09	-0.12
a3ss@17:73700894:73701691:+|17:73700894:73702088:+|17:73700894:73702094:+.1	chr17:73700794-73702194	ENSG00000161526	SAP30BP	SAP30 binding protein	a3ss	TRUE	0.15	0.13	0.09	0.08	-0.06	-0.05	-0.04	-0.07	0.17	0.08	0.05	-0.09	-0.12
a3ss@17:73843693:73844651:-|17:73843690:73844651:-.1	chr17:73843590-73844751	ENSG00000132471	WBP2	WW domain binding protein 2	a3ss	NA	0.95	0.9	0.83	0.86	-0.12	-0.04	-0.07	-0.09	0.94	0.81	0.72	-0.13	-0.22
a3ss@17:7604147:7604745:+|17:7604147:7604777:+.1	chr17:7604047-7604877	ENSG00000141499	WRAP53	WD repeat containing, antisense to TP53	a3ss	TRUE	0.07	0.06	0.06	0.04	-0.01	-0.02	0	-0.03	0.14	0.04	0.03	-0.1	-0.11
a3ss@17:79165150:79166118:-|17:79165135:79166118:-.1	chr17:79165035-79166218	ENSG00000141577	AZI1	5-azacytidine induced 1	a3ss	NA	0.12	0.13	0.16	0.01	0.04	-0.12	0.03	-0.11	0.09	0.16	0.07	0.07	-0.02
a3ss@17:79649705:79650043:-|17:79649179:79650043:-.1	chr17:79649079-79650143	ENSG00000214087	ARL16	ADP-ribosylation factor-like 16	a3ss	TRUE	0.19	0.2	0.44	0.44	0.25	0.24	0.24	0.25	0.19	0.38	0.44	0.19	0.25
a3ss@17:80577004:80579485:-|17:80576970:80579485:-.1	chr17:80576870-80579585	ENSG00000141580	WDR45B	WD repeat domain 45B	a3ss	FALSE	0.85	0.83	0.95	0.94	0.1	0.11	0.12	0.09	0.81	0.93	0.93	0.12	0.12
a3ss@17:8169671:8169819:+|17:8169671:8170071:+.1	chr17:8169571-8170171	ENSG00000178921	PFAS	phosphoribosylformylglycinamidine synthase	a3ss	TRUE	0.34	0.3	0.55	0.45	0.21	0.15	0.25	0.11	0.29	0.35	0.47	0.06	0.18
a3ss@17:8339363:8347245:+|17:8339363:8347578:+.1	chr17:8339263-8347678	ENSG00000166579	NDEL1	nudE nuclear distribution E homolog (A. nidulans)-like 1	a3ss	NA	0.02	0.04	0.11	0.11	0.09	0.07	0.07	0.09	0.06	0.13	0.18	0.07	0.12
a3ss@18:12699202:12699829:-|18:12699164:12699829:-.1	chr18:12699064-12699929	ENSG00000101624	CEP76	centrosomal protein 76kDa	a3ss	FALSE	0.53	0.65	0.86	0.83	0.33	0.18	0.21	0.3	0.78	0.64	0.6	-0.14	-0.18
a3ss@18:29848731:29850180:-|18:29848728:29850180:-.1	chr18:29848628-29850280	ENSG00000141441	GAREM	GRB2 associated, regulator of MAPK1	a3ss	NA	0.48	0.57	0.32	0.5	-0.16	-0.07	-0.25	0.02	0.3	0.36	0.31	0.06	0.01
a3ss@18:43462452:43464582:-|18:43462396:43464582:-.1	chr18:43462296-43464682	ENSG00000152223	EPG5	ectopic P-granules autophagy protein 5 homolog (C. elegans)	a3ss	FALSE	0.92	0.89	0.76	0.82	-0.16	-0.07	-0.13	-0.1	0.87	0.89	0.72	0.02	-0.15
a3ss@18:72163666:72167117:+|18:72163666:72167172:+.1	chr18:72163566-72167272	ENSG00000133313	CNDP2	CNDP dipeptidase 2 (metallopeptidase M20 family)	a3ss	NA	0.69	0.71	0.55	0.6	-0.14	-0.11	-0.16	-0.09	0.74	0.68	0.66	-0.06	-0.08
a3ss@18:9595151:9614224:-|18:9595100:9614224:-.1	chr18:9595000-9614324	ENSG00000154845	PPP4R1	protein phosphatase 4, regulatory subunit 1	a3ss	NA	0.41	0.43	0.24	0.31	-0.17	-0.12	-0.19	-0.1	0.36	0.24	0.16	-0.12	-0.2
a3ss@19:10291245:10291454:-|19:10291205:10291454:-.1	chr19:10291105-10291554	ENSG00000130816	DNMT1	DNA (cytosine-5-)-methyltransferase 1	a3ss	FALSE	0.94	0.95	0.89	0.82	-0.05	-0.13	-0.06	-0.12	0.94	0.87	0.72	-0.07	-0.22
a3ss@19:10426229:10426381:-|19:10426168:10426381:-.1	chr19:10426068-10426481	ENSG00000267673	FDX1L	ferredoxin 1-like	a3ss	TRUE	0.13	0.09	0.07	0.03	-0.06	-0.06	-0.02	-0.1	0.13	0.06	0.07	-0.07	-0.06
a3ss@19:11145808:11151974:+|19:11145808:11151983:+.1	chr19:11145708-11152083	ENSG00000127616	SMARCA4	SWI/SNF related, matrix associated, actin dependent regulator of chromatin, subfamily a, member 4	a3ss	NA	0.29	0.33	0.23	0.25	-0.06	-0.08	-0.1	-0.04	0.26	0.25	0.2	-0.01	-0.06
a3ss@19:11150229:11151974:+|19:11150229:11151983:+.1	chr19:11150129-11152083	ENSG00000127616	SMARCA4	SWI/SNF related, matrix associated, actin dependent regulator of chromatin, subfamily a, member 4	a3ss	NA	0.35	0.45	0.54	0.58	0.19	0.13	0.09	0.23	0.28	0.35	0.35	0.07	0.07
a3ss@19:11456413:11456684:-|19:11456304:11456684:-.1	chr19:11456204-11456784	ENSG00000105518	TMEM205	transmembrane protein 205	a3ss	NA	0.43	0.34	0.37	0.32	-0.06	-0.02	0.03	-0.11	0.48	0.38	0.37	-0.1	-0.11
a3ss@19:11467652:11468295:+|19:11467652:11468336:+.1	chr19:11467552-11468436	ENSG00000105520	DKFZP761J1410	Lipid phosphate phosphatase-related protein type 2	a3ss	NA	0.08	0.41	0.05	0.02	-0.03	-0.39	-0.36	-0.06	0.12	0.05	0.04	-0.07	-0.08
a3ss@19:1269409:1270866:+|19:1269409:1270927:+.1	chr19:1269309-1271027	ENSG00000099622	CIRBP	cold inducible RNA binding protein	a3ss	NA	0.13	0.14	0.04	0.04	-0.09	-0.1	-0.1	-0.09	0.13	0.03	0.05	-0.1	-0.08
a3ss@19:1269409:1270866:+|19:1269409:1270927:+|19:1269409:1270943:+.1	chr19:1269309-1271043	ENSG00000099622	CIRBP	cold inducible RNA binding protein	a3ss	NA	0.13	0.14	0.04	0.04	-0.09	-0.1	-0.1	-0.09	0.13	0.03	0.05	-0.1	-0.08
a3ss@19:14520793:14521028:-|19:14520685:14521028:-.1	chr19:14520585-14521128	ENSG00000123136	DDX39A	DEAD (Asp-Glu-Ala-Asp) box polypeptide 39A	a3ss	TRUE	0.15	0.12	0.08	0.07	-0.07	-0.05	-0.04	-0.08	0.3	0.1	0.1	-0.2	-0.2
a3ss@19:16641724:16643409:-|19:16641691:16643409:-.1	chr19:16641591-16643509	ENSG00000085872	CHERP	calcium homeostasis endoplasmic reticulum protein	a3ss	NA	0.17	0.21	0.09	0.08	-0.08	-0.13	-0.12	-0.09	0.18	0.14	0.1	-0.04	-0.08
a3ss@19:17440350:17440566:-|19:17439792:17440566:-.1	chr19:17439692-17440666	ENSG00000074855	ANO8	anoctamin 8	a3ss	TRUE	0.13	0.07	0.18	0.21	0.05	0.14	0.11	0.08	0.09	0.1	0.12	0.01	0.03
a3ss@19:19304942:19307772:+|19:19304942:19307775:+.1	chr19:19304842-19307875	ENSG00000064490	RFXANK	regulatory factor X-associated ankyrin-containing protein	a3ss	NA	0.36	0.35	0.39	0.45	0.03	0.1	0.04	0.09	0.37	0.38	0.35	0.01	-0.02
a3ss@19:2112966:2113335:-|19:2112930:2113335:-.1	chr19:2112830-2113435	ENSG00000065000	AP3D1	adaptor-related protein complex 3, delta 1 subunit	a3ss	NA	0.39	0.34	0.25	0.2	-0.14	-0.14	-0.09	-0.19	0.37	0.31	0.19	-0.06	-0.18
a3ss@19:2324195:2328386:-|19:2324191:2328386:-.1	chr19:2324091-2328486	ENSG00000130332	LSM7	LSM7 homolog, U6 small nuclear RNA associated (S. cerevisiae)	a3ss	FALSE	0.69	0.73	0.78	0.82	0.09	0.09	0.05	0.13	0.72	0.83	0.76	0.11	0.04
a3ss@19:30503438:30505794:+|19:30503438:30506443:+.1	chr19:30503338-30506543	ENSG00000105176	URI1	URI1, prefoldin-like chaperone	a3ss	NA	0.94	0.92	0.95	0.94	0.01	0.02	0.03	0	0.93	0.89	0.8	-0.04	-0.13
a3ss@19:32955690:32958380:+|19:32955690:32959637:+.1	chr19:32955590-32959737	ENSG00000178904	DPY19L3	dpy-19-like 3 (C. elegans)	a3ss	TRUE	0.24	0.29	0.28	0.27	0.04	-0.02	-0.01	0.03	0.37	0.25	0.22	-0.12	-0.15
a3ss@19:34302457:34302696:+|19:34302457:34303695:+.1	chr19:34302357-34303795	ENSG00000153885	KCTD15	potassium channel tetramerisation domain containing 15	a3ss	NA	0.13	0.14	0.24	0.23	0.11	0.09	0.1	0.1	0.14	0.21	0.41	0.07	0.27
a3ss@19:35996951:36001086:-|19:35996888:36001086:-.1	chr19:35996788-36001186	ENSG00000161249	DMKN	dermokine	a3ss	TRUE	0.09	0.08	0.13	0.11	0.04	0.03	0.05	0.02	0.08	0.16	0.26	0.08	0.18
a3ss@19:36593053:36593639:+|19:36593053:36593654:+.1	chr19:36592953-36593754	ENSG00000075702	WDR62	WD repeat domain 62	a3ss	NA	0.85	0.91	0.78	0.65	-0.07	-0.26	-0.13	-0.2	0.72	0.75	0.71	0.03	-0.01
a3ss@19:40854675:40871460:+|19:40854675:40871569:+|19:40854675:40871625:+|19:40854675:40871764:+.1	chr19:40854575-40871864	ENSG00000105223	PLD3	phospholipase D family, member 3	a3ss	NA	0.7	0.68	0.4	0.4	-0.3	-0.28	-0.28	-0.3	0.63	0.25	0.15	-0.38	-0.48
a3ss@19:42907207:42909537:-|19:42907183:42909537:-.1	chr19:42907083-42909637	ENSG00000079435	LIPE	lipase, hormone-sensitive	a3ss	NA	0.15	0.05	0.02	0.06	-0.13	0.01	-0.03	-0.09	0.09	0.09	0.08	0	-0.01
a3ss@19:4324664:4325213:-|19:4324526:4325213:-.1	chr19:4324426-4325313	ENSG00000178078	STAP2	signal transducing adaptor family member 2	a3ss	NA	0.36	0.32	0.19	0.15	-0.17	-0.17	-0.13	-0.21	0.38	0.21	0.1	-0.17	-0.28
a3ss@19:44732725:44733886:+|19:44732725:44733907:+.1	chr19:44732625-44734007	ENSG00000131115	ZNF227	zinc finger protein 227	a3ss	NA	0.83	0.9	0.65	0.79	-0.18	-0.11	-0.25	-0.04	0.83	0.71	0.62	-0.12	-0.21
a3ss@19:4491832:4493700:+|19:4491832:4493703:+.1	chr19:4491732-4493803	ENSG00000167674	HDGFRP2	Hepatoma-derived growth factor-related protein 2	a3ss	NA	0.89	0.82	0.95	0.96	0.06	0.14	0.13	0.07	0.86	0.91	0.95	0.05	0.09
a3ss@19:46196814:46198695:+|19:46196814:46198891:+.1	chr19:46196714-46198991	ENSG00000011478	QPCTL	glutaminyl-peptide cyclotransferase-like	a3ss	FALSE	0.93	0.95	0.83	0.84	-0.1	-0.11	-0.12	-0.09	0.98	0.92	0.62	-0.06	-0.36
a3ss@19:48736046:48737660:-|19:48735750:48737660:-.1	chr19:48735650-48737760	ENSG00000105483	CARD8	caspase recruitment domain family, member 8	a3ss	TRUE	0.28	0.48	0.28	0.21	0	-0.27	-0.2	-0.07	0.3	0.28	0.17	-0.02	-0.13
a3ss@19:48848611:48863329:-|19:48848582:48863329:-.1	chr19:48848482-48863429	ENSG00000161558	TMEM143	transmembrane protein 143	a3ss	FALSE	0.89	0.96	0.69	0.81	-0.2	-0.15	-0.27	-0.08	0.96	0.96	0.92	0	-0.04
a3ss@19:49954196:49954742:-|19:49954105:49954742:-.1	chr19:49954005-49954842	ENSG00000104872	PIH1D1	PIH1 domain containing 1	a3ss	TRUE	0.23	0.18	0.08	0.08	-0.15	-0.1	-0.1	-0.15	0.24	0.07	0.07	-0.17	-0.17
a3ss@19:49999728:50000430:+|19:49999728:50000451:+.1	chr19:49999628-50000551	ENSG00000142534	RPS11	ribosomal protein S11	a3ss	TRUE	0.23	0.22	0.03	0.23	-0.2	0.01	-0.19	0	0.03	0.03	0.03	0	0
a3ss@19:50086561:50086632:+|19:50086561:50086799:+.1	chr19:50086461-50086899	ENSG00000126460	PRRG2	proline rich Gla (G-carboxyglutamic acid) 2	a3ss	TRUE	0.06	0.1	0.12	0.1	0.06	0	0.02	0.04	0.12	0.09	0.27	-0.03	0.15
a3ss@19:50164101:50165205:-|19:50164085:50165205:-.1	chr19:50163985-50165305	ENSG00000126456	IRF3	interferon regulatory factor 3	a3ss	NA	0.16	0.14	0.1	0.06	-0.06	-0.08	-0.04	-0.1	0.17	0.12	0.09	-0.05	-0.08
a3ss@19:50315993:50316253:-|19:50315942:50316253:-.1	chr19:50315842-50316353	ENSG00000010361	FUZ	fuzzy homolog (Drosophila)	a3ss	NA	0.92	0.92	0.8	0.9	-0.12	-0.02	-0.12	-0.02	0.98	0.88	0.7	-0.1	-0.28
a3ss@19:50529379:50534149:+|19:50529379:50534271:+.1	chr19:50529279-50534371	ENSG00000142528	ZNF473	zinc finger protein 473	a3ss	NA	0.76	0.7	0.46	0.43	-0.3	-0.27	-0.24	-0.33	0.63	0.73	0.51	0.1	-0.12
a3ss@19:53120094:53122189:-|19:53120068:53122189:-.1	chr19:53119968-53122289	ENSG00000167766	ZNF83	zinc finger protein 83	a3ss	NA	0.79	0.6	0.53	0.35	-0.26	-0.25	-0.07	-0.44	0.63	0.59	0.4	-0.04	-0.23
a3ss@19:53120128:53122189:-|19:53120094:53122189:-|19:53120088:53122189:-|19:53120068:53122189:-.1	chr19:53119968-53122289	ENSG00000167766	ZNF83	zinc finger protein 83	a3ss	NA	0.42	0.32	0.43	0.15	0.01	-0.17	0.11	-0.27	0.22	0.28	0.12	0.06	-0.1
a3ss@19:53158940:53164015:-|19:53158923:53164015:-.1	chr19:53158823-53164115	ENSG00000167766	ZNF83	zinc finger protein 83	a3ss	NA	0.85	0.94	0.88	0.77	0.03	-0.17	-0.06	-0.08	0.88	0.82	0.6	-0.06	-0.28
a3ss@19:58757793:58758077:+|19:58757793:58758112:+.1	chr19:58757693-58758212	ENSG00000198131	ZNF544	zinc finger protein 544	a3ss	NA	0.74	0.69	0.79	0.86	0.05	0.17	0.1	0.12	0.74	0.7	0.73	-0.04	-0.01
a3ss@19:58859210:58864687:+|19:58859210:58864745:+.1	chr19:58859110-58864845	ENSG00000268895	A1BG-AS1	NA	a3ss	NA	0.18	0.21	0.19	0.22	0.01	0.01	-0.02	0.04	0.3	0.18	0.11	-0.12	-0.19
a3ss@19:6755326:6759605:-|19:6754943:6759605:-.1	chr19:6754843-6759705	ENSG00000125731	SH2D3A	SH2 domain containing 3A	a3ss	FALSE	0.92	0.91	0.82	0.81	-0.1	-0.1	-0.09	-0.11	0.94	0.85	0.73	-0.09	-0.21
a3ss@19:7600463:7600675:+|19:7600463:7600819:+.1	chr19:7600363-7600919	ENSG00000032444	PNPLA6	patatin-like phospholipase domain containing 6	a3ss	NA	0.33	0.38	0.31	0.37	-0.02	-0.01	-0.07	0.04	0.51	0.32	0.4	-0.19	-0.11
a3ss@19:9768866:9770055:-|19:9768811:9770055:-.1	chr19:9768711-9770155	ENSG00000171466	ZNF562	zinc finger protein 562	a3ss	TRUE	0.09	0.09	0.11	0.23	0.02	0.14	0.02	0.14	0.08	0.1	0.22	0.02	0.14
a3ss@19:9872844:9873958:-|19:9872841:9873958:-.1	chr19:9872741-9874058	ENSG00000196605	ZNF846	zinc finger protein 846	a3ss	NA	0.61	0.61	0.45	0.5	-0.16	-0.11	-0.16	-0.11	0.61	0.29	0.47	-0.32	-0.14
a3ss@2:101609989:101611862:+|2:101609989:101612258:+.1	chr2:101609889-101612358	ENSG00000170485	NPAS2	neuronal PAS domain protein 2	a3ss	NA	0.72	0.7	0.89	0.83	0.17	0.13	0.19	0.11	0.65	0.89	0.89	0.24	0.24
a3ss@2:103340368:103343304:-|2:103340337:103343304:-.1	chr2:103340237-103343404	ENSG00000135953	MFSD9	major facilitator superfamily domain containing 9	a3ss	FALSE	0.85	0.85	0.57	0.54	-0.28	-0.31	-0.28	-0.31	0.75	0.62	0.53	-0.13	-0.22
a3ss@2:153520493:153520652:-|2:153520481:153520652:-.1	chr2:153520381-153520752	ENSG00000196504	PRPF40A	PRP40 pre-mRNA processing factor 40 homolog A (S. cerevisiae)	a3ss	NA	0.37	0.3	0.43	0.4	0.06	0.1	0.13	0.03	0.33	0.34	0.45	0.01	0.12
a3ss@2:165552346:165555915:-|2:165552343:165555915:-.1	chr2:165552243-165556015	ENSG00000082438	COBLL1	cordon-bleu WH2 repeat protein-like 1	a3ss	NA	0.75	0.83	0.77	0.61	0.02	-0.22	-0.06	-0.14	0.67	0.74	0.72	0.07	0.05
a3ss@2:179291232:179295405:+|2:179291232:179295422:+|2:179291232:179295497:+.1	chr2:179291132-179295597	ENSG00000223960	AC009948.5	NA	a3ss	NA	0.14	0.2	0.06	0.09	-0.08	-0.11	-0.14	-0.05	0.32	0.13	0.07	-0.19	-0.25
a3ss@2:179291232:179295405:+|2:179291232:179295497:+.1	chr2:179291132-179295597	ENSG00000223960	AC009948.5	NA	a3ss	NA	0.58	0.47	0.37	0.48	-0.21	0.01	-0.1	-0.1	0.76	0.37	0.42	-0.39	-0.34
a3ss@2:190528680:190530102:+|2:190528680:190530148:+.1	chr2:190528580-190530248	ENSG00000138381	ASNSD1	asparagine synthetase domain containing 1	a3ss	NA	0.76	0.71	0.82	0.8	0.06	0.09	0.11	0.04	0.7	0.72	0.87	0.02	0.17
a3ss@2:201754375:201756641:+|2:201754375:201756692:+.1	chr2:201754275-201756792	ENSG00000196290	NIF3L1	NIF3 NGG1 interacting factor 3-like 1 (S. cerevisiae)	a3ss	NA	0.73	0.77	0.89	0.82	0.16	0.05	0.12	0.09	0.73	0.76	0.77	0.03	0.04
a3ss@2:202025665:202027719:+|2:202025665:202028558:+.1	chr2:202025565-202028658	ENSG00000003402	CFLAR	CASP8 and FADD-like apoptosis regulator	a3ss	NA	0.46	0.44	0.43	0.44	-0.03	0	-0.01	-0.02	0.54	0.42	0.28	-0.12	-0.26
a3ss@2:202098835:202131184:+|2:202098835:202131210:+.1	chr2:202098735-202131310	ENSG00000064012	CASP8	caspase 8, apoptosis-related cysteine peptidase	a3ss	NA	0.9	0.85	0.66	0.75	-0.24	-0.1	-0.19	-0.15	0.86	0.64	0.51	-0.22	-0.35
a3ss@2:202123105:202131184:+|2:202123105:202131210:+.1	chr2:202123005-202131310	ENSG00000064012	CASP8	caspase 8, apoptosis-related cysteine peptidase	a3ss	FALSE	0.84	0.82	0.44	0.5	-0.4	-0.32	-0.38	-0.34	0.75	0.41	0.27	-0.34	-0.48
a3ss@2:216237098:216238045:-|2:216237023:216238045:-|2:216236738:216238045:-.1	chr2:216236638-216238145	ENSG00000115414	FN1	fibronectin 1	a3ss	NA	0.75	0.69	0.51	0.54	-0.24	-0.15	-0.18	-0.21	0.7	0.51	0.45	-0.19	-0.25
a3ss@2:219523599:219523703:-|2:219523524:219523703:-.1	chr2:219523424-219523803	ENSG00000115568	ZNF142	zinc finger protein 142	a3ss	NA	0.82	0.88	0.85	0.65	0.03	-0.23	-0.03	-0.17	0.96	0.73	0.78	-0.23	-0.18
a3ss@2:219562333:219562577:+|2:219562333:219562626:+.1	chr2:219562233-219562726	ENSG00000163482	STK36	serine/threonine kinase 36	a3ss	FALSE	0.97	0.96	0.9	0.89	-0.07	-0.07	-0.06	-0.08	0.96	0.87	0.78	-0.09	-0.18
a3ss@2:220370277:220370417:+|2:220370277:220370437:+.1	chr2:220370177-220370537	ENSG00000144591	GMPPA	GDP-mannose pyrophosphorylase A	a3ss	TRUE	0.16	0.16	0.11	0.09	-0.05	-0.07	-0.05	-0.07	0.22	0.09	0.12	-0.13	-0.1
a3ss@2:220492467:220492622:+|2:220492467:220492682:+.1	chr2:220492367-220492782	ENSG00000114923	SLC4A3	solute carrier family 4, anion exchanger, member 3	a3ss	NA	0.4	0.41	0.55	0.63	0.15	0.22	0.14	0.23	0.37	0.62	0.68	0.25	0.31
a3ss@2:220494417:220494794:+|2:220494417:220494875:+.1	chr2:220494317-220494975	ENSG00000114923	SLC4A3	solute carrier family 4, anion exchanger, member 3	a3ss	NA	0.14	0.08	0.11	0.11	-0.03	0.03	0.03	-0.03	0.21	0.05	0.08	-0.16	-0.13
a3ss@2:230670599:230672424:-|2:230670518:230672424:-.1	chr2:230670418-230672524	ENSG00000153827	TRIP12	thyroid hormone receptor interactor 12	a3ss	NA	0.87	0.88	0.77	0.81	-0.1	-0.07	-0.11	-0.06	0.84	0.72	0.73	-0.12	-0.11
a3ss@2:231334813:231338039:+|2:231334813:231338099:+.1	chr2:231334713-231338199	ENSG00000067066	SP100	SP100 nuclear antigen	a3ss	NA	0.5	0.44	0.25	0.36	-0.25	-0.08	-0.19	-0.14	0.52	0.23	0.11	-0.29	-0.41
a3ss@2:232121333:232123701:+|2:232121333:232123704:+.1	chr2:232121233-232123804	ENSG00000135931	ARMC9	armadillo repeat containing 9	a3ss	NA	0.01	0.15	0.11	0.02	0.1	-0.13	-0.04	0.01	0.05	0.02	0.12	-0.03	0.07
a3ss@2:232121333:232123701:+|2:232121333:232123704:+.1	chr2:232121233-232123804	ENSG00000135931	ARMC9	armadillo repeat containing 9	a3ss	NA	0.01	0.15	0.11	0.02	0.1	-0.13	-0.04	0.01	0.05	0.02	0.12	-0.03	0.07
a3ss@2:242681989:242683037:+|2:242681989:242683054:+.1	chr2:242681889-242683154	ENSG00000180902	D2HGDH	D-2-hydroxyglutarate dehydrogenase	a3ss	FALSE	0.57	0.7	0.69	0.79	0.12	0.09	-0.01	0.22	0.82	0.73	0.7	-0.09	-0.12
a3ss@2:24283796:24285889:+|2:24283796:24285934:+.1	chr2:24283696-24286034	ENSG00000205639	MFSD2B	major facilitator superfamily domain containing 2B	a3ss	NA	0.58	0.53	0.81	0.88	0.23	0.35	0.28	0.3	0.49	0.76	0.85	0.27	0.36
a3ss@2:3596314:3596648:-|2:3596310:3596648:-.1	chr2:3596210-3596748	ENSG00000171865	RNASEH1	ribonuclease H1	a3ss	FALSE	0.82	0.85	0.9	0.93	0.08	0.08	0.05	0.11	0.8	0.91	0.92	0.11	0.12
a3ss@2:37376166:37384051:-|2:37376082:37384051:-|2:37376058:37384051:-.1	chr2:37375958-37384151	ENSG00000055332	EIF2AK2	eukaryotic translation initiation factor 2-alpha kinase 2	a3ss	NA	0.58	0.81	0.68	0.52	0.1	-0.29	-0.13	-0.06	0.76	0.73	0.56	-0.03	-0.2
a3ss@2:38523732:38525286:-|2:38523255:38525286:-.1	chr2:38523155-38525386	ENSG00000119787	ATL2	atlastin GTPase 2	a3ss	NA	0.25	0.23	0.34	0.3	0.09	0.07	0.11	0.05	0.26	0.27	0.3	0.01	0.04
a3ss@2:44021782:44023026:+|2:44021782:44023029:+.1	chr2:44021682-44023129	ENSG00000138036	DYNC2LI1	dynein, cytoplasmic 2, light intermediate chain 1	a3ss	NA	0.45	0.35	0.37	0.28	-0.08	-0.07	0.02	-0.17	0.37	0.33	0.36	-0.04	-0.01
a3ss@2:48678215:48681695:+|2:48678215:48681734:+.1	chr2:48678115-48681834	ENSG00000162869	PPP1R21	protein phosphatase 1, regulatory subunit 21	a3ss	TRUE	0.14	0.19	0.26	0.23	0.12	0.04	0.07	0.09	0.2	0.15	0.12	-0.05	-0.08
a3ss@2:54115126:54115858:-|2:54115106:54115858:-.1	chr2:54115006-54115958	ENSG00000068878	PSME4	proteasome (prosome, macropain) activator subunit 4	a3ss	FALSE	0.99	0.99	0.94	0.9	-0.05	-0.09	-0.05	-0.09	0.99	0.91	0.83	-0.08	-0.16
a3ss@2:69736595:69741603:-|2:69736592:69741603:-.1	chr2:69736492-69741703	ENSG00000115977	AAK1	AP2 associated kinase 1	a3ss	NA	0.4	0.29	0.36	0.52	-0.04	0.23	0.07	0.12	0.31	0.43	0.38	0.12	0.07
a3ss@2:73959831:73961556:-|2:73959827:73961556:-|2:73959808:73961556:-.1	chr2:73959708-73961656	ENSG00000144034	TPRKB	TP53RK binding protein	a3ss	TRUE	0.13	0.22	0.04	0.07	-0.09	-0.15	-0.18	-0.06	0.2	0.12	0.08	-0.08	-0.12
a3ss@2:86398468:86400773:-|2:86398459:86400773:-|2:86398435:86400773:-.1	chr2:86398335-86400873	ENSG00000132305	IMMT	inner membrane protein, mitochondrial	a3ss	NA	0.42	0.49	0.27	0.26	-0.15	-0.23	-0.22	-0.16	0.49	0.31	0.23	-0.18	-0.26
a3ss@2:87276938:87279937:-|2:87276926:87279937:-.1	chr2:87276826-87280037	ENSG00000231259	AC125232.1	NA	a3ss	NA	0.07	0.09	0.16	0.15	0.09	0.06	0.07	0.08	0.04	0.22	0.28	0.18	0.24
a3ss@2:88333811:88336462:-|2:88333750:88336462:-.1	chr2:88333650-88336562	ENSG00000172086	KRCC1	lysine-rich coiled-coil 1	a3ss	NA	0.89	0.87	0.93	0.91	0.04	0.04	0.06	0.02	0.84	0.9	0.97	0.06	0.13
a3ss@2:8952626:8953367:-|2:8952623:8953367:-.1	chr2:8952523-8953467	ENSG00000134313	KIDINS220	kinase D-interacting substrate, 220kDa	a3ss	NA	0.26	0.42	0.36	0.27	0.1	-0.15	-0.06	0.01	0.37	0.32	0.29	-0.05	-0.08
a3ss@2:95954754:95954972:+|2:95954754:95955881:+|2:95954754:95956781:+.1	chr2:95954654-95956881	ENSG00000155066	PROM2	prominin 2	a3ss	NA	0.95	0.94	0.99	0.99	0.04	0.05	0.05	0.04	0.88	0.98	0.99	0.1	0.11
a3ss@2:97297280:97302658:-|2:97297219:97302658:-.1	chr2:97297119-97302758	ENSG00000114982	KANSL3	KAT8 regulatory NSL complex subunit 3	a3ss	TRUE	0.56	0.51	0.21	0.24	-0.35	-0.27	-0.3	-0.32	0.51	0.31	0.27	-0.2	-0.24
a3ss@20:13769298:13773806:+|20:13769298:13773826:+.1	chr20:13769198-13773926	ENSG00000101247	NDUFAF5	NADH dehydrogenase (ubiquinone) complex I, assembly factor 5	a3ss	TRUE	0.1	0.13	0.28	0.2	0.18	0.07	0.15	0.1	0.2	0.29	0.3	0.09	0.1
a3ss@20:2442585:2443282:-|20:2442439:2443282:-.1	chr20:2442339-2443382	ENSG00000125835	SNRPB	small nuclear ribonucleoprotein polypeptides B and B1	a3ss	NA	0.77	0.77	0.62	0.6	-0.15	-0.17	-0.15	-0.17	0.69	0.66	0.51	-0.03	-0.18
a3ss@20:33609159:33622926:-|20:33609135:33622926:-.1	chr20:33609035-33623026	ENSG00000100991	TRPC4AP	transient receptor potential cation channel, subfamily C, member 4 associated protein	a3ss	NA	0.72	0.76	0.79	0.83	0.07	0.07	0.03	0.11	0.61	0.73	0.7	0.12	0.09
a3ss@20:35390951:35395172:-|20:35390915:35395172:-.1	chr20:35390815-35395272	ENSG00000149636	DSN1	DSN1, MIND kinetochore complex component, homolog (S. cerevisiae)	a3ss	NA	0.9	0.95	0.88	0.88	-0.02	-0.07	-0.07	-0.02	0.96	0.87	0.8	-0.09	-0.16
a3ss@20:35545499:35547767:-|20:35545452:35547767:-.1	chr20:35545352-35547867	ENSG00000101347	SAMHD1	SAM domain and HD domain 1	a3ss	TRUE	0.11	0.09	0.01	0.01	-0.1	-0.08	-0.08	-0.1	0.14	0.02	0.03	-0.12	-0.11
a3ss@20:37050888:37054583:-|20:37049745:37054583:-.1	chr20:37049645-37054683	ENSG00000196756	RP4-564F22.2	NA	a3ss	NA	0.2	0.19	0.65	0.57	0.45	0.38	0.46	0.37	0.23	0.38	0.38	0.15	0.15
a3ss@20:37161502:37163717:+|20:37161502:37163729:+.1	chr20:37161402-37163829	ENSG00000170471	RALGAPB	Ral GTPase activating protein, beta subunit (non-catalytic)	a3ss	NA	0.61	0.63	0.41	0.46	-0.2	-0.17	-0.22	-0.15	0.66	0.46	0.45	-0.2	-0.21
a3ss@20:37612419:37617436:+|20:37612419:37617456:+.1	chr20:37612319-37617556	ENSG00000101452	DHX35	DEAH (Asp-Glu-Ala-His) box polypeptide 35	a3ss	TRUE	0.23	0.25	0.13	0.08	-0.1	-0.17	-0.12	-0.15	0.16	0.09	0.14	-0.07	-0.02
a3ss@20:43531762:43532634:+|20:43531762:43532637:+.1	chr20:43531662-43532737	ENSG00000166913	YWHAB	tyrosine 3-monooxygenase/tryptophan 5-monooxygenase activation protein, beta polypeptide	a3ss	NA	0.72	0.74	0.46	0.44	-0.26	-0.3	-0.28	-0.28	0.72	0.56	0.41	-0.16	-0.31
a3ss@20:43559367:43561698:+|20:43559367:43561713:+.1	chr20:43559267-43561813	ENSG00000101104	PABPC1L	poly(A) binding protein, cytoplasmic 1-like	a3ss	NA	0.72	0.82	0.54	0.67	-0.18	-0.15	-0.28	-0.05	0.76	0.77	0.68	0.01	-0.08
a3ss@20:44472411:44472902:-|20:44472360:44472902:-.1	chr20:44472260-44473002	ENSG00000101473	ACOT8	acyl-CoA thioesterase 8	a3ss	TRUE	0.15	0.14	0.07	0.06	-0.08	-0.08	-0.07	-0.09	0.18	0.06	0.06	-0.12	-0.12
a3ss@20:45927691:45938800:-|20:45927616:45938800:-.1	chr20:45927516-45938900	ENSG00000101040	ZMYND8	zinc finger, MYND-type containing 8	a3ss	NA	0.51	0.53	0.45	0.47	-0.06	-0.06	-0.08	-0.04	0.55	0.4	0.46	-0.15	-0.09
a3ss@20:45927691:45938800:-|20:45927687:45938800:-|20:45927616:45938800:-.1	chr20:45927516-45938900	ENSG00000101040	ZMYND8	zinc finger, MYND-type containing 8	a3ss	FALSE	0.46	0.51	0.43	0.46	-0.03	-0.05	-0.08	0	0.54	0.39	0.45	-0.15	-0.09
a3ss@20:46267946:46268321:+|20:46267946:46268366:+.1	chr20:46267846-46268466	ENSG00000124151	NCOA3	nuclear receptor coactivator 3	a3ss	NA	0.87	0.91	0.9	0.91	0.03	0	-0.01	0.04	0.92	0.88	0.81	-0.04	-0.11
a3ss@20:62575269:62575750:-|20:62575022:62575750:-.1	chr20:62574922-62575850	ENSG00000198276	UCKL1	uridine-cytidine kinase 1-like 1	a3ss	TRUE	0.01	0.02	0.06	0.12	0.05	0.1	0.04	0.11	0.02	0.04	0.06	0.02	0.04
a3ss@21:33057553:33057711:-|21:33057487:33057711:-.1	chr21:33057387-33057811	ENSG00000156304	SCAF4	SR-related CTD-associated factor 4	a3ss	NA	0.64	0.63	0.39	0.38	-0.25	-0.25	-0.24	-0.26	0.66	0.45	0.33	-0.21	-0.33
a3ss@21:34633032:34634866:+|21:34633032:34635098:+.1	chr21:34632932-34635198	ENSG00000159110	IFNAR2	interferon (alpha, beta and omega) receptor 2	a3ss	NA	0.5	0.45	0.23	0.21	-0.27	-0.24	-0.22	-0.29	0.43	0.34	0.15	-0.09	-0.28
a3ss@21:34971591:34974540:-|21:34971554:34974540:-.1	chr21:34971454-34974640	ENSG00000205758	CRYZL1	crystallin, zeta (quinone reductase)-like 1	a3ss	TRUE	0.16	0.15	0.06	0.04	-0.1	-0.11	-0.09	-0.12	0.22	0.08	0.08	-0.14	-0.14
a3ss@21:37431271:37432645:-|21:37431222:37432645:-.1	chr21:37431122-37432745	ENSG00000185917	SETD4	SET domain containing 4	a3ss	NA	0.26	0.27	0.15	0.18	-0.11	-0.09	-0.12	-0.08	0.33	0.14	0.07	-0.19	-0.26
a3ss@21:40752412:40762595:+|21:40752412:40762624:+.1	chr21:40752312-40762724	ENSG00000182093	WRB	tryptophan rich basic protein	a3ss	TRUE	0.02	0.04	0.09	0.08	0.07	0.04	0.05	0.06	0.02	0.14	0.11	0.12	0.09
a3ss@21:47818044:47818149:+|21:47818044:47818152:+.1	chr21:47817944-47818252	ENSG00000160299	PCNT	pericentrin	a3ss	NA	0.58	0.76	0.76	0.67	0.18	-0.09	0	0.09	0.78	0.64	0.53	-0.14	-0.25
a3ss@22:20388671:20389095:-|22:20388611:20389095:-.1	chr22:20388511-20389195	ENSG00000215513	PI4KAP1	NA	a3ss	NA	0.16	0.31	0.06	0.09	-0.1	-0.22	-0.25	-0.07	0.09	0.15	0.12	0.06	0.03
a3ss@22:20397288:20397878:-|22:20397240:20397878:-.1	chr22:20397140-20397978	ENSG00000215513	PI4KAP1	NA	a3ss	NA	0.14	0.19	0.03	0.04	-0.11	-0.15	-0.16	-0.1	0.29	0.04	0.1	-0.25	-0.19
a3ss@22:20398723:20402340:-|22:20398694:20402340:-.1	chr22:20398594-20402440	ENSG00000215513	PI4KAP1	NA	a3ss	NA	0.09	0.14	0.58	0.32	0.49	0.18	0.44	0.23	0.25	0.34	0.86	0.09	0.61
a3ss@22:22658479:22661155:+|22:22658479:22661198:+.1	chr22:22658379-22661298	ENSG00000236850	LL22NC03-80A10.6	NA	a3ss	NA	0.38	0.4	0.31	0.29	-0.07	-0.11	-0.09	-0.09	0.38	0.26	0.27	-0.12	-0.11
a3ss@22:29656857:29659824:-|22:29656853:29659824:-.1	chr22:29656753-29659924	ENSG00000100263	RHBDD3	rhomboid domain containing 3	a3ss	TRUE	0.2	0.25	0.24	0.42	0.04	0.17	-0.01	0.22	0.23	0.28	0.34	0.05	0.11
a3ss@22:31367765:31368841:+|22:31367765:31368910:+.1	chr22:31367665-31369010	ENSG00000253352	TUG1	NA	a3ss	NA	0.72	0.8	0.68	0.67	-0.04	-0.13	-0.12	-0.05	0.78	0.69	0.7	-0.09	-0.08
a3ss@22:32229966:32232958:+|22:32229966:32232985:+|22:32229966:32233080:+.1	chr22:32229866-32233180	ENSG00000100150	DEPDC5	DEP domain containing 5	a3ss	FALSE	0.14	0.2	0.29	0.41	0.15	0.21	0.09	0.27	0.19	0.25	0.28	0.06	0.09
a3ss@22:38147835:38150884:+|22:38147835:38150923:+.1	chr22:38147735-38151023	ENSG00000100106	TRIOBP	TRIO and F-actin binding protein	a3ss	NA	0.84	0.87	0.74	0.71	-0.1	-0.16	-0.13	-0.13	0.92	0.77	0.71	-0.15	-0.21
a3ss@22:38204170:38205956:+|22:38204170:38206034:+.1	chr22:38204070-38206134	ENSG00000100116	GCAT	glycine C-acetyltransferase	a3ss	NA	0.1	0.1	0.03	0.04	-0.07	-0.06	-0.07	-0.06	0.16	0.06	0.03	-0.1	-0.13
a3ss@22:38234605:38236194:-|22:38234600:38236194:-.1	chr22:38234500-38236294	ENSG00000100124	ANKRD54	ankyrin repeat domain 54	a3ss	FALSE	0.86	0.83	0.9	0.92	0.04	0.09	0.07	0.06	0.69	0.78	0.88	0.09	0.19
a3ss@22:39064137:39066772:+|22:39064137:39066889:+.1	chr22:39064037-39066989	ENSG00000100211	CBY1	chibby homolog 1 (Drosophila)	a3ss	TRUE	0.15	0.19	0.07	0.08	-0.08	-0.11	-0.12	-0.07	0.25	0.08	0.14	-0.17	-0.11
a3ss@22:39908031:39908237:+|22:39908031:39908323:+.1	chr22:39907931-39908423	ENSG00000100335	SMCR7L	Smith-Magenis syndrome chromosome region, candidate 7-like	a3ss	FALSE	0.52	0.54	0.65	0.6	0.13	0.06	0.11	0.08	0.5	0.6	0.63	0.1	0.13
a3ss@22:46742441:46746188:+|22:46742441:46746243:+|22:46742441:46746247:+.1	chr22:46742341-46746347	ENSG00000100416	TRMU	tRNA 5-methylaminomethyl-2-thiouridylate methyltransferase	a3ss	FALSE	0.55	0.48	0.52	0.51	-0.03	0.03	0.04	-0.04	0.37	0.45	0.55	0.08	0.18
a3ss@22:50181535:50187682:-|22:50181170:50187682:-|22:50181142:50187682:-.1	chr22:50181042-50187782	ENSG00000100425	BRD1	bromodomain containing 1	a3ss	FALSE	0.22	0.26	0.51	0.5	0.29	0.24	0.25	0.28	0.37	0.54	0.68	0.17	0.31
a3ss@22:50298154:50301369:-|22:50298032:50301369:-.1	chr22:50297932-50301469	ENSG00000182858	ALG12	asparagine-linked glycosylation 12, alpha-1,6-mannosyltransferase homolog (S. cerevisiae)	a3ss	FALSE	0.96	0.94	0.85	0.85	-0.11	-0.09	-0.09	-0.11	0.89	0.85	0.81	-0.04	-0.08
a3ss@22:50315409:50315942:+|22:50315409:50315945:+.1	chr22:50315309-50316045	ENSG00000184164	CRELD2	cysteine-rich with EGF-like domains 2	a3ss	NA	0.74	0.9	0.61	0.7	-0.13	-0.2	-0.29	-0.04	0.6	0.53	0.55	-0.07	-0.05
a3ss@22:51015066:51015286:-|22:51015022:51015286:-.1	chr22:51014922-51015386	ENSG00000205560	CPT1B	carnitine palmitoyltransferase 1B (muscle)	a3ss	FALSE	0.97	0.9	0.84	0.78	-0.13	-0.12	-0.06	-0.19	0.96	0.95	0.9	-0.01	-0.06
a3ss@22:51018259:51018403:-|22:51018231:51018403:-.1	chr22:51018131-51018503	ENSG00000100288	CHKB	choline kinase beta	a3ss	FALSE	0.85	0.82	0.58	0.59	-0.27	-0.23	-0.24	-0.26	0.81	0.64	0.45	-0.17	-0.36
a3ss@3:101293123:101295295:+|3:101293123:101295544:+|3:101293123:101298433:+|3:101293123:101298634:+|3:101293123:101298686:+.1	chr3:101293023-101298786	ENSG00000081154	PCNP	PEST proteolytic signal containing nuclear protein	a3ss	TRUE	0.69	0.65	0.82	0.78	0.13	0.13	0.17	0.09	0.42	0.72	0.73	0.3	0.31
a3ss@3:101476040:101476478:+|3:101476040:101476655:+.1	chr3:101475940-101476755	ENSG00000182504	CEP97	centrosomal protein 97kDa	a3ss	NA	0.8	0.82	0.52	0.6	-0.28	-0.22	-0.3	-0.2	0.79	0.68	0.48	-0.11	-0.31
a3ss@3:111847075:111849292:-|3:111846908:111849292:-.1	chr3:111846808-111849392	ENSG00000174500	GCSAM	germinal center-associated, signaling and motility	a3ss	TRUE	0.34	0.33	0.15	0.19	-0.19	-0.14	-0.18	-0.15	0.35	0.11	0.14	-0.24	-0.21
a3ss@3:119180995:119182183:-|3:119180951:119182183:-.1	chr3:119180851-119182283	ENSG00000176142	TMEM39A	transmembrane protein 39A	a3ss	NA	0.9	0.93	0.76	0.81	-0.14	-0.12	-0.17	-0.09	0.9	0.81	0.78	-0.09	-0.12
a3ss@3:119196295:119198755:+|3:119196295:119198898:+.1	chr3:119196195-119198998	ENSG00000163389	POGLUT1	protein O-glucosyltransferase 1	a3ss	TRUE	0.03	0.08	0.02	0.03	-0.01	-0.05	-0.06	0	0.14	0.05	0.02	-0.09	-0.12
a3ss@3:127323626:127323720:+|3:127323626:127323739:+.1	chr3:127323526-127323839	ENSG00000073111	MCM2	minichromosome maintenance complex component 2	a3ss	TRUE	0.09	0.11	0	0.01	-0.09	-0.1	-0.11	-0.08	0.09	0.01	0.01	-0.08	-0.08
a3ss@3:129547351:129551617:-|3:129546920:129551617:-.1	chr3:129546820-129551717	ENSG00000172765	TMCC1	transmembrane and coiled-coil domain family 1	a3ss	NA	0.79	0.89	0.46	0.6	-0.33	-0.29	-0.43	-0.19	0.83	0.62	0.43	-0.21	-0.4
a3ss@3:132297900:132298336:-|3:132297725:132298336:-.1	chr3:132297625-132298436	ENSG00000240303	ACAD11	acyl-CoA dehydrogenase family, member 11	a3ss	TRUE	0.18	0.17	0.19	0.3	0.01	0.13	0.02	0.12	0.36	0.29	0.4	-0.07	0.04
a3ss@3:133305566:133306003:+|3:133305566:133306740:+.1	chr3:133305466-133306840	ENSG00000091527	CDV3	CDV3 homolog (mouse)	a3ss	NA	0.25	0.31	0.61	0.65	0.36	0.34	0.3	0.4	0.34	0.65	0.79	0.31	0.45
a3ss@3:133371473:133372189:-|3:133371458:133372189:-|3:133371391:133372189:-.1	chr3:133371291-133372289	ENSG00000163781	TOPBP1	topoisomerase (DNA) II binding protein 1	a3ss	FALSE	0.74	0.77	0.44	0.44	-0.3	-0.33	-0.33	-0.3	0.64	0.53	0.44	-0.11	-0.2
a3ss@3:142051376:142051809:-|3:142051266:142051809:-.1	chr3:142051166-142051909	ENSG00000114127	XRN1	5'-3' exoribonuclease 1	a3ss	FALSE	0.81	0.84	0.81	0.86	0	0.02	-0.03	0.05	0.91	0.88	0.74	-0.03	-0.17
a3ss@3:149684373:149686145:-|3:149684051:149686145:-.1	chr3:149683951-149686245	ENSG00000070087	PFN2	profilin 2	a3ss	NA	0.17	0.17	0.32	0.37	0.15	0.2	0.15	0.2	0.2	0.34	0.42	0.14	0.22
a3ss@3:16310782:16312436:+|3:16310782:16312452:+.1	chr3:16310682-16312552	ENSG00000154814	OXNAD1	oxidoreductase NAD-binding domain containing 1	a3ss	NA	0.13	0.1	0.14	0.21	0.01	0.11	0.04	0.08	0.14	0.11	0.13	-0.03	-0.01
a3ss@3:170585990:170586087:-|3:170585923:170586087:-.1	chr3:170585823-170586187	ENSG00000163584	RPL22L1	ribosomal protein L22-like 1	a3ss	TRUE	0.04	0.07	0.12	0.09	0.08	0.02	0.05	0.05	0.07	0.21	0.3	0.14	0.23
a3ss@3:183560235:183562019:-|3:183560172:183562019:-.1	chr3:183560072-183562119	ENSG00000175193	PARL	presenilin associated, rhomboid-like	a3ss	NA	0.97	0.96	0.94	0.94	-0.03	-0.02	-0.02	-0.03	0.98	0.89	0.85	-0.09	-0.13
a3ss@3:183703243:183705558:-|3:183703166:183705558:-.1	chr3:183703066-183705658	ENSG00000114770	ABCC5	ATP-binding cassette, sub-family C (CFTR/MRP), member 5	a3ss	TRUE	0.24	0.27	0.17	0.07	-0.07	-0.2	-0.1	-0.17	0.34	0.17	0.13	-0.17	-0.21
a3ss@3:25686961:25705720:-|3:25686946:25705720:-.1	chr3:25686846-25705820	ENSG00000077097	TOP2B	topoisomerase (DNA) II beta 180kDa	a3ss	NA	0.27	0.27	0.21	0.22	-0.06	-0.05	-0.06	-0.05	0.24	0.11	0.08	-0.13	-0.16
a3ss@3:37035154:37038110:+|3:37035154:37038115:+.1	chr3:37035054-37038215	ENSG00000076242	MLH1	mutL homolog 1, colon cancer, nonpolyposis type 2 (E. coli)	a3ss	FALSE	0.81	0.9	0.91	0.94	0.1	0.04	0.01	0.13	0.73	0.92	0.95	0.19	0.22
a3ss@3:41280845:41281151:+|3:41280845:41281310:+.1	chr3:41280745-41281410	ENSG00000168036	CTNNB1	catenin (cadherin-associated protein), beta 1, 88kDa	a3ss	NA	0.63	0.6	0.94	0.92	0.31	0.32	0.34	0.29	0.51	0.88	0.94	0.37	0.43
a3ss@3:42594940:42597422:-|3:42590149:42597422:-.1	chr3:42590049-42597522	ENSG00000093183	SEC22C	SEC22 vesicle trafficking protein homolog C (S. cerevisiae)	a3ss	NA	0.24	0.27	0.34	0.33	0.1	0.06	0.07	0.09	0.29	0.31	0.34	0.02	0.05
a3ss@3:4345210:4354582:+|3:4345210:4355331:+.1	chr3:4345110-4355431	ENSG00000170364	SETMAR	SET domain and mariner transposase fusion gene	a3ss	FALSE	0.36	0.43	0.74	0.49	0.38	0.06	0.31	0.13	0.53	0.87	0.8	0.34	0.27
a3ss@3:44403010:44408948:+|3:44403010:44409024:+.1	chr3:44402910-44409124	ENSG00000179152	TCAIM	T cell activation inhibitor, mitochondrial	a3ss	FALSE	0.34	0.35	0.14	0.15	-0.2	-0.2	-0.21	-0.19	0.4	0.2	0.17	-0.2	-0.23
a3ss@3:46717466:46717735:-|3:46717176:46717735:-.1	chr3:46717076-46717835	ENSG00000178038	ALS2CL	ALS2 C-terminal like	a3ss	TRUE	0.67	0.66	0.37	0.38	-0.3	-0.28	-0.29	-0.29	0.68	0.38	0.17	-0.3	-0.51
a3ss@3:48337726:48338217:-|3:48337648:48338217:-.1	chr3:48337548-48338317	ENSG00000172113	NME6	NME/NM23 nucleoside diphosphate kinase 6	a3ss	TRUE	0.31	0.24	0.09	0.16	-0.22	-0.08	-0.15	-0.15	0.26	0.06	0.08	-0.2	-0.18
a3ss@3:48337726:48338217:-|3:48337665:48338217:-|3:48337648:48338217:-.1	chr3:48337548-48338317	ENSG00000172113	NME6	NME/NM23 nucleoside diphosphate kinase 6	a3ss	TRUE	0.31	0.23	0.08	0.15	-0.23	-0.08	-0.15	-0.16	0.26	0.05	0.07	-0.21	-0.19
a3ss@3:48475386:48476227:-|3:48475281:48476227:-.1	chr3:48475181-48476327	ENSG00000164051	CCDC51	coiled-coil domain containing 51	a3ss	TRUE	0.14	0.14	0.18	0.17	0.04	0.03	0.04	0.03	0.15	0.29	0.28	0.14	0.13
a3ss@3:48670558:48670684:-|3:48670517:48670684:-.1	chr3:48670417-48670784	ENSG00000008300	CELSR3	cadherin, EGF LAG seven-pass G-type receptor 3 (flamingo homolog, Drosophila)	a3ss	TRUE	0.14	0.13	0.32	0.36	0.18	0.23	0.19	0.22	0.12	0.26	0.57	0.14	0.45
a3ss@3:48732274:48732523:-|3:48732257:48732523:-|3:48732240:48732523:-.1	chr3:48732140-48732623	ENSG00000068745	IP6K2	inositol hexakisphosphate kinase 2	a3ss	TRUE	0.08	0.12	0.18	0.15	0.1	0.03	0.06	0.07	0.09	0.21	0.14	0.12	0.05
a3ss@3:48732854:48745553:-|3:48732851:48745553:-.1	chr3:48732751-48745653	ENSG00000068745	IP6K2	inositol hexakisphosphate kinase 2	a3ss	NA	0.69	0.56	0.87	0.77	0.18	0.21	0.31	0.08	0.64	0.61	0.57	-0.03	-0.07
a3ss@3:49046457:49048854:+|3:49046457:49049068:+.1	chr3:49046357-49049168	ENSG00000178252	WDR6	WD repeat domain 6	a3ss	NA	0.35	0.27	0.5	0.48	0.15	0.21	0.23	0.13	0.39	0.42	0.65	0.03	0.26
a3ss@3:49155263:49155380:-|3:49155218:49155380:-.1	chr3:49155118-49155480	ENSG00000172046	USP19	ubiquitin specific peptidase 19	a3ss	NA	0.68	0.57	0.69	0.66	0.01	0.09	0.12	-0.02	0.61	0.68	0.77	0.07	0.16
a3ss@3:50000118:50004631:+|3:50000118:50004903:+.1	chr3:50000018-50005003	ENSG00000004534	RBM6	RNA binding motif protein 6	a3ss	TRUE	0.24	0.33	0.22	0.2	-0.02	-0.13	-0.11	-0.04	0.28	0.24	0.18	-0.04	-0.1
a3ss@3:50335103:50336644:-|3:50334958:50336644:-|3:50333050:50336644:-|3:50332284:50336644:-.1	chr3:50332184-50336744	ENSG00000186792	HYAL3	hyaluronoglucosaminidase 3	a3ss	NA	0.8	0.77	0.92	0.87	0.12	0.1	0.15	0.07	0.79	0.9	0.87	0.11	0.08
a3ss@3:50609232:50609508:+|3:50609232:50609546:+.1	chr3:50609132-50609646	ENSG00000114735	HEMK1	HemK methyltransferase family member 1	a3ss	TRUE	0.1	0.07	0.01	0.02	-0.09	-0.05	-0.06	-0.08	0.14	0.06	0.03	-0.08	-0.11
a3ss@3:51994658:51994882:-|3:51994653:51994882:-.1	chr3:51994553-51994982	ENSG00000090097	PCBP4	poly(rC) binding protein 4	a3ss	FALSE	0.9	0.94	0.95	0.94	0.05	0	0.01	0.04	0.85	0.96	0.93	0.11	0.08
a3ss@3:52232864:52233226:+|3:52232864:52233237:+.1	chr3:52232764-52233337	ENSG00000023330	ALAS1	aminolevulinate, delta-, synthase 1	a3ss	NA	0.9	0.87	0.88	0.83	-0.02	-0.04	0.01	-0.07	0.92	0.73	0.85	-0.19	-0.07
a3ss@3:56657871:56658507:-|3:56657594:56658507:-.1	chr3:56657494-56658607	ENSG00000163946	FAM208A	family with sequence similarity 208, member A	a3ss	NA	0.95	0.94	0.82	0.84	-0.13	-0.1	-0.12	-0.11	0.94	0.86	0.73	-0.08	-0.21
a3ss@3:56667994:56672734:-|3:56667871:56672734:-.1	chr3:56667771-56672834	ENSG00000163946	FAM208A	family with sequence similarity 208, member A	a3ss	NA	0.74	0.75	0.49	0.59	-0.25	-0.16	-0.26	-0.15	0.75	0.56	0.5	-0.19	-0.25
a3ss@3:58853662:58855054:-|3:58853623:58855054:-.1	chr3:58853523-58855154	ENSG00000163689	C3orf67	chromosome 3 open reading frame 67	a3ss	NA	0.98	0.96	0.89	0.87	-0.09	-0.09	-0.07	-0.11	0.96	0.88	0.8	-0.08	-0.16
a3ss@3:75475772:75479983:-|3:75475750:75479983:-.1	chr3:75475650-75480083	ENSG00000244026	FAM86DP	NA	a3ss	NA	0.14	0.06	0.35	0.35	0.21	0.29	0.29	0.21	0.22	0.33	0.51	0.11	0.29
a3ss@3:78685258:78688894:-|3:78685093:78688894:-.1	chr3:78684993-78688994	ENSG00000169855	ROBO1	roundabout, axon guidance receptor, homolog 1 (Drosophila)	a3ss	NA	0.77	0.74	0.53	0.57	-0.24	-0.17	-0.21	-0.2	0.77	0.61	0.39	-0.16	-0.38
a3ss@3:9784937:9785262:+|3:9784937:9785265:+.1	chr3:9784837-9785365	ENSG00000156983	BRPF1	bromodomain and PHD finger containing, 1	a3ss	NA	0.31	0.47	0.59	0.46	0.28	-0.01	0.12	0.15	0.45	0.39	0.46	-0.06	0.01
a3ss@3:9841751:9841869:+|3:9841751:9841872:+.1	chr3:9841651-9841972	ENSG00000241553	ARPC4	actin related protein 2/3 complex, subunit 4, 20kDa	a3ss	NA	0.91	0.92	0.53	0.74	-0.38	-0.18	-0.39	-0.17	0.92	0.97	0.6	0.05	-0.32
a3ss@3:9955708:9956086:+|3:9955708:9956159:+|3:9955708:9956232:+.1	chr3:9955608-9956332	ENSG00000163701	IL17RE	interleukin 17 receptor E	a3ss	TRUE	0.21	0.16	0.11	0.11	-0.1	-0.05	-0.05	-0.1	0.18	0.09	0.05	-0.09	-0.13
a3ss@3:9959418:9959548:+|3:9959418:9959607:+|3:9959418:9959611:+.1	chr3:9959318-9959711	ENSG00000163702	IL17RC	interleukin 17 receptor C	a3ss	TRUE	0.11	0.34	0.09	0.09	-0.02	-0.25	-0.25	-0.02	0.12	0.09	0.04	-0.03	-0.08
a3ss@4:103748001:103748584:-|4:103747793:103748584:-.1	chr4:103747693-103748684	ENSG00000109332	UBE2D3	ubiquitin-conjugating enzyme E2D 3	a3ss	NA	0.41	0.45	0.44	0.42	0.03	-0.03	-0.01	0.01	0.38	0.52	0.44	0.14	0.06
a3ss@4:103748001:103748584:-|4:103747793:103748584:-|4:103747776:103748584:-.1	chr4:103747676-103748684	ENSG00000109332	UBE2D3	ubiquitin-conjugating enzyme E2D 3	a3ss	NA	0.4	0.45	0.44	0.42	0.04	-0.03	-0.01	0.02	0.38	0.52	0.44	0.14	0.06
a3ss@4:139993193:139994608:-|4:139993157:139994608:-.1	chr4:139993057-139994708	ENSG00000109381	ELF2	E74-like factor 2 (ets domain transcription factor)	a3ss	NA	0.39	0.43	0.33	0.28	-0.06	-0.15	-0.1	-0.11	0.42	0.34	0.3	-0.08	-0.12
a3ss@4:151242535:151246961:-|4:151242520:151246961:-.1	chr4:151242420-151247061	ENSG00000198589	LRBA	LPS-responsive vesicle trafficking, beach and anchor containing	a3ss	NA	0.25	0.2	0.2	0.25	-0.05	0.05	0	0	0.2	0.26	0.38	0.06	0.18
a3ss@4:15688085:15688555:+|4:15688085:15688624:+.1	chr4:15687985-15688724	ENSG00000237765	FAM200B	family with sequence similarity 200, member B	a3ss	NA	0.12	0.17	0.06	0.02	-0.06	-0.15	-0.11	-0.1	0.14	0.02	0.03	-0.12	-0.11
a3ss@4:1953958:1954479:+|4:1953958:1955051:+.1	chr4:1953858-1955151	ENSG00000109685	WHSC1	Wolf-Hirschhorn syndrome candidate 1	a3ss	TRUE	0.08	0.06	0.17	0.15	0.09	0.09	0.11	0.07	0.15	0.15	0.32	0	0.17
a3ss@4:1957576:1957710:+|4:1957576:1957814:+.1	chr4:1957476-1957914	ENSG00000109685	WHSC1	Wolf-Hirschhorn syndrome candidate 1	a3ss	FALSE	0.95	0.94	0.76	0.76	-0.19	-0.18	-0.18	-0.19	0.9	0.79	0.44	-0.11	-0.46
a3ss@4:39460218:39460511:-|4:39460060:39460511:-.1	chr4:39459960-39460611	ENSG00000163682	RPL9	ribosomal protein L9	a3ss	NA	0.36	0.4	0.28	0.28	-0.08	-0.12	-0.12	-0.08	0.29	0.16	0.13	-0.13	-0.16
a3ss@4:420908:429559:-|4:420762:429559:-.1	chr4:420662-429659	ENSG00000182903	ZNF721	zinc finger protein 721	a3ss	NA	0.13	0.2	0.03	0.07	-0.1	-0.13	-0.17	-0.06	0.21	0.06	0.06	-0.15	-0.15
a3ss@4:47538581:47538703:+|4:47538581:47538748:+.1	chr4:47538481-47538848	ENSG00000145246	ATP10D	ATPase, class V, type 10D	a3ss	NA	0.81	0.92	0.87	0.89	0.06	-0.03	-0.05	0.08	0.88	0.87	0.71	-0.01	-0.17
a3ss@4:73933850:73935034:-|4:73933846:73935034:-.1	chr4:73933746-73935134	ENSG00000163626	COX18	cytochrome c oxidase assembly homolog 18 (yeast)	a3ss	TRUE	0.39	0.38	0.34	0.35	-0.05	-0.03	-0.04	-0.04	0.54	0.33	0.21	-0.21	-0.33
a3ss@4:76902698:76903086:-|4:76902667:76903086:-|4:76902623:76903086:-.1	chr4:76902523-76903186	ENSG00000198301	SDAD1	SDA1 domain containing 1	a3ss	TRUE	0.29	0.26	0.11	0.09	-0.18	-0.17	-0.15	-0.2	0.26	0.12	0.14	-0.14	-0.12
a3ss@4:8448317:8451396:+|4:8448317:8451425:+.1	chr4:8448217-8451525	ENSG00000155275	TRMT44	tRNA methyltransferase 44 homolog (S. cerevisiae)	a3ss	FALSE	0.73	0.66	0.77	0.78	0.04	0.12	0.11	0.05	0.46	0.7	0.81	0.24	0.35
a3ss@4:941942:942199:+|4:941942:942299:+.1	chr4:941842-942399	ENSG00000127419	TMEM175	transmembrane protein 175	a3ss	NA	0.7	0.87	0.64	0.83	-0.06	-0.04	-0.23	0.13	0.88	0.82	0.83	-0.06	-0.05
a3ss@4:99399961:99403156:-|4:99399897:99403156:-.1	chr4:99399797-99403256	ENSG00000168785	TSPAN5	tetraspanin 5	a3ss	FALSE	0.85	0.88	0.64	0.68	-0.21	-0.2	-0.24	-0.17	0.87	0.73	0.63	-0.14	-0.24
a3ss@5:112200429:112203069:+|5:112200429:112203101:+.1	chr5:112200329-112203201	ENSG00000153037	SRP19	signal recognition particle 19kDa	a3ss	NA	0.12	0.12	0.43	0.38	0.31	0.26	0.31	0.26	0.14	0.34	0.64	0.2	0.5
a3ss@5:114917012:114952015:-|5:114916894:114952015:-.1	chr5:114916794-114952115	ENSG00000243414	TICAM2	toll-like receptor adaptor molecule 2	a3ss	NA	0.84	0.87	0.61	0.61	-0.23	-0.26	-0.26	-0.23	0.9	0.62	0.5	-0.28	-0.4
a3ss@5:132335893:132342451:-|5:132335865:132342451:-.1	chr5:132335765-132342551	ENSG00000155329	ZCCHC10	zinc finger, CCHC domain containing 10	a3ss	NA	0.13	0.12	0.26	0.28	0.13	0.16	0.14	0.15	0.14	0.22	0.29	0.08	0.15
a3ss@5:137502416:137503623:-|5:137502299:137503623:-.1	chr5:137502199-137503723	ENSG00000112983	BRD8	bromodomain containing 8	a3ss	NA	0.95	0.91	0.87	0.83	-0.08	-0.08	-0.04	-0.12	0.98	0.9	0.88	-0.08	-0.1
a3ss@5:138658656:138660985:+|5:138658656:138661025:+|5:138658656:138661129:+.1	chr5:138658556-138661229	ENSG00000015479	MATR3	matrin 3	a3ss	FALSE	0.13	0.15	0.04	0.04	-0.09	-0.11	-0.11	-0.09	0.18	0.08	0.07	-0.1	-0.11
a3ss@5:139815842:139818046:+|5:139815842:139818079:+|5:139815842:139818088:+.1	chr5:139815742-139818188	ENSG00000131503	ANKHD1	ankyrin repeat and KH domain containing 1	a3ss	NA	0.87	0.87	0.56	0.5	-0.31	-0.37	-0.31	-0.37	0.89	0.65	0.51	-0.24	-0.38
a3ss@5:139865317:139866543:+|5:139865317:139866591:+.1	chr5:139865217-139866691	ENSG00000131503	ANKHD1	ankyrin repeat and KH domain containing 1	a3ss	NA	0.94	0.93	0.92	0.89	-0.02	-0.04	-0.01	-0.05	0.97	0.9	0.83	-0.07	-0.14
a3ss@5:139936917:139937013:-|5:139936857:139937013:-.1	chr5:139936757-139937113	ENSG00000213523	SRA1	steroid receptor RNA activator 1	a3ss	TRUE	0.18	0.19	0.05	0.02	-0.13	-0.17	-0.14	-0.16	0.17	0.06	0.05	-0.11	-0.12
a3ss@5:150282945:150283426:-|5:150282744:150283426:-.1	chr5:150282644-150283526	ENSG00000145908	ZNF300	zinc finger protein 300	a3ss	NA	0.33	0.36	0.13	0.14	-0.2	-0.22	-0.23	-0.19	0.3	0.11	0.06	-0.19	-0.24
a3ss@5:150410308:150411848:-|5:150410234:150411848:-.1	chr5:150410134-150411948	ENSG00000145901	TNIP1	TNFAIP3 interacting protein 1	a3ss	NA	0.9	0.9	0.76	0.79	-0.14	-0.11	-0.14	-0.11	0.91	0.8	0.68	-0.11	-0.23
a3ss@5:150411961:150413169:-|5:150411944:150413169:-.1	chr5:150411844-150413269	ENSG00000145901	TNIP1	TNFAIP3 interacting protein 1	a3ss	NA	0.13	0.09	0.19	0.17	0.06	0.08	0.1	0.04	0.1	0.19	0.23	0.09	0.13
a3ss@5:150411961:150413169:-|5:150411955:150413169:-|5:150411944:150413169:-.1	chr5:150411844-150413269	ENSG00000145901	TNIP1	TNFAIP3 interacting protein 1	a3ss	NA	0.13	0.1	0.19	0.17	0.06	0.07	0.09	0.04	0.1	0.19	0.22	0.09	0.12
a3ss@5:154214679:154217691:-|5:154214494:154217691:-.1	chr5:154214394-154217791	ENSG00000170271	C5orf4	chromosome 5 open reading frame 4	a3ss	TRUE	0.28	0.16	0.08	0.13	-0.2	-0.03	-0.08	-0.15	0.65	0.18	0.18	-0.47	-0.47
a3ss@5:157160052:157161584:+|5:157160052:157161588:+|5:157160052:157161679:+.1	chr5:157159952-157161779	ENSG00000113272	THG1L	tRNA-histidine guanylyltransferase 1-like (S. cerevisiae)	a3ss	FALSE	0.92	0.92	0.97	0.96	0.05	0.04	0.05	0.04	0.87	0.96	0.98	0.09	0.11
a3ss@5:169015579:169017757:+|5:169015579:169017760:+.1	chr5:169015479-169017860	ENSG00000040275	SPDL1	spindle apparatus coiled-coil protein 1	a3ss	NA	0.52	0.35	0.54	0.54	0.02	0.19	0.19	0.02	0.36	0.62	0.36	0.26	0
a3ss@5:169021685:169023565:+|5:169021685:169023589:+.1	chr5:169021585-169023689	ENSG00000040275	SPDL1	spindle apparatus coiled-coil protein 1	a3ss	NA	0.97	0.95	0.9	0.9	-0.07	-0.05	-0.05	-0.07	0.96	0.87	0.78	-0.09	-0.18
a3ss@5:175775362:175786484:-|5:175775359:175786484:-.1	chr5:175775259-175786584	ENSG00000122203	KIAA1191	KIAA1191	a3ss	NA	0.43	0.58	0.58	0.48	0.15	-0.1	0	0.05	0.36	0.53	0.57	0.17	0.21
a3ss@5:175811375:175812222:-|5:175811287:175812222:-.1	chr5:175811187-175812322	ENSG00000048162	NOP16	NOP16 nucleolar protein	a3ss	NA	0.93	0.91	0.86	0.88	-0.07	-0.03	-0.05	-0.05	0.92	0.88	0.81	-0.04	-0.11
a3ss@5:175959194:175959367:-|5:175959130:175959367:-.1	chr5:175959030-175959467	ENSG00000146083	RNF44	ring finger protein 44	a3ss	FALSE	0.57	0.53	0.42	0.33	-0.15	-0.2	-0.11	-0.24	0.44	0.36	0.34	-0.08	-0.1
a3ss@5:176917594:176917871:-|5:176917032:176917871:-|5:176916833:176917871:-.1	chr5:176916733-176917971	ENSG00000196923	PDLIM7	PDZ and LIM domain 7 (enigma)	a3ss	TRUE	0.17	0.16	0.27	0.24	0.1	0.08	0.11	0.07	0.19	0.23	0.2	0.04	0.01
a3ss@5:178047674:178049394:-|5:178046897:178049394:-.1	chr5:178046797-178049494	ENSG00000113240	CLK4	CDC-like kinase 4	a3ss	NA	0.26	0.41	0.41	0.45	0.15	0.04	0	0.19	0.3	0.44	0.38	0.14	0.08
a3ss@5:2752578:2752736:+|5:2752578:2752794:+.1	chr5:2752478-2752894	ENSG00000186493	C5orf38	chromosome 5 open reading frame 38	a3ss	FALSE	0.78	0.9	0.63	0.64	-0.15	-0.26	-0.27	-0.14	0.64	0.82	0.77	0.18	0.13
a3ss@5:31536000:31538367:+|5:31536000:31538588:+.1	chr5:31535900-31538688	ENSG00000082213	C5orf22	chromosome 5 open reading frame 22	a3ss	FALSE	0.83	0.79	0.76	0.67	-0.07	-0.12	-0.03	-0.16	0.85	0.77	0.68	-0.08	-0.17
a3ss@5:31536000:31538367:+|5:31536000:31538591:+.1	chr5:31535900-31538691	ENSG00000082213	C5orf22	chromosome 5 open reading frame 22	a3ss	FALSE	0.85	0.91	0.76	0.8	-0.09	-0.11	-0.15	-0.05	0.84	0.86	0.79	0.02	-0.05
a3ss@5:34945130:34945827:+|5:34945130:34945866:+.1	chr5:34945030-34945966	ENSG00000168724	DNAJC21	DnaJ (Hsp40) homolog, subfamily C, member 21	a3ss	NA	0.04	0.02	0.06	0.04	0.02	0.02	0.04	0	0.02	0.1	0.19	0.08	0.17
a3ss@5:37206527:37213661:-|5:37206398:37213661:-.1	chr5:37206298-37213761	ENSG00000197603	C5orf42	chromosome 5 open reading frame 42	a3ss	NA	0.84	0.77	0.89	0.88	0.05	0.11	0.12	0.04	0.95	0.87	0.8	-0.08	-0.15
a3ss@5:49707217:49723978:-|5:49707055:49723978:-.1	chr5:49706955-49724078	ENSG00000170571	EMB	embigin	a3ss	NA	0.99	0.99	0.96	0.95	-0.03	-0.04	-0.03	-0.04	0.99	0.96	0.88	-0.03	-0.11
a3ss@5:52899360:52900554:+|5:52899360:52900637:+.1	chr5:52899260-52900737	ENSG00000164258	NDUFS4	NADH dehydrogenase (ubiquinone) Fe-S protein 4, 18kDa (NADH-coenzyme Q reductase)	a3ss	NA	0.2	0.2	0.05	0.07	-0.15	-0.13	-0.15	-0.13	0.29	0.04	0.03	-0.25	-0.26
a3ss@5:56543042:56545236:+|5:56543042:56545281:+.1	chr5:56542942-56545381	ENSG00000062194	GPBP1	GC-rich promoter binding protein 1	a3ss	NA	0.95	0.97	0.88	0.88	-0.07	-0.09	-0.09	-0.07	0.95	0.9	0.68	-0.05	-0.27
a3ss@5:64748048:64748534:-|5:64748043:64748534:-.1	chr5:64747943-64748634	ENSG00000049192	ADAMTS6	ADAM metallopeptidase with thrombospondin type 1 motif, 6	a3ss	TRUE	0.31	0.31	0.37	0.23	0.06	-0.08	0.06	-0.08	0.47	0.1	0.23	-0.37	-0.24
a3ss@5:65449424:65451893:+|5:65449424:65454637:+.1	chr5:65449324-65454737	ENSG00000153914	SREK1	splicing regulatory glutamine/lysine-rich protein 1	a3ss	NA	0.16	0.21	0.27	0.26	0.11	0.05	0.06	0.1	0.24	0.33	0.3	0.09	0.06
a3ss@5:78937019:78938655:+|5:78937019:78938667:+.1	chr5:78936919-78938767	ENSG00000164329	PAPD4	PAP associated domain containing 4	a3ss	NA	0.72	0.76	0.63	0.6	-0.09	-0.16	-0.13	-0.12	0.75	0.57	0.57	-0.18	-0.18
a3ss@5:82554496:82648944:+|5:82554496:82648950:+.1	chr5:82554396-82649050	ENSG00000152422	XRCC4	X-ray repair complementing defective repair in Chinese hamster cells 4	a3ss	NA	0.41	0.31	0.26	0.29	-0.15	-0.02	-0.05	-0.12	0.2	0.24	0.29	0.04	0.09
a3ss@5:886882:887476:-|5:886822:887476:-.1	chr5:886722-887576	ENSG00000028310	BRD9	bromodomain containing 9	a3ss	NA	0.16	0.22	0.14	0.11	-0.02	-0.11	-0.08	-0.05	0.21	0.16	0.11	-0.05	-0.1
a3ss@6:105224985:105225081:-|6:105224972:105225081:-.1	chr6:105224872-105225181	ENSG00000085382	HACE1	HECT domain and ankyrin repeat containing E3 ubiquitin protein ligase 1	a3ss	FALSE	0.98	0.94	0.88	0.83	-0.1	-0.11	-0.06	-0.15	0.86	0.86	0.85	0	-0.01
a3ss@6:109768780:109768884:-|6:109768643:109768884:-.1	chr6:109768543-109768984	ENSG00000135596	MICAL1	microtubule associated monoxygenase, calponin and LIM domain containing 1	a3ss	TRUE	0.17	0.22	0.36	0.34	0.19	0.12	0.14	0.17	0.16	0.26	0.48	0.1	0.32
a3ss@6:116988370:116989729:-|6:116988075:116989729:-.1	chr6:116987975-116989829	ENSG00000153975	ZUFSP	zinc finger with UFM1-specific peptidase domain	a3ss	NA	0.83	0.82	0.67	0.76	-0.16	-0.06	-0.15	-0.07	0.94	0.76	0.62	-0.18	-0.32
a3ss@6:121436893:121447524:-|6:121436387:121447524:-.1	chr6:121436287-121447624	ENSG00000146350	C6orf170	chromosome 6 open reading frame 170	a3ss	TRUE	0.36	0.12	0.19	0.17	-0.17	0.05	0.07	-0.19	0.43	0.22	0.15	-0.21	-0.28
a3ss@6:153312551:153313992:-|6:153312456:153313992:-.1	chr6:153312356-153314092	ENSG00000112031	MTRF1L	mitochondrial translational release factor 1-like	a3ss	TRUE	0.12	0.1	0.08	0.1	-0.04	0	-0.02	-0.02	0.18	0.07	0.09	-0.11	-0.09
a3ss@6:153316454:153319685:-|6:153316429:153319685:-.1	chr6:153316329-153319785	ENSG00000112031	MTRF1L	mitochondrial translational release factor 1-like	a3ss	FALSE	0.43	0.55	0.67	0.73	0.24	0.18	0.12	0.3	0.52	0.66	0.71	0.14	0.19
a3ss@6:158540202:158541457:-|6:158540152:158541457:-.1	chr6:158540052-158541557	ENSG00000122335	SERAC1	serine active site containing 1	a3ss	FALSE	0.9	0.88	0.89	0.98	-0.01	0.1	0.01	0.08	0.78	0.97	0.92	0.19	0.14
a3ss@6:24412623:24415244:+|6:24412623:24415261:+.1	chr6:24412523-24415361	ENSG00000124532	MRS2	MRS2 magnesium homeostasis factor homolog (S. cerevisiae)	a3ss	TRUE	0.12	0.13	0.24	0.27	0.12	0.14	0.11	0.15	0.17	0.23	0.6	0.06	0.43
a3ss@6:25605121:25606289:+|6:25605121:25606307:+.1	chr6:25605021-25606407	ENSG00000079691	LRRC16A	leucine rich repeat containing 16A	a3ss	NA	0.77	0.83	0.71	0.72	-0.06	-0.11	-0.12	-0.05	0.88	0.7	0.6	-0.18	-0.28
a3ss@6:28971991:28972785:-|6:28971842:28972785:-.1	chr6:28971742-28972885	ENSG00000197935	ZNF311	zinc finger protein 311	a3ss	NA	0.68	0.75	0.42	0.42	-0.26	-0.33	-0.33	-0.26	0.63	0.62	0.32	-0.01	-0.31
a3ss@6:31126499:31126674:+|6:31126499:31126920:+.1	chr6:31126399-31127020	ENSG00000137310	TCF19	transcription factor 19	a3ss	NA	0.57	0.63	0.52	0.58	-0.05	-0.05	-0.11	0.01	0.69	0.53	0.5	-0.16	-0.19
a3ss@6:3137727:3138275:+|6:3137727:3140620:+.1	chr6:3137627-3140720	ENSG00000137274	BPHL	biphenyl hydrolase-like (serine hydrolase)	a3ss	TRUE	0.11	0.14	0.08	0.09	-0.03	-0.05	-0.06	-0.02	0.17	0.08	0.07	-0.09	-0.1
a3ss@6:31508441:31509727:-|6:31508343:31509727:-|6:31508311:31509727:-.1	chr6:31508211-31509827	ENSG00000198563	DDX39B	DEAD (Asp-Glu-Ala-Asp) box polypeptide 39B	a3ss	NA	0.66	0.69	0.73	0.76	0.07	0.07	0.04	0.1	0.62	0.73	0.8	0.11	0.18
a3ss@6:31938602:31938689:-|6:31938529:31938689:-.1	chr6:31938429-31938789	ENSG00000204348	DOM3Z	dom-3 homolog Z (C. elegans)	a3ss	FALSE	0.7	0.77	0.85	0.79	0.15	0.02	0.08	0.09	0.54	0.84	0.75	0.3	0.21
a3ss@6:31939502:31939706:-|6:31939458:31939706:-|6:31939358:31939706:-.1	chr6:31939258-31939806	ENSG00000204348	DOM3Z	dom-3 homolog Z (C. elegans)	a3ss	NA	0.12	0.16	0.28	0.22	0.16	0.06	0.12	0.1	0.17	0.25	0.29	0.08	0.12
a3ss@6:32134782:32134864:+|6:32134782:32134924:+.1	chr6:32134682-32135024	ENSG00000241404	EGFL8	EGF-like-domain, multiple 8	a3ss	NA	0.76	0.66	0.6	0.7	-0.16	0.04	-0.06	-0.06	0.83	0.61	0.53	-0.22	-0.3
a3ss@6:33163243:33163347:-|6:33163231:33163347:-.1	chr6:33163131-33163447	ENSG00000204231	RXRB	retinoid X receptor, beta	a3ss	NA	0.29	0.34	0.25	0.25	-0.04	-0.09	-0.09	-0.04	0.34	0.3	0.2	-0.04	-0.14
a3ss@6:33382606:33382732:+|6:33382606:33382743:+.1	chr6:33382506-33382843	ENSG00000112511	PHF1	PHD finger protein 1	a3ss	FALSE	0.75	0.75	0.65	0.56	-0.1	-0.19	-0.1	-0.19	0.64	0.69	0.63	0.05	-0.01
a3ss@6:36177692:36177978:+|6:36177692:36177993:+.1	chr6:36177592-36178093	ENSG00000096070	BRPF3	bromodomain and PHD finger containing, 3	a3ss	TRUE	0.08	0.12	0.13	0.11	0.05	-0.01	0.01	0.03	0.23	0.15	0.07	-0.08	-0.16
a3ss@6:41557592:41557701:+|6:41557592:41557737:+.1	chr6:41557492-41557837	ENSG00000137166	FOXP4	forkhead box P4	a3ss	NA	0.33	0.4	0.14	0.27	-0.19	-0.13	-0.26	-0.06	0.39	0.2	0.18	-0.19	-0.21
a3ss@6:43445366:43445825:+|6:43445366:43445875:+.1	chr6:43445266-43445975	ENSG00000137221	TJAP1	tight junction associated protein 1 (peripheral)	a3ss	NA	0.9	0.94	0.82	0.82	-0.08	-0.12	-0.12	-0.08	0.94	0.8	0.73	-0.14	-0.21
a3ss@6:43465715:43466661:+|6:43465715:43466666:+|6:43465715:43466713:+.1	chr6:43465615-43466813	ENSG00000137221	TJAP1	tight junction associated protein 1 (peripheral)	a3ss	NA	0.13	0.11	0.22	0.15	0.09	0.04	0.11	0.02	0.17	0.19	0.2	0.02	0.03
a3ss@6:43465715:43466661:+|6:43465715:43466713:+.1	chr6:43465615-43466813	ENSG00000137221	TJAP1	tight junction associated protein 1 (peripheral)	a3ss	NA	0.13	0.12	0.24	0.17	0.11	0.05	0.12	0.04	0.19	0.21	0.19	0.02	0
a3ss@6:43483928:43484465:-|6:43483851:43484465:-|6:43483833:43484465:-|6:43483784:43484465:-.1	chr6:43483684-43484565	ENSG00000137207	YIPF3	Yip1 domain family, member 3	a3ss	TRUE	0.16	0.16	0.06	0.05	-0.1	-0.11	-0.1	-0.11	0.22	0.05	0.06	-0.17	-0.16
a3ss@6:43578460:43581397:+|6:43578460:43581468:+.1	chr6:43578360-43581568	ENSG00000170734	POLH	polymerase (DNA directed), eta	a3ss	NA	0.98	0.96	0.92	0.88	-0.06	-0.08	-0.04	-0.1	0.97	0.93	0.84	-0.04	-0.13
a3ss@6:52859199:52860047:-|6:52859059:52860047:-.1	chr6:52858959-52860147	ENSG00000170899	GSTA4	glutathione S-transferase alpha 4	a3ss	NA	0.13	0.1	0.11	0.12	-0.02	0.02	0.01	-0.01	0.14	0.06	0.03	-0.08	-0.11
a3ss@6:71233824:71234046:+|6:71233824:71234634:+.1	chr6:71233724-71234734	ENSG00000082269	FAM135A	family with sequence similarity 135, member A	a3ss	NA	0.2	0.27	0.26	0.15	0.06	-0.12	-0.01	-0.05	0.27	0.33	0.42	0.06	0.15
a3ss@6:72003082:72003233:+|6:72003082:72003236:+.1	chr6:72002982-72003336	ENSG00000119900	OGFRL1	opioid growth factor receptor-like 1	a3ss	NA	0.35	0.37	0.55	0.29	0.2	-0.08	0.18	-0.06	0.33	0.48	0.44	0.15	0.11
a3ss@6:7393536:7395254:+|6:7393536:7395286:+.1	chr6:7393436-7395386	ENSG00000124784	RIOK1	RIO kinase 1	a3ss	TRUE	0.16	0.11	0.23	0.25	0.07	0.14	0.12	0.09	0.11	0.19	0.27	0.08	0.16
a3ss@6:7595334:7599906:+|6:7595334:7601569:+.1	chr6:7595234-7601669	ENSG00000168566	SNRNP48	small nuclear ribonucleoprotein 48kDa (U11/U12)	a3ss	TRUE	0.07	0.08	0.13	0.18	0.06	0.1	0.05	0.11	0.12	0.17	0.19	0.05	0.07
a3ss@6:82906163:82909858:-|6:82906118:82909858:-.1	chr6:82906018-82909958	ENSG00000005700	IBTK	inhibitor of Bruton agammaglobulinemia tyrosine kinase	a3ss	NA	0.95	0.94	0.91	0.87	-0.04	-0.07	-0.03	-0.08	0.95	0.93	0.77	-0.02	-0.18
a3ss@7:100075085:100076417:-|7:100075082:100076417:-.1	chr7:100074982-100076517	ENSG00000166925	TSC22D4	TSC22 domain family, member 4	a3ss	NA	0.26	0.35	0.32	0.55	0.06	0.2	-0.03	0.29	0.32	0.43	0.33	0.11	0.01
a3ss@7:100075930:100076417:-|7:100075827:100076417:-|7:100075085:100076417:-.1	chr7:100074985-100076517	ENSG00000166925	TSC22D4	TSC22 domain family, member 4	a3ss	NA	0.66	0.72	0.76	0.61	0.1	-0.11	0.04	-0.05	0.62	0.75	0.59	0.13	-0.03
a3ss@7:101813830:101821749:+|7:101813830:101821755:+.1	chr7:101813730-101821855	ENSG00000257923	CUX1	cut-like homeobox 1	a3ss	NA	0.71	0.74	0.79	0.83	0.08	0.09	0.05	0.12	0.79	0.82	0.81	0.03	0.02
a3ss@7:101838883:101839914:+|7:101838883:101840220:+.1	chr7:101838783-101840320	ENSG00000257923	CUX1	cut-like homeobox 1	a3ss	NA	0.82	0.95	0.68	0.75	-0.14	-0.2	-0.27	-0.07	0.88	0.89	0.63	0.01	-0.25
a3ss@7:107215755:107216811:+|7:107215755:107216854:+.1	chr7:107215655-107216954	ENSG00000105865	DUS4L	dihydrouridine synthase 4-like (S. cerevisiae)	a3ss	FALSE	0.93	0.9	0.9	0.9	-0.03	0	0	-0.03	0.93	0.89	0.64	-0.04	-0.29
a3ss@7:129664346:129665998:-|7:129664217:129665998:-.1	chr7:129664117-129666098	ENSG00000091732	ZC3HC1	zinc finger, C3HC-type containing 1	a3ss	NA	0.96	0.99	0.88	0.91	-0.08	-0.08	-0.11	-0.05	0.97	0.9	0.83	-0.07	-0.14
a3ss@7:131011694:131012374:-|7:131011654:131012374:-.1	chr7:131011554-131012474	ENSG00000236753	AC018642.1	NA	a3ss	NA	0.74	0.73	0.49	0.51	-0.25	-0.22	-0.24	-0.23	0.69	0.37	0.3	-0.32	-0.39
a3ss@7:139299239:139305147:-|7:139299158:139305147:-.1	chr7:139299058-139305247	ENSG00000064393	HIPK2	homeodomain interacting protein kinase 2	a3ss	NA	0.7	0.67	0.38	0.41	-0.32	-0.26	-0.29	-0.29	0.69	0.43	0.35	-0.26	-0.34
a3ss@7:140051769:140051862:-|7:140051251:140051862:-.1	chr7:140051151-140051962	ENSG00000157800	SLC37A3	solute carrier family 37 (glycerol-3-phosphate transporter), member 3	a3ss	TRUE	0.14	0.12	0.08	0.08	-0.06	-0.04	-0.04	-0.06	0.16	0.09	0.05	-0.07	-0.11
a3ss@7:140710460:140714711:-|7:140710417:140714711:-.1	chr7:140710317-140714811	ENSG00000090263	MRPS33	mitochondrial ribosomal protein S33	a3ss	NA	0.93	0.95	0.81	0.84	-0.12	-0.11	-0.14	-0.09	0.87	0.71	0.64	-0.16	-0.23
a3ss@7:1478631:1479561:-|7:1478627:1479561:-.1	chr7:1478527-1479661	ENSG00000164877	MICALL2	MICAL-like 2	a3ss	FALSE	0.89	0.75	0.72	0.85	-0.17	0.1	-0.03	-0.04	0.64	0.78	0.91	0.14	0.27
a3ss@7:1478631:1479561:-|7:1478627:1479561:-.1	chr7:1478527-1479661	ENSG00000164877	MICALL2	MICAL-like 2	a3ss	FALSE	0.89	0.75	0.72	0.85	-0.17	0.1	-0.03	-0.04	0.64	0.78	0.91	0.14	0.27
a3ss@7:149248917:149249892:-|7:149248840:149249892:-.1	chr7:149248740-149249992	ENSG00000133624	ZNF767	NA	a3ss	NA	0.93	0.85	0.71	0.77	-0.22	-0.08	-0.14	-0.16	0.96	0.8	0.72	-0.16	-0.24
a3ss@7:155499762:155503867:+|7:155499762:155503897:+.1	chr7:155499662-155503997	ENSG00000184863	RBM33	RNA binding motif protein 33	a3ss	NA	0.46	0.49	0.19	0.2	-0.27	-0.29	-0.3	-0.26	0.51	0.28	0.12	-0.23	-0.39
a3ss@7:158468348:158472652:-|7:158468308:158472652:-.1	chr7:158468208-158472752	ENSG00000146918	NCAPG2	non-SMC condensin II complex, subunit G2	a3ss	FALSE	0.97	0.96	0.9	0.86	-0.07	-0.1	-0.06	-0.11	0.97	0.9	0.62	-0.07	-0.35
a3ss@7:23562051:23571408:-|7:23561459:23571408:-.1	chr7:23561359-23571508	ENSG00000164548	TRA2A	transformer 2 alpha homolog (Drosophila)	a3ss	TRUE	0.26	0.27	0.38	0.36	0.12	0.09	0.11	0.1	0.32	0.38	0.39	0.06	0.07
a3ss@7:40127930:40132384:+|7:40127930:40132564:+.1	chr7:40127830-40132664	ENSG00000065883	CDK13	cyclin-dependent kinase 13	a3ss	NA	0.3	0.33	0.12	0.14	-0.18	-0.19	-0.21	-0.16	0.33	0.23	0.14	-0.1	-0.19
a3ss@7:44796138:44796546:+|7:44796138:44796574:+|7:44796138:44796642:+.1	chr7:44796038-44796742	ENSG00000122515	ZMIZ2	zinc finger, MIZ-type containing 2	a3ss	FALSE	0.76	0.84	0.57	0.58	-0.19	-0.26	-0.27	-0.18	0.89	0.48	0.39	-0.41	-0.5
a3ss@7:5779256:5780604:-|7:5779252:5780604:-|7:5778983:5780604:-.1	chr7:5778883-5780704	ENSG00000011275	RNF216	ring finger protein 216	a3ss	TRUE	0.1	0.1	0.03	0.04	-0.07	-0.06	-0.07	-0.06	0.13	0.02	0.05	-0.11	-0.08
a3ss@7:5781446:5792477:-|7:5781275:5792477:-.1	chr7:5781175-5792577	ENSG00000011275	RNF216	ring finger protein 216	a3ss	NA	0.45	0.53	0.25	0.17	-0.2	-0.36	-0.28	-0.28	0.47	0.31	0.25	-0.16	-0.22
a3ss@7:6617351:6618132:+|7:6617351:6618197:+.1	chr7:6617251-6618297	ENSG00000136247	ZDHHC4	zinc finger, DHHC-type containing 4	a3ss	NA	0.27	0.23	0.36	0.37	0.09	0.14	0.13	0.1	0.39	0.31	0.42	-0.08	0.03
a3ss@7:73151550:73151892:-|7:73151440:73151892:-.1	chr7:73151340-73151992	ENSG00000106077	ABHD11	abhydrolase domain containing 11	a3ss	TRUE	0.3	0.36	0.15	0.16	-0.15	-0.2	-0.21	-0.14	0.39	0.21	0.26	-0.18	-0.13
a3ss@7:74312349:74312516:+|7:74312349:74312526:+.1	chr7:74312249-74312626	ENSG00000123965	PMS2P5	NA	a3ss	TRUE	0.62	0.77	0.73	0.88	0.11	0.11	-0.04	0.26	0.66	0.93	0.79	0.27	0.13
a3ss@7:74312628:74313593:+|7:74312628:74313768:+.1	chr7:74312528-74313868	ENSG00000123965	PMS2P5	NA	a3ss	TRUE	0.16	0.3	0.19	0.17	0.03	-0.13	-0.11	0.01	0.27	0.07	0.07	-0.2	-0.2
a3ss@7:75155336:75156895:-|7:75155292:75156895:-.1	chr7:75155192-75156995	ENSG00000127957	PMS2P3	NA	a3ss	NA	0.2	0.18	0.34	0.27	0.14	0.09	0.16	0.07	0.22	0.29	0.49	0.07	0.27
a3ss@7:87485704:87487946:-|7:87485666:87487946:-.1	chr7:87485566-87488046	ENSG00000075303	SLC25A40	solute carrier family 25, member 40	a3ss	TRUE	0.15	0.14	0.24	0.19	0.09	0.05	0.1	0.04	0.12	0.24	0.37	0.12	0.25
a3ss@7:92207031:92207464:-|7:92206990:92207464:-.1	chr7:92206890-92207564	ENSG00000234545	FAM133B	family with sequence similarity 133, member B	a3ss	FALSE	0.74	0.73	0.84	0.84	0.1	0.11	0.11	0.1	0.61	0.86	0.78	0.25	0.17
a3ss@7:92207031:92207464:-|7:92206993:92207464:-.1	chr7:92206893-92207564	ENSG00000234545	FAM133B	family with sequence similarity 133, member B	a3ss	FALSE	0.82	0.89	0.89	0.91	0.07	0.02	0	0.09	0.68	0.93	0.82	0.25	0.14
a3ss@7:95041091:95041624:-|7:95041055:95041624:-.1	chr7:95040955-95041724	ENSG00000105854	PON2	paraoxonase 2	a3ss	NA	0.85	0.85	0.65	0.67	-0.2	-0.18	-0.2	-0.18	0.82	0.7	0.47	-0.12	-0.35
a3ss@7:99050063:99051589:+|7:99050063:99051664:+.1	chr7:99049963-99051764	ENSG00000160917	CPSF4	cleavage and polyadenylation specific factor 4, 30kDa	a3ss	NA	0.47	0.52	0.34	0.25	-0.13	-0.27	-0.18	-0.22	0.42	0.36	0.25	-0.06	-0.17
a3ss@7:99074103:99075897:+|7:99074103:99077284:+.1	chr7:99074003-99077384	ENSG00000198556	ZNF789	zinc finger protein 789	a3ss	TRUE	0.43	0.57	0.77	0.74	0.34	0.17	0.2	0.31	0.56	0.59	0.71	0.03	0.15
a3ss@7:99955989:99956313:+|7:99955989:99956522:+|7:99955989:99956556:+.1	chr7:99955889-99956656	ENSG00000121716	PILRB	paired immunoglobin-like type 2 receptor beta	a3ss	NA	0.95	0.97	0.84	0.87	-0.11	-0.1	-0.13	-0.08	0.94	0.88	0.78	-0.06	-0.16
a3ss@8:103354912:103357624:-|8:103354894:103357624:-.1	chr8:103354794-103357724	ENSG00000104517	UBR5	ubiquitin protein ligase E3 component n-recognin 5	a3ss	NA	0.47	0.49	0.59	0.57	0.12	0.08	0.1	0.1	0.42	0.48	0.6	0.06	0.18
a3ss@8:125568646:125569922:-|8:125568595:125569922:-.1	chr8:125568495-125570022	ENSG00000170873	MTSS1	metastasis suppressor 1	a3ss	NA	0.93	0.93	0.87	0.89	-0.06	-0.04	-0.06	-0.04	0.92	0.86	0.81	-0.06	-0.11
a3ss@8:126104200:126114256:+|8:126104200:126114293:+.1	chr8:126104100-126114393	ENSG00000156831	NSMCE2	non-SMC element 2, MMS21 homolog (S. cerevisiae)	a3ss	NA	0.22	0.15	0.08	0.07	-0.14	-0.08	-0.07	-0.15	0.23	0.06	0.03	-0.17	-0.2
a3ss@8:143783131:143784262:+|8:143783131:143784509:+|8:143783131:143784541:+.1	chr8:143783031-143784641	ENSG00000160886	LY6K	lymphocyte antigen 6 complex, locus K	a3ss	NA	0.08	0.08	0.13	0.12	0.05	0.04	0.05	0.04	0.08	0.1	0.25	0.02	0.17
a3ss@8:145580209:145580260:-|8:145580191:145580260:-.1	chr8:145580091-145580360	ENSG00000182325	FBXL6	F-box and leucine-rich repeat protein 6	a3ss	NA	0.11	0.06	0.15	0.19	0.04	0.13	0.09	0.08	0.03	0.09	0.11	0.06	0.08
a3ss@8:145650434:145651066:-|8:145650383:145651066:-.1	chr8:145650283-145651166	ENSG00000160948	VPS28	vacuolar protein sorting 28 homolog (S. cerevisiae)	a3ss	NA	0.93	0.91	0.82	0.81	-0.11	-0.1	-0.09	-0.12	0.93	0.86	0.73	-0.07	-0.2
a3ss@8:145650434:145651066:-|8:145650423:145651066:-|8:145650383:145651066:-.1	chr8:145650283-145651166	ENSG00000160948	VPS28	vacuolar protein sorting 28 homolog (S. cerevisiae)	a3ss	FALSE	0.88	0.87	0.81	0.8	-0.07	-0.07	-0.06	-0.08	0.87	0.85	0.72	-0.02	-0.15
a3ss@8:17851128:17863760:+|8:17851128:17863772:+.1	chr8:17851028-17863872	ENSG00000078674	PCM1	pericentriolar material 1	a3ss	NA	0.12	0.11	0.09	0.12	-0.03	0.01	-0.02	0	0.14	0.07	0.03	-0.07	-0.11
a3ss@8:22845076:22849544:+|8:22845076:22849581:+.1	chr8:22844976-22849681	ENSG00000008853	RHOBTB2	Rho-related BTB domain containing 2	a3ss	NA	0.24	0.25	0.41	0.32	0.17	0.07	0.16	0.08	0.21	0.37	0.45	0.16	0.24
a3ss@8:38853313:38853732:-|8:38852924:38853732:-.1	chr8:38852824-38853832	ENSG00000169490	TM2D2	TM2 domain containing 2	a3ss	TRUE	0.48	0.47	0.21	0.16	-0.27	-0.31	-0.26	-0.32	0.54	0.28	0.26	-0.26	-0.28
a3ss@8:38853313:38853732:-|8:38853212:38853732:-|8:38852924:38853732:-.1	chr8:38852824-38853832	ENSG00000169490	TM2D2	TM2 domain containing 2	a3ss	TRUE	0.43	0.36	0.18	0.15	-0.25	-0.21	-0.18	-0.28	0.46	0.24	0.23	-0.22	-0.23
a3ss@8:42010623:42012084:+|8:42010623:42012134:+.1	chr8:42010523-42012234	ENSG00000070718	AP3M2	adaptor-related protein complex 3, mu 2 subunit	a3ss	NA	0.15	0.39	0.42	0.24	0.27	-0.15	0.03	0.09	0.05	0.11	0.07	0.06	0.02
a3ss@8:57127226:57128948:+|8:57127226:57128992:+.1	chr8:57127126-57129092	ENSG00000170791	CHCHD7	coiled-coil-helix-coiled-coil-helix domain containing 7	a3ss	NA	0.37	0.38	0.16	0.11	-0.21	-0.27	-0.22	-0.26	0.38	0.2	0.14	-0.18	-0.24
a3ss@8:93898963:93904217:-|8:93898895:93904217:-.1	chr8:93898795-93904317	ENSG00000205133	TRIQK	triple QxxK/R motif containing	a3ss	NA	0.8	0.87	0.74	0.79	-0.06	-0.08	-0.13	-0.01	0.85	0.8	0.76	-0.05	-0.09
a3ss@8:95848859:95850691:+|8:95848859:95850722:+.1	chr8:95848759-95850822	ENSG00000164941	INTS8	integrator complex subunit 8	a3ss	FALSE	0.93	0.93	0.97	0.97	0.04	0.04	0.04	0.04	0.84	0.98	0.99	0.14	0.15
a3ss@9:101891382:101894779:+|9:101891382:101894791:+.1	chr9:101891282-101894891	ENSG00000106799	TGFBR1	transforming growth factor, beta receptor 1	a3ss	NA	0.12	0.19	0.07	0.19	-0.05	0	-0.12	0.07	0.19	0.1	0.08	-0.09	-0.11
a3ss@9:101983419:101983829:-|9:101983382:101983829:-.1	chr9:101983282-101983929	ENSG00000119523	ALG2	asparagine-linked glycosylation 2, alpha-1,3-mannosyltransferase homolog (S. cerevisiae)	a3ss	NA	0.74	0.82	0.91	0.79	0.17	-0.03	0.09	0.05	0.87	0.85	0.9	-0.02	0.03
a3ss@9:111693481:111696144:-|9:111693336:111696144:-.1	chr9:111693236-111696244	ENSG00000070061	IKBKAP	inhibitor of kappa light polypeptide gene enhancer in B-cells, kinase complex-associated protein	a3ss	NA	0.66	0.72	0.29	0.3	-0.37	-0.42	-0.43	-0.36	0.69	0.37	0.25	-0.32	-0.44
a3ss@9:111693481:111696144:-|9:111693479:111696144:-|9:111693336:111696144:-.1	chr9:111693236-111696244	ENSG00000070061	IKBKAP	inhibitor of kappa light polypeptide gene enhancer in B-cells, kinase complex-associated protein	a3ss	NA	0.63	0.66	0.28	0.29	-0.35	-0.37	-0.38	-0.34	0.65	0.37	0.23	-0.28	-0.42
a3ss@9:117166357:117168635:-|9:117166354:117168635:-.1	chr9:117166254-117168735	ENSG00000095397	DFNB31	deafness, autosomal recessive 31	a3ss	NA	0.76	0.92	0.94	0.73	0.18	-0.19	0.02	-0.03	0.88	0.92	0.84	0.04	-0.04
a3ss@9:124533003:124534886:+|9:124533003:124534952:+.1	chr9:124532903-124535052	ENSG00000136848	DAB2IP	DAB2 interacting protein	a3ss	NA	0.76	0.75	0.52	0.48	-0.24	-0.27	-0.23	-0.28	0.78	0.5	0.49	-0.28	-0.29
a3ss@9:131038681:131038866:+|9:131038681:131038986:+.1	chr9:131038581-131039086	ENSG00000175854	SWI5	SWI5 recombination repair homolog (yeast)	a3ss	NA	0.14	0.18	0.4	0.41	0.26	0.23	0.22	0.27	0.15	0.45	0.63	0.3	0.48
a3ss@9:132686305:132687239:-|9:132686275:132687239:-|9:132686218:132687239:-.1	chr9:132686118-132687339	ENSG00000187239	FNBP1	formin binding protein 1	a3ss	NA	0.56	0.57	0.75	0.69	0.19	0.12	0.18	0.13	0.57	0.71	0.85	0.14	0.28
a3ss@9:135985108:135985683:-|9:135985072:135985683:-.1	chr9:135984972-135985783	ENSG00000160271	RALGDS	ral guanine nucleotide dissociation stimulator	a3ss	NA	0.55	0.52	0.67	0.78	0.12	0.26	0.15	0.23	0.44	0.61	0.81	0.17	0.37
a3ss@9:139341467:139341679:-|9:139341458:139341679:-|9:139341401:139341679:-.1	chr9:139341301-139341779	ENSG00000148396	SEC16A	SEC16 homolog A (S. cerevisiae)	a3ss	NA	0.2	0.21	0.12	0.09	-0.08	-0.12	-0.09	-0.11	0.19	0.12	0.1	-0.07	-0.09
a3ss@9:139911190:139911372:-|9:139911149:139911372:-.1	chr9:139911049-139911472	ENSG00000107331	ABCA2	ATP-binding cassette, sub-family A (ABC1), member 2	a3ss	FALSE	0.93	0.84	0.99	0.95	0.06	0.11	0.15	0.02	0.91	0.94	0.94	0.03	0.03
a3ss@9:140469298:140470532:-|9:140469295:140470532:-.1	chr9:140469195-140470632	ENSG00000148399	WDR85	WD repeat domain 85	a3ss	TRUE	0.32	0.16	0.15	0.1	-0.17	-0.06	-0.01	-0.22	0.39	0.12	0.19	-0.27	-0.2
a3ss@9:140622981:140637823:+|9:140622981:140637844:+.1	chr9:140622881-140637944	ENSG00000181090	EHMT1	euchromatic histone-lysine N-methyltransferase 1	a3ss	NA	0.45	0.41	0.26	0.29	-0.19	-0.12	-0.15	-0.16	0.41	0.35	0.33	-0.06	-0.08
a3ss@9:18492:19026:-|9:18479:19026:-.1	chr9:18379-19126	ENSG00000181404	XXyac-YRM2039.2	NA	a3ss	FALSE	0.03	0.3	0.19	0.17	0.16	-0.13	-0.11	0.14	0.05	0.19	0.44	0.14	0.39
a3ss@9:32987844:32988081:-|9:32987729:32988081:-.1	chr9:32987629-32988181	ENSG00000137074	APTX	aprataxin	a3ss	FALSE	0.5	0.52	0.73	0.6	0.23	0.08	0.21	0.1	0.35	0.57	0.68	0.22	0.33
a3ss@9:32989917:33001565:-|9:32989893:33001565:-.1	chr9:32989793-33001665	ENSG00000137074	APTX	aprataxin	a3ss	NA	0.03	0.03	0.08	0.03	0.05	0	0.05	0	0.14	0.1	0.02	-0.04	-0.12
a3ss@9:35737601:35737745:-|9:35737444:35737745:-.1	chr9:35737344-35737845	ENSG00000070610	GBA2	glucosidase, beta (bile acid) 2	a3ss	NA	0.25	0.23	0.22	0.19	-0.03	-0.04	-0.01	-0.06	0.18	0.24	0.33	0.06	0.15
a3ss@9:70433098:70434178:-|9:70433052:70434178:-.1	chr9:70432952-70434278	ENSG00000147996	CBWD5	COBW domain containing 5	a3ss	TRUE	0.21	0.25	0.08	0.03	-0.13	-0.22	-0.17	-0.18	0.03	0.03	0.02	0	-0.01
a3ss@9:86584355:86585077:-|9:86584295:86585077:-.1	chr9:86584195-86585177	ENSG00000165119	HNRNPK	heterogeneous nuclear ribonucleoprotein K	a3ss	NA	0.64	0.66	0.72	0.72	0.08	0.06	0.06	0.08	0.66	0.7	0.82	0.04	0.16
a3ss@9:91934712:91940342:+|9:91934712:91940346:+|9:91934712:91940463:+.1	chr9:91934612-91940563	ENSG00000187742	SECISBP2	SECIS binding protein 2	a3ss	FALSE	0.7	0.75	0.41	0.4	-0.29	-0.35	-0.34	-0.3	0.83	0.5	0.28	-0.33	-0.55
a3ss@9:91934712:91940342:+|9:91934712:91940463:+.1	chr9:91934612-91940563	ENSG00000187742	SECISBP2	SECIS binding protein 2	a3ss	FALSE	0.71	0.77	0.39	0.4	-0.32	-0.37	-0.38	-0.31	0.87	0.53	0.29	-0.34	-0.58
a3ss@9:91947901:91949437:+|9:91947901:91949475:+|9:91947901:91949551:+.1	chr9:91947801-91949651	ENSG00000187742	SECISBP2	SECIS binding protein 2	a3ss	FALSE	0.67	0.59	0.4	0.37	-0.27	-0.22	-0.19	-0.3	0.64	0.59	0.44	-0.05	-0.2
a3ss@9:91947901:91949437:+|9:91947901:91949551:+.1	chr9:91947801-91949651	ENSG00000187742	SECISBP2	SECIS binding protein 2	a3ss	NA	0.67	0.63	0.41	0.4	-0.26	-0.23	-0.22	-0.27	0.66	0.61	0.47	-0.05	-0.19
a3ss@9:91947901:91949551:+|9:91947901:91949554:+.1	chr9:91947801-91949654	ENSG00000187742	SECISBP2	SECIS binding protein 2	a3ss	NA	0.52	0.77	0.61	0.77	0.09	0	-0.16	0.25	0.58	0.69	0.71	0.11	0.13
a3ss@X:102933579:102939609:-|X:102933548:102939609:-|X:102933528:102939609:-.1	chrX:102933428-102939709	ENSG00000123562	MORF4L2	mortality factor 4 like 2	a3ss	NA	0.44	0.47	0.33	0.32	-0.11	-0.15	-0.14	-0.12	0.44	0.31	0.25	-0.13	-0.19
a3ss@X:134425553:134426207:-|X:134425489:134426207:-.1	chrX:134425389-134426307	ENSG00000186376	ZNF75D	zinc finger protein 75D	a3ss	TRUE	0.27	0.21	0.14	0.08	-0.13	-0.13	-0.07	-0.19	0.29	0.11	0.14	-0.18	-0.15
a3ss@X:147024846:147026389:+|X:147024846:147026425:+|X:147024846:147026464:+.1	chrX:147024746-147026564	ENSG00000102081	FMR1	fragile X mental retardation 1	a3ss	NA	0.77	0.74	0.41	0.44	-0.36	-0.3	-0.33	-0.33	0.69	0.55	0.38	-0.14	-0.31
a3ss@X:147024846:147026389:+|X:147024846:147026464:+.1	chrX:147024746-147026564	ENSG00000102081	FMR1	fragile X mental retardation 1	a3ss	NA	0.83	0.81	0.57	0.61	-0.26	-0.2	-0.24	-0.22	0.83	0.7	0.53	-0.13	-0.3
a3ss@X:148583707:148584842:-|X:148583649:148584842:-.1	chrX:148583549-148584942	ENSG00000010404	IDS	iduronate 2-sulfatase	a3ss	NA	0.37	0.42	0.12	0.18	-0.25	-0.24	-0.3	-0.19	0.34	0.07	0.15	-0.27	-0.19
a3ss@X:152853912:152857964:-|X:152853852:152857964:-.1	chrX:152853752-152858064	ENSG00000147382	FAM58A	family with sequence similarity 58, member A	a3ss	NA	0.45	0.44	0.54	0.55	0.09	0.11	0.1	0.1	0.48	0.55	0.68	0.07	0.2
a3ss@X:153218541:153219058:-|X:153218409:153219058:-.1	chrX:153218309-153219158	ENSG00000172534	HCFC1	host cell factor C1 (VP16-accessory protein)	a3ss	NA	0.21	0.17	0.1	0.09	-0.11	-0.08	-0.07	-0.12	0.19	0.12	0.1	-0.07	-0.09
a3ss@X:23851729:23858430:-|X:23851627:23858430:-.1	chrX:23851527-23858530	ENSG00000184831	APOO	apolipoprotein O	a3ss	NA	0.51	0.46	0.34	0.29	-0.17	-0.17	-0.12	-0.22	0.62	0.36	0.22	-0.26	-0.4
a3ss@X:39923205:39923589:-|X:39923103:39923589:-.1	chrX:39923003-39923689	ENSG00000183337	BCOR	BCL6 corepressor	a3ss	NA	0.35	0.33	0.08	0.08	-0.27	-0.25	-0.25	-0.27	0.18	0.09	0.1	-0.09	-0.08
a3ss@X:48368344:48369683:+|X:48368344:48369754:+.1	chrX:48368244-48369854	ENSG00000102312	PORCN	porcupine homolog (Drosophila)	a3ss	FALSE	0.65	0.66	0.77	0.75	0.12	0.09	0.11	0.1	0.68	0.76	0.82	0.08	0.14
a3ss@X:48380295:48382087:+|X:48380295:48382142:+|X:48380295:48382278:+|X:48380295:48382311:+.1	chrX:48380195-48382411	ENSG00000147155	EBP	emopamil binding protein (sterol isomerase)	a3ss	NA	0.84	0.87	0.89	0.88	0.05	0.01	0.02	0.04	0.6	0.78	0.82	0.18	0.22
a3ss@X:48434055:48434203:+|X:48434055:48434310:+.1	chrX:48433955-48434410	ENSG00000102317	RBM3	RNA binding motif (RNP1, RRM) protein 3	a3ss	TRUE	0.34	0.33	0.06	0.06	-0.28	-0.27	-0.27	-0.28	0.4	0.05	0.03	-0.35	-0.37
a3ss@X:48896935:48897982:-|X:48896870:48897982:-.1	chrX:48896770-48898082	ENSG00000068323	TFE3	transcription factor binding to IGHM enhancer 3	a3ss	FALSE	0.72	0.71	0.76	0.78	0.04	0.07	0.05	0.06	0.63	0.74	0.83	0.11	0.2
a3ss@X:48896935:48897982:-|X:48896916:48897982:-|X:48896870:48897982:-.1	chrX:48896770-48898082	ENSG00000068323	TFE3	transcription factor binding to IGHM enhancer 3	a3ss	FALSE	0.7	0.71	0.71	0.74	0.01	0.03	0	0.04	0.61	0.71	0.81	0.1	0.2
a3ss@X:64142123:64196205:-|X:64141868:64196205:-.1	chrX:64141768-64196305	ENSG00000126970	ZC4H2	zinc finger, C4H2 domain containing	a3ss	TRUE	0.25	0.21	0.11	0.14	-0.14	-0.07	-0.1	-0.11	0.21	0.2	0.22	-0.01	0.01
a3ss@X:64142123:64196205:-|X:64141868:64196205:-|X:64141861:64196205:-.1	chrX:64141761-64196305	ENSG00000126970	ZC4H2	zinc finger, C4H2 domain containing	a3ss	TRUE	0.25	0.21	0.1	0.15	-0.15	-0.06	-0.11	-0.1	0.2	0.2	0.22	0	0.02
a3ss@X:64142123:64254509:-|X:64141868:64254509:-.1	chrX:64141768-64254609	ENSG00000126970	ZC4H2	zinc finger, C4H2 domain containing	a3ss	NA	0.32	0.38	0.18	0.18	-0.14	-0.2	-0.2	-0.14	0.24	0.31	0.33	0.07	0.09
a3ss@X:68383309:68385215:-|X:68382977:68385215:-.1	chrX:68382877-68385315	ENSG00000181191	PJA1	praja ring finger 1, E3 ubiquitin protein ligase	a3ss	NA	0.14	0.2	0.25	0.28	0.11	0.08	0.05	0.14	0.12	0.26	0.29	0.14	0.17
a3ss@X:68383309:68385215:-|X:68382983:68385215:-.1	chrX:68382883-68385315	ENSG00000181191	PJA1	praja ring finger 1, E3 ubiquitin protein ligase	a3ss	NA	0.1	0.13	0.17	0.19	0.07	0.06	0.04	0.09	0.08	0.17	0.21	0.09	0.13
a3ss@X:70643089:70643824:+|X:70643089:70643867:+.1	chrX:70642989-70643967	ENSG00000147133	TAF1	TAF1 RNA polymerase II, TATA box binding protein (TBP)-associated factor, 250kDa	a3ss	FALSE	0.94	0.96	0.93	0.89	-0.01	-0.07	-0.03	-0.05	0.98	0.95	0.79	-0.03	-0.19
a3ss@X:73042068:73045950:-|X:73042051:73045950:-.1	chrX:73041951-73046050	ENSG00000229807	XIST	NA	a3ss	NA	0.11	0.1	0.24	0.27	0.13	0.17	0.14	0.16	0.11	0.3	0.43	0.19	0.32
a3ss@X:76944420:76952065:-|X:76944417:76952065:-.1	chrX:76944317-76952165	ENSG00000085224	ATRX	alpha thalassemia/mental retardation syndrome X-linked	a3ss	NA	0.33	0.53	0.5	0.73	0.17	0.2	-0.03	0.4	0.65	0.63	0.35	-0.02	-0.3
a3ss@X:99899512:99901190:+|X:99899512:99901319:+.1	chrX:99899412-99901419	ENSG00000102359	SRPX2	sushi-repeat containing protein, X-linked 2	a3ss	NA	0.95	0.96	0.89	0.9	-0.06	-0.06	-0.07	-0.05	0.93	0.9	0.78	-0.03	-0.15
a5ss@1:1018367:1019295:-|1:1018367:1019733:-.1	chr1:1018267-1019833	ENSG00000131591	C1orf159	chromosome 1 open reading frame 159	a5ss	NA	0.58	0.53	0.37	0.31	-0.21	-0.22	-0.16	-0.27	0.47	0.47	0.29	0	-0.18
a5ss@1:111662581:111663138:-|1:111662581:111663154:-.1	chr1:111662481-111663254	ENSG00000156171	DRAM2	DNA-damage regulated autophagy modulator 2	a5ss	FALSE	0.79	0.87	0.92	0.93	0.13	0.06	0.05	0.14	0.87	0.93	0.96	0.06	0.09
a5ss@1:111662581:111663138:-|1:111662581:111663154:-|1:111662581:111663292:-.1	chr1:111662481-111663392	ENSG00000156171	DRAM2	DNA-damage regulated autophagy modulator 2	a5ss	FALSE	0.79	0.86	0.92	0.93	0.13	0.07	0.06	0.14	0.86	0.93	0.95	0.07	0.09
a5ss@1:1274033:1274667:-|1:1274033:1274742:-.1	chr1:1273933-1274842	ENSG00000107404	DVL1	dishevelled, dsh homolog 1 (Drosophila)	a5ss	NA	0.45	0.47	0.35	0.33	-0.1	-0.14	-0.12	-0.12	0.44	0.39	0.4	-0.05	-0.04
a5ss@1:1326955:1327976:-|1:1326955:1328059:-|1:1326955:1328170:-.1	chr1:1326855-1328270	ENSG00000221978	CCNL2	cyclin L2	a5ss	NA	0.51	0.62	0.5	0.5	-0.01	-0.12	-0.12	-0.01	0.52	0.55	0.41	0.03	-0.11
a5ss@1:1326955:1328059:-|1:1326955:1328170:-.1	chr1:1326855-1328270	ENSG00000221978	CCNL2	cyclin L2	a5ss	NA	0.9	0.91	0.86	0.86	-0.04	-0.05	-0.05	-0.04	0.83	0.8	0.71	-0.03	-0.12
a5ss@1:144300755:144301071:-|1:144300755:144301190:-|1:144300755:144301481:-.1	chr1:144300655-144301581	ENSG00000235398	LINC00623	NA	a5ss	NA	0.56	0.6	0.8	0.71	0.24	0.11	0.2	0.15	0.5	0.69	0.73	0.19	0.23
a5ss@1:144300755:144301190:-|1:144300755:144301350:-.1	chr1:144300655-144301450	ENSG00000235398	LINC00623	NA	a5ss	NA	0.75	0.75	0.89	0.79	0.14	0.04	0.14	0.04	0.71	0.7	0.73	-0.01	0.02
a5ss@1:147084998:147086226:+|1:147084776:147086226:+.1	chr1:147084676-147086326	ENSG00000116128	BCL9	B-cell CLL/lymphoma 9	a5ss	NA	0.65	0.76	0.81	0.84	0.16	0.08	0.05	0.19	0.76	0.77	0.75	0.01	-0.01
a5ss@1:151755525:151762856:-|1:151755525:151762875:-|1:151755525:151762881:-.1	chr1:151755425-151762981	ENSG00000182134	TDRKH	tudor and KH domain containing	a5ss	NA	0.6	0.51	0.37	0.45	-0.23	-0.06	-0.14	-0.15	0.63	0.38	0.46	-0.25	-0.17
a5ss@1:153903333:153903423:-|1:153903333:153903499:-.1	chr1:153903233-153903599	ENSG00000198837	DENND4B	DENN/MADD domain containing 4B	a5ss	FALSE	0.79	0.77	0.72	0.72	-0.07	-0.05	-0.05	-0.07	0.84	0.74	0.68	-0.1	-0.16
a5ss@1:153941175:153941406:+|1:153941115:153941406:+.1	chr1:153941015-153941506	ENSG00000143578	CREB3L4	cAMP responsive element binding protein 3-like 4	a5ss	NA	0.65	0.57	0.69	0.71	0.04	0.14	0.12	0.06	0.55	0.69	0.8	0.14	0.25
a5ss@1:153941175:153941406:+|1:153941158:153941406:+|1:153941115:153941406:+.1	chr1:153941015-153941506	ENSG00000143578	CREB3L4	cAMP responsive element binding protein 3-like 4	a5ss	FALSE	0.65	0.52	0.66	0.69	0.01	0.17	0.14	0.04	0.5	0.65	0.81	0.15	0.31
a5ss@1:155581146:155581340:+|1:155581082:155581340:+.1	chr1:155580982-155581440	ENSG00000125459	MSTO1	misato homolog 1 (Drosophila)	a5ss	TRUE	0.22	0.16	0.08	0.12	-0.14	-0.04	-0.08	-0.1	0.24	0.09	0.08	-0.15	-0.16
a5ss@1:155581643:155581774:+|1:155581618:155581774:+.1	chr1:155581518-155581874	ENSG00000125459	MSTO1	misato homolog 1 (Drosophila)	a5ss	TRUE	0.12	0.16	0.2	0.29	0.08	0.13	0.04	0.17	0.3	0.36	0.09	0.06	-0.21
a5ss@1:155581643:155581774:+|1:155581618:155581774:+.1	chr1:155581518-155581874	ENSG00000125459	MSTO1	misato homolog 1 (Drosophila)	a5ss	TRUE	0.12	0.16	0.2	0.29	0.08	0.13	0.04	0.17	0.3	0.36	0.09	0.06	-0.21
a5ss@1:155581643:155581774:+|1:155581618:155581774:+|1:155581590:155581774:+.1	chr1:155581490-155581874	ENSG00000125459	MSTO1	misato homolog 1 (Drosophila)	a5ss	TRUE	0.13	0.16	0.21	0.28	0.08	0.12	0.05	0.15	0.3	0.35	0.09	0.05	-0.21
a5ss@1:155581643:155581774:+|1:155581618:155581774:+|1:155581590:155581774:+.1	chr1:155581490-155581874	ENSG00000125459	MSTO1	misato homolog 1 (Drosophila)	a5ss	TRUE	0.13	0.16	0.21	0.28	0.08	0.12	0.05	0.15	0.3	0.35	0.09	0.05	-0.21
a5ss@1:156704285:156705517:+|1:156703844:156705517:+.1	chr1:156703744-156705617	ENSG00000143303	RRNAD1	ribosomal RNA adenine dimethylase domain containing 1	a5ss	NA	0.75	0.74	0.58	0.63	-0.17	-0.11	-0.16	-0.12	0.67	0.62	0.53	-0.05	-0.14
a5ss@1:17330906:17331187:-|1:17330906:17331202:-.1	chr1:17330806-17331302	ENSG00000159363	ATP13A2	ATPase type 13A2	a5ss	NA	0.54	0.57	0.56	0.61	0.02	0.04	-0.01	0.07	0.49	0.52	0.63	0.03	0.14
a5ss@1:17368:17526:-|1:17368:17606:-.1	chr1:17268-17706	ENSG00000227232	WASH7P	NA	a5ss	NA	0.29	0.3	0.46	0.4	0.17	0.1	0.16	0.11	0.28	0.37	0.34	0.09	0.06
a5ss@1:180166025:180166468:+|1:180165738:180166468:+|1:180165734:180166468:+.1	chr1:180165634-180166568	ENSG00000116260	QSOX1	quiescin Q6 sulfhydryl oxidase 1	a5ss	NA	0.7	0.74	0.6	0.6	-0.1	-0.14	-0.14	-0.1	0.66	0.67	0.59	0.01	-0.07
a5ss@1:202304186:202304770:-|1:202304186:202304774:-.1	chr1:202304086-202304874	ENSG00000077152	UBE2T	ubiquitin-conjugating enzyme E2T (putative)	a5ss	TRUE	0.15	0.05	0.05	0.04	-0.1	-0.01	0	-0.11	0.05	0.02	0.05	-0.03	0
a5ss@1:203765729:203770703:+|1:203765624:203770703:+.1	chr1:203765524-203770803	ENSG00000058673	ZC3H11A	zinc finger CCCH-type containing 11A	a5ss	NA	0.14	0.22	0.52	0.51	0.38	0.29	0.3	0.37	0.29	0.61	0.71	0.32	0.42
a5ss@1:203765729:203770703:+|1:203765624:203770703:+|1:203765482:203770703:+.1	chr1:203765382-203770803	ENSG00000058673	ZC3H11A	zinc finger CCCH-type containing 11A	a5ss	NA	0.13	0.23	0.42	0.48	0.29	0.25	0.19	0.35	0.28	0.56	0.57	0.28	0.29
a5ss@1:205057943:205064001:-|1:205057943:205064115:-.1	chr1:205057843-205064215	ENSG00000117222	RBBP5	retinoblastoma binding protein 5	a5ss	NA	0.75	0.69	0.65	0.83	-0.1	0.14	-0.04	0.08	0.68	0.64	0.45	-0.04	-0.23
a5ss@1:249150145:249150487:-|1:249150145:249150572:-.1	chr1:249150045-249150672	ENSG00000171163	ZNF692	zinc finger protein 692	a5ss	FALSE	0.85	0.91	0.76	0.81	-0.09	-0.1	-0.15	-0.04	0.85	0.77	0.79	-0.08	-0.06
a5ss@1:25570124:25570668:-|1:25570124:25571641:-.1	chr1:25570024-25571741	ENSG00000117616	C1orf63	chromosome 1 open reading frame 63	a5ss	TRUE	0.52	0.56	0.65	0.54	0.13	-0.02	0.09	0.02	0.61	0.66	0.49	0.05	-0.12
a5ss@1:32121103:32121699:-|1:32121103:32122001:-.1	chr1:32121003-32122101	ENSG00000084636	COL16A1	collagen, type XVI, alpha 1	a5ss	TRUE	0.17	0.18	0.02	0.02	-0.15	-0.16	-0.16	-0.15	0.26	0.03	0.02	-0.23	-0.24
a5ss@1:38155555:38155888:-|1:38155555:38156006:-.1	chr1:38155455-38156106	ENSG00000116922	C1orf109	chromosome 1 open reading frame 109	a5ss	NA	0.78	0.77	0.9	0.97	0.12	0.2	0.13	0.19	0.91	0.92	0.86	0.01	-0.05
a5ss@1:40204603:40205837:+|1:40204595:40205837:+.1	chr1:40204495-40205937	ENSG00000084072	PPIE	peptidylprolyl isomerase E (cyclophilin E)	a5ss	FALSE	0.79	0.8	0.88	0.9	0.09	0.1	0.08	0.11	0.62	0.88	0.9	0.26	0.28
a5ss@1:40214439:40214575:+|1:40211170:40214575:+.1	chr1:40211070-40214675	ENSG00000084072	PPIE	peptidylprolyl isomerase E (cyclophilin E)	a5ss	TRUE	0.02	0.02	0.14	0.13	0.12	0.11	0.12	0.11	0.02	0.13	0.13	0.11	0.11
a5ss@1:42922744:42922918:+|1:42922299:42922918:+.1	chr1:42922199-42923018	ENSG00000127125	PPCS	phosphopantothenoylcysteine synthetase	a5ss	NA	0.42	0.46	0.5	0.55	0.08	0.09	0.04	0.13	0.32	0.35	0.42	0.03	0.1
a5ss@1:67450335:67452086:+|1:67450275:67452086:+.1	chr1:67450175-67452186	ENSG00000198160	MIER1	mesoderm induction early response 1 homolog (Xenopus laevis)	a5ss	NA	0.75	0.81	0.77	0.8	0.02	-0.01	-0.04	0.05	0.88	0.52	0.54	-0.36	-0.34
a5ss@1:71530820:71531361:-|1:71530820:71532459:-.1	chr1:71530720-71532559	ENSG00000132485	ZRANB2	zinc finger, RAN-binding domain containing 2	a5ss	TRUE	0.22	0.3	0.34	0.34	0.12	0.04	0.04	0.12	0.28	0.42	0.41	0.14	0.13
a5ss@1:93581179:93583902:+|1:93581175:93583902:+.1	chr1:93581075-93584002	ENSG00000143033	MTF2	metal response element binding transcription factor 2	a5ss	TRUE	0.12	0.21	0.12	0.07	0	-0.14	-0.09	-0.05	0.06	0.03	0.1	-0.03	0.04
a5ss@10:100167754:100170370:-|10:100167754:100170696:-.1	chr10:100167654-100170796	ENSG00000119943	PYROXD2	pyridine nucleotide-disulphide oxidoreductase domain 2	a5ss	TRUE	0.16	0.27	0.14	0.27	-0.02	0	-0.13	0.11	0.25	0.28	0.21	0.03	-0.04
a5ss@10:100191048:100193697:-|10:100191048:100193740:-.1	chr10:100190948-100193840	ENSG00000107521	HPS1	Hermansky-Pudlak syndrome 1	a5ss	TRUE	0.25	0.27	0.18	0.18	-0.07	-0.09	-0.09	-0.07	0.31	0.11	0.1	-0.2	-0.21
a5ss@10:102010089:102013174:-|10:102010089:102013178:-.1	chr10:102009989-102013278	ENSG00000095485	CWF19L1	CWF19-like 1, cell cycle control (S. pombe)	a5ss	TRUE	0.01	0.02	0.06	0.09	0.05	0.07	0.04	0.08	0.01	0.11	0.07	0.1	0.06
a5ss@10:124755692:124758009:-|10:124755692:124758013:-.1	chr10:124755592-124758113	ENSG00000095574	IKZF5	IKAROS family zinc finger 5 (Pegasus)	a5ss	FALSE	0.87	0.84	0.93	0.92	0.06	0.08	0.09	0.05	0.83	0.93	0.95	0.1	0.12
a5ss@10:124922348:124923336:+|10:124922344:124923336:+.1	chr10:124922244-124923436	ENSG00000154473	BUB3	BUB3 mitotic checkpoint protein	a5ss	NA	0.05	0.05	0.18	0.2	0.13	0.15	0.13	0.15	0.07	0.2	0.45	0.13	0.38
a5ss@10:38384561:38384672:+|10:38384557:38384672:+.1	chr10:38384457-38384772	ENSG00000075407	ZNF37A	zinc finger protein 37A	a5ss	NA	0.46	0.27	0.41	0.53	-0.05	0.26	0.14	0.07	0.39	0.42	0.37	0.03	-0.02
a5ss@10:38384561:38384672:+|10:38384557:38384672:+|10:38384540:38384672:+.1	chr10:38384440-38384772	ENSG00000075407	ZNF37A	zinc finger protein 37A	a5ss	NA	0.44	0.27	0.4	0.55	-0.04	0.28	0.13	0.11	0.41	0.38	0.36	-0.03	-0.05
a5ss@10:38404250:38406318:+|10:38404218:38406318:+.1	chr10:38404118-38406418	ENSG00000075407	ZNF37A	zinc finger protein 37A	a5ss	NA	0.2	0.08	0.14	0.05	-0.06	-0.03	0.06	-0.15	0.05	0.02	0.08	-0.03	0.03
a5ss@10:58118448:58118566:-|10:58118448:58118670:-.1	chr10:58118348-58118770	ENSG00000122952	ZWINT	ZW10 interactor, kinetochore protein	a5ss	TRUE	0.77	0.74	0.79	0.77	0.02	0.03	0.05	0	0.83	0.68	0.72	-0.15	-0.11
a5ss@10:74094375:74095361:-|10:74094375:74095538:-|10:74094375:74095592:-.1	chr10:74094275-74095692	ENSG00000148719	DNAJB12	DnaJ (Hsp40) homolog, subfamily B, member 12	a5ss	TRUE	0.17	0.21	0.26	0.27	0.09	0.06	0.05	0.1	0.17	0.2	0.24	0.03	0.07
a5ss@10:76736088:76737074:+|10:76735539:76737074:+|10:76735212:76737074:+.1	chr10:76735112-76737174	ENSG00000156650	KAT6B	K(lysine) acetyltransferase 6B	a5ss	NA	0.2	0.29	0.38	0.45	0.18	0.16	0.09	0.25	0.26	0.21	0.23	-0.05	-0.03
a5ss@10:93719039:93719542:+|10:93718911:93719542:+.1	chr10:93718811-93719642	ENSG00000095564	BTAF1	BTAF1 RNA polymerase II, B-TFIID transcription factor-associated, 170kDa (Mot1 homolog, S. cerevisiae)	a5ss	TRUE	0.77	0.76	0.66	0.7	-0.11	-0.06	-0.1	-0.07	0.69	0.65	0.54	-0.04	-0.15
a5ss@11:117070545:117073718:+|11:117070148:117073718:+.1	chr11:117070048-117073818	ENSG00000149591	TAGLN	transgelin	a5ss	NA	0.17	0.11	0.07	0.06	-0.1	-0.05	-0.04	-0.11	0.27	0.12	0.08	-0.15	-0.19
a5ss@11:118869876:118881474:+|11:118869819:118881474:+.1	chr11:118869719-118881574	ENSG00000186166	CCDC84	coiled-coil domain containing 84	a5ss	TRUE	0.05	0.12	0.34	0.19	0.29	0.07	0.22	0.14	0.14	0.25	0.18	0.11	0.04
a5ss@11:124972705:124981435:-|11:124972705:124981450:-|11:124972705:124981481:-|11:124972705:124981483:-.1	chr11:124972605-124981583	ENSG00000150433	TMEM218	transmembrane protein 218	a5ss	NA	0.29	0.45	0.61	0.41	0.32	-0.04	0.16	0.12	0.42	0.42	0.45	0	0.03
a5ss@11:428826:429474:-|11:428826:429570:-.1	chr11:428726-429670	ENSG00000185101	ANO9	anoctamin 9	a5ss	TRUE	0.2	0.21	0.29	0.18	0.09	-0.03	0.08	-0.02	0.31	0.23	0.13	-0.08	-0.18
a5ss@11:61183991:61187394:-|11:61183991:61187421:-.1	chr11:61183891-61187521	ENSG00000149532	CPSF7	cleavage and polyadenylation specific factor 7, 59kDa	a5ss	NA	0.45	0.45	0.46	0.39	0.01	-0.06	0.01	-0.06	0.39	0.45	0.55	0.06	0.16
a5ss@11:61557462:61557847:-|11:61557462:61557895:-.1	chr11:61557362-61557995	ENSG00000134825	TMEM258	transmembrane protein 258	a5ss	NA	0.16	0.13	0.06	0.02	-0.1	-0.11	-0.07	-0.14	0.09	0.05	0.04	-0.04	-0.05
a5ss@11:65767952:65769381:-|11:65767952:65769511:-.1	chr11:65767852-65769611	ENSG00000175376	EIF1AD	eukaryotic translation initiation factor 1A domain containing	a5ss	NA	0.55	0.58	0.52	0.56	-0.03	-0.02	-0.06	0.01	0.69	0.58	0.48	-0.11	-0.21
a5ss@11:66002878:66003369:+|11:66002874:66003369:+.1	chr11:66002774-66003469	ENSG00000175115	PACS1	phosphofurin acidic cluster sorting protein 1	a5ss	TRUE	0.08	0.01	0	0.07	-0.08	0.06	-0.01	-0.01	0.07	0.18	0.13	0.11	0.06
a5ss@11:67235034:67235488:-|11:67235034:67235499:-.1	chr11:67234934-67235599	ENSG00000172663	TMEM134	transmembrane protein 134	a5ss	TRUE	0.15	0.26	0.22	0.18	0.07	-0.08	-0.04	0.03	0.32	0.09	0.13	-0.23	-0.19
a5ss@12:100599535:100601441:+|12:100599522:100601441:+.1	chr12:100599422-100601541	ENSG00000075089	ACTR6	ARP6 actin-related protein 6 homolog (yeast)	a5ss	TRUE	0.06	0.14	0.05	0.04	-0.01	-0.1	-0.09	-0.02	0.19	0.03	0.05	-0.16	-0.14
a5ss@12:102108427:102110506:+|12:102108423:102110506:+.1	chr12:102108323-102110606	ENSG00000111666	CHPT1	choline phosphotransferase 1	a5ss	TRUE	0.09	0.06	0.01	0.03	-0.08	-0.03	-0.05	-0.06	0.02	0.18	0.01	0.16	-0.01
a5ss@12:104851307:104995684:+|12:104851292:104995684:+.1	chr12:104851192-104995784	ENSG00000171310	CHST11	carbohydrate (chondroitin 4) sulfotransferase 11	a5ss	NA	0.58	0.52	0.6	0.35	0.02	-0.17	0.08	-0.23	0.59	0.57	0.55	-0.02	-0.04
a5ss@12:10763279:10765239:-|12:10763279:10765414:-.1	chr12:10763179-10765514	ENSG00000111196	MAGOHB	mago-nashi homolog B (Drosophila)	a5ss	NA	0.8	0.71	0.2	0.22	-0.6	-0.49	-0.51	-0.58	0.84	0.26	0.28	-0.58	-0.56
a5ss@12:110562666:110565165:+|12:110562248:110565165:+.1	chr12:110562148-110565265	ENSG00000122970	IFT81	intraflagellar transport 81 homolog (Chlamydomonas)	a5ss	NA	0.38	0.35	0.34	0.48	-0.04	0.13	-0.01	0.1	0.48	0.35	0.3	-0.13	-0.18
a5ss@12:118455858:118456877:+|12:118455620:118456877:+.1	chr12:118455520-118456977	ENSG00000111445	RFC5	replication factor C (activator 1) 5, 36.5kDa	a5ss	NA	0.22	0.31	0.09	0.08	-0.13	-0.23	-0.22	-0.14	0.32	0.09	0.04	-0.23	-0.28
a5ss@12:123465846:123466142:+|12:123465813:123466142:+.1	chr12:123465713-123466242	ENSG00000182196	ARL6IP4	ADP-ribosylation-like factor 6 interacting protein 4	a5ss	NA	0.46	0.44	0.53	0.53	0.07	0.09	0.09	0.07	0.43	0.51	0.53	0.08	0.1
a5ss@12:123830117:123832576:-|12:123830117:123832582:-.1	chr12:123830017-123832682	ENSG00000139697	SBNO1	strawberry notch homolog 1 (Drosophila)	a5ss	NA	0.96	0.96	0.82	0.92	-0.14	-0.04	-0.14	-0.04	0.92	0.91	0.97	-0.01	0.05
a5ss@12:124810916:124811955:-|12:124810916:124812093:-.1	chr12:124810816-124812193	ENSG00000196498	NCOR2	nuclear receptor corepressor 2	a5ss	NA	0.88	0.86	0.66	0.75	-0.22	-0.11	-0.2	-0.13	0.81	0.74	0.71	-0.07	-0.1
a5ss@12:132198785:132199367:+|12:132198738:132199367:+.1	chr12:132198638-132199467	ENSG00000061936	SFSWAP	splicing factor, suppressor of white-apricot homolog (Drosophila)	a5ss	FALSE	0.79	0.83	0.9	0.87	0.11	0.04	0.07	0.08	0.79	0.88	0.91	0.09	0.12
a5ss@12:21654149:21654347:-|12:21654149:21654397:-.1	chr12:21654049-21654497	ENSG00000004700	RECQL	RecQ protein-like (DNA helicase Q1-like)	a5ss	NA	0.3	0.67	0.59	0.54	0.29	-0.13	-0.08	0.24	0.45	0.45	0.54	0	0.09
a5ss@12:31242424:31242820:+|12:31242419:31242820:+.1	chr12:31242319-31242920	ENSG00000013573	DDX11	DEAD/H (Asp-Glu-Ala-Asp/His) box helicase 11	a5ss	FALSE	0.74	0.79	0.85	0.79	0.11	0	0.06	0.05	0.72	0.93	0.86	0.21	0.14
a5ss@12:32490750:32491720:+|12:32490640:32491720:+.1	chr12:32490540-32491820	ENSG00000151746	BICD1	bicaudal D homolog 1 (Drosophila)	a5ss	FALSE	0.55	0.56	0.67	0.77	0.12	0.21	0.11	0.22	0.33	0.66	0.48	0.33	0.15
a5ss@12:39713815:39715150:-|12:39713815:39716470:-.1	chr12:39713715-39716570	ENSG00000139116	KIF21A	kinesin family member 21A	a5ss	TRUE	0.35	0.3	0.28	0.32	-0.07	0.02	-0.02	-0.03	0.43	0.24	0.29	-0.19	-0.14
a5ss@12:46355105:46355479:-|12:46355105:46355483:-.1	chr12:46355005-46355583	ENSG00000139218	SCAF11	SR-related CTD-associated factor 11	a5ss	NA	0.07	0.17	0.07	0.22	0	0.05	-0.1	0.15	0.06	0.41	0.15	0.35	0.09
a5ss@12:51375586:51382083:-|12:51375586:51382165:-.1	chr12:51375486-51382265	ENSG00000110911	SLC11A2	solute carrier family 11 (proton-coupled divalent metal ion transporters), member 2	a5ss	NA	0.18	0.29	0.35	0.25	0.17	-0.04	0.06	0.07	0.27	0.27	0.35	0	0.08
a5ss@12:51446029:51447561:+|12:51445990:51447561:+.1	chr12:51445890-51447661	ENSG00000050426	LETMD1	LETM1 domain containing 1	a5ss	NA	0.08	0.07	0.08	0.08	0	0.01	0.01	0	0.11	0.04	0.01	-0.07	-0.1
a5ss@12:53931336:53936871:-|12:53931336:53937081:-|12:53931336:53937114:-.1	chr12:53931236-53937214	ENSG00000170653	ATF7	activating transcription factor 7	a5ss	TRUE	0.48	0.22	0.25	0.24	-0.23	0.02	0.03	-0.24	0.18	0.18	0.22	0	0.04
a5ss@12:53931336:53937081:-|12:53931336:53937114:-.1	chr12:53931236-53937214	ENSG00000170653	ATF7	activating transcription factor 7	a5ss	NA	0.34	0.17	0.17	0.15	-0.17	-0.02	0	-0.19	0.12	0.14	0.19	0.02	0.07
a5ss@12:54677018:54677596:+|12:54677015:54677596:+.1	chr12:54676915-54677696	ENSG00000135486	HNRNPA1	heterogeneous nuclear ribonucleoprotein A1	a5ss	NA	0.86	0.85	0.63	0.69	-0.23	-0.16	-0.22	-0.17	0.88	0.61	0.49	-0.27	-0.39
a5ss@12:56226909:56227231:+|12:56226822:56227231:+|12:56226798:56227231:+.1	chr12:56226698-56227331	ENSG00000182796	TMEM198B	NA	a5ss	NA	0.3	0.25	0.51	0.46	0.21	0.21	0.26	0.16	0.39	0.4	0.77	0.01	0.38
a5ss@12:57502082:57503724:-|12:57502082:57503826:-.1	chr12:57501982-57503926	ENSG00000166888	STAT6	signal transducer and activator of transcription 6, interleukin-4 induced	a5ss	NA	0.44	0.24	0.2	0.14	-0.24	-0.1	-0.04	-0.3	0.39	0.13	0.09	-0.26	-0.3
a5ss@12:72094805:72097757:+|12:72094658:72097757:+.1	chr12:72094558-72097857	ENSG00000139291	TMEM19	transmembrane protein 19	a5ss	NA	0.93	0.9	0.92	0.91	-0.01	0.01	0.02	-0.02	0.93	0.86	0.72	-0.07	-0.21
a5ss@12:9451463:9451856:+|12:9451458:9451856:+.1	chr12:9451358-9451956	ENSG00000111788	RP11-22B23.1	NA	a5ss	FALSE	0.62	0.62	0.6	0.22	-0.02	-0.4	-0.02	-0.4	0.38	0.51	0.6	0.13	0.22
a5ss@13:21746820:21750487:-|13:21746820:21750514:-.1	chr13:21746720-21750614	ENSG00000165480	SKA3	spindle and kinetochore associated complex subunit 3	a5ss	TRUE	0.55	0.48	0.26	0.39	-0.29	-0.09	-0.22	-0.16	0.52	0.42	0.17	-0.1	-0.35
a5ss@13:27829491:27830321:+|13:27829486:27830321:+.1	chr13:27829386-27830421	ENSG00000122026	RPL21	ribosomal protein L21	a5ss	FALSE	0.18	0.26	0.52	0.43	0.34	0.17	0.26	0.25	0.99	1	1	0.01	0.01
a5ss@13:41814569:41826418:-|13:41814569:41826781:-.1	chr13:41814469-41826881	ENSG00000120662	MTRF1	mitochondrial translational release factor 1	a5ss	TRUE	0.35	0.28	0.38	0.39	0.03	0.11	0.1	0.04	0.17	0.52	0.67	0.35	0.5
a5ss@14:104145882:104153418:+|14:104145855:104153418:+.1	chr14:104145755-104153518	ENSG00000126214	KLC1	kinesin light chain 1	a5ss	NA	0.64	0.69	0.75	0.72	0.11	0.03	0.06	0.08	0.53	0.66	0.53	0.13	0
a5ss@14:104145882:104158696:+|14:104145855:104158696:+.1	chr14:104145755-104158796	ENSG00000126214	KLC1	kinesin light chain 1	a5ss	NA	0.98	0.96	0.98	0.98	0	0.02	0.02	0	0.87	0.98	0.94	0.11	0.07
a5ss@14:104145882:104166992:+|14:104145855:104166992:+.1	chr14:104145755-104167092	ENSG00000126214	KLC1	kinesin light chain 1	a5ss	NA	0.57	0.61	0.76	0.74	0.19	0.13	0.15	0.17	0.51	0.65	0.69	0.14	0.18
a5ss@14:105848395:105848814:+|14:105848383:105848814:+.1	chr14:105848283-105848914	ENSG00000179364	PACS2	phosphofurin acidic cluster sorting protein 2	a5ss	NA	0.07	0.07	0.1	0.05	0.03	-0.02	0.03	-0.02	0.2	0.13	0.09	-0.07	-0.11
a5ss@14:39627606:39628654:-|14:39627606:39628687:-.1	chr14:39627506-39628787	ENSG00000182400	TRAPPC6B	trafficking protein particle complex 6B	a5ss	TRUE	0.34	0.33	0.14	0.14	-0.2	-0.19	-0.19	-0.2	0.36	0.15	0.24	-0.21	-0.12
a5ss@14:50582629:50582787:-|14:50582629:50582798:-.1	chr14:50582529-50582898	ENSG00000100483	METTL21D	methyltransferase like 21D	a5ss	FALSE	0.33	0.4	0.66	0.44	0.33	0.04	0.26	0.11	0.34	0.44	0.65	0.1	0.31
a5ss@14:64906988:64908103:+|14:64906984:64908103:+.1	chr14:64906884-64908203	ENSG00000100714	MTHFD1	methylenetetrahydrofolate dehydrogenase (NADP+ dependent) 1, methenyltetrahydrofolate cyclohydrolase, formyltetrahydrofolate synthetase	a5ss	TRUE	0.05	0.01	0.06	0.02	0.01	0.01	0.05	-0.03	0.03	0.14	0.15	0.11	0.12
a5ss@14:71205115:71206615:-|14:71205115:71206759:-.1	chr14:71205015-71206859	ENSG00000006432	MAP3K9	mitogen-activated protein kinase kinase kinase 9	a5ss	NA	0.17	0.08	0.1	0.06	-0.07	-0.02	0.02	-0.11	0.14	0.06	0.09	-0.08	-0.05
a5ss@14:75179962:75180188:+|14:75179903:75180188:+.1	chr14:75179803-75180288	ENSG00000119616	FCF1	FCF1 small subunit (SSU) processome component homolog (S. cerevisiae)	a5ss	TRUE	0.36	0.27	0.19	0.33	-0.17	0.06	-0.08	-0.03	0.4	0.23	0.27	-0.17	-0.13
a5ss@14:77745212:77745880:-|14:77745212:77746166:-.1	chr14:77745112-77746266	ENSG00000009830	POMT2	protein-O-mannosyltransferase 2	a5ss	TRUE	0.16	0.24	0.43	0.39	0.27	0.15	0.19	0.23	0.21	0.21	0.49	0	0.28
a5ss@14:92280169:92302527:-|14:92280169:92302715:-.1	chr14:92280069-92302815	ENSG00000165929	TC2N	tandem C2 domains, nuclear	a5ss	NA	0.13	0.22	0.35	0.28	0.22	0.06	0.13	0.15	0.15	0.16	0.23	0.01	0.08
a5ss@14:94568405:94568823:+|14:94568321:94568823:+.1	chr14:94568221-94568923	ENSG00000165948	IFI27L1	interferon, alpha-inducible protein 27-like 1	a5ss	NA	0.16	0.19	0.35	0.25	0.19	0.06	0.16	0.09	0.22	0.23	0.21	0.01	-0.01
a5ss@15:23027922:23034121:-|15:23027922:23034147:-.1	chr15:23027822-23034247	ENSG00000140157	NIPA2	non imprinted in Prader-Willi/Angelman syndrome 2	a5ss	NA	0.47	0.36	0.3	0.27	-0.17	-0.09	-0.06	-0.2	0.25	0.23	0.21	-0.02	-0.04
a5ss@15:29993893:29996366:-|15:29993893:29996405:-|15:29993893:29996426:-.1	chr15:29993793-29996526	ENSG00000104067	TJP1	tight junction protein 1	a5ss	NA	0.36	0.41	0.35	0.28	-0.01	-0.13	-0.06	-0.08	0.36	0.36	0.35	0	-0.01
a5ss@15:34517859:34519894:+|15:34517851:34519894:+.1	chr15:34517751-34519994	ENSG00000128463	EMC4	ER membrane protein complex subunit 4	a5ss	TRUE	0.15	0.14	0.03	0.02	-0.12	-0.12	-0.11	-0.13	0.16	0.09	0.09	-0.07	-0.07
a5ss@15:56958733:56958877:-|15:56958733:56958998:-.1	chr15:56958633-56959098	ENSG00000137871	ZNF280D	zinc finger protein 280D	a5ss	FALSE	0.73	0.74	0.9	0.92	0.17	0.18	0.16	0.19	0.64	0.91	0.71	0.27	0.07
a5ss@15:77059429:77064065:-|15:77059429:77064083:-.1	chr15:77059329-77064183	ENSG00000140386	SCAPER	S-phase cyclin A-associated protein in the ER	a5ss	NA	0.34	0.34	0.24	0.38	-0.1	0.04	-0.1	0.04	0.55	0.21	0.22	-0.34	-0.33
a5ss@15:82769264:82769344:-|15:82769264:82769402:-|15:82769264:82769535:-|15:82769264:82769594:-|15:82769264:82769622:-.1	chr15:82769164-82769722	ENSG00000255769	RP11-152F13.3	NA	a5ss	NA	0.47	0.01	0.04	0.7	-0.43	0.69	0.03	0.23	0.07	0.67	0.74	0.6	0.67
a5ss@15:82769264:82769344:-|15:82769264:82769402:-|15:82769264:82769535:-|15:82769264:82769594:-|15:82769264:82769622:-.1	chr15:82769164-82769722	ENSG00000255769	RP11-152F13.3	NA	a5ss	NA	0.47	0.01	0.04	0.7	-0.43	0.69	0.03	0.23	0.07	0.67	0.74	0.6	0.67
a5ss@15:82769264:82769344:-|15:82769264:82769402:-|15:82769264:82769535:-|15:82769264:82769622:-.1	chr15:82769164-82769722	ENSG00000255769	RP11-152F13.3	NA	a5ss	NA	0.49	0.04	0.04	0.67	-0.45	0.63	0	0.18	0.05	0.68	0.79	0.63	0.74
a5ss@15:82769264:82769344:-|15:82769264:82769402:-|15:82769264:82769535:-|15:82769264:82769622:-.1	chr15:82769164-82769722	ENSG00000255769	RP11-152F13.3	NA	a5ss	NA	0.49	0.04	0.04	0.67	-0.45	0.63	0	0.18	0.05	0.68	0.79	0.63	0.74
a5ss@15:83146651:83182644:-|15:83146651:83182694:-.1	chr15:83146551-83182794	ENSG00000259472	RP13-996F3.3	NA	a5ss	NA	0.04	0.17	0.28	0.22	0.24	0.05	0.11	0.18	0.06	0.19	0.54	0.13	0.48
a5ss@15:99781764:99789376:-|15:99781764:99789622:-.1	chr15:99781664-99789722	ENSG00000103852	TTC23	tetratricopeptide repeat domain 23	a5ss	NA	0.29	0.5	0.28	0.22	-0.01	-0.28	-0.22	-0.07	0.34	0.24	0.42	-0.1	0.08
a5ss@16:1417859:1419935:-|16:1417859:1420131:-.1	chr16:1417759-1420231	ENSG00000059145	UNKL	unkempt homolog (Drosophila)-like	a5ss	TRUE	0.07	0.1	0.26	0.27	0.19	0.17	0.16	0.2	0.18	0.26	0.28	0.08	0.1
a5ss@16:16423097:16423222:+|16:16423079:16423222:+.1	chr16:16422979-16423322	ENSG00000183889	PKD1P1	NPIP-like protein 1	a5ss	NA	0.02	0.04	0.02	0.01	0	-0.03	-0.02	-0.01	0.02	0.04	0.17	0.02	0.15
a5ss@16:16427741:16429909:+|16:16427620:16429909:+.1	chr16:16427520-16430009	ENSG00000183889	PKD1P1	NPIP-like protein 1	a5ss	NA	0.66	0.53	0.72	0.38	0.06	-0.15	0.19	-0.28	0.46	0.53	0.65	0.07	0.19
a5ss@16:16427741:16429909:+|16:16427620:16429909:+.1	chr16:16427520-16430009	ENSG00000183889	PKD1P1	NPIP-like protein 1	a5ss	NA	0.66	0.53	0.72	0.38	0.06	-0.15	0.19	-0.28	0.46	0.53	0.65	0.07	0.19
a5ss@16:16429994:16434163:+|16:16429849:16434163:+.1	chr16:16429749-16434263	ENSG00000183889	PKD1P1	NPIP-like protein 1	a5ss	TRUE	0.94	0.63	0.16	0.13	-0.78	-0.5	-0.47	-0.81	0.12	0.17	0.38	0.05	0.26
a5ss@16:1795104:1797030:+|16:1793477:1797030:+.1	chr16:1793377-1797130	ENSG00000138834	MAPK8IP3	mitogen-activated protein kinase 8 interacting protein 3	a5ss	TRUE	0.53	0.69	0.8	0.76	0.27	0.07	0.11	0.23	0.66	0.79	0.74	0.13	0.08
a5ss@16:1821172:1821270:-|16:1821172:1821281:-.1	chr16:1821072-1821381	ENSG00000103024	NME3	NME/NM23 nucleoside diphosphate kinase 3	a5ss	NA	0.15	0.08	0.11	0.06	-0.04	-0.02	0.03	-0.09	0.11	0.16	0.24	0.05	0.13
a5ss@16:2050257:2050392:-|16:2050257:2050410:-.1	chr16:2050157-2050510	ENSG00000167962	ZNF598	zinc finger protein 598	a5ss	NA	0.56	0.56	0.56	0.56	0	0	0	0	0.53	0.57	0.65	0.04	0.12
a5ss@16:22524931:22525085:+|16:22524921:22525085:+.1	chr16:22524821-22525185	ENSG00000243716	NPIPL3	Putative NPIP-like protein LOC100132247	a5ss	NA	0.43	0.93	0.36	0.9	-0.07	-0.03	-0.57	0.47	0.67	0.63	0.42	-0.04	-0.25
a5ss@16:28847497:28847647:+|16:28847443:28847647:+.1	chr16:28847343-28847747	ENSG00000168488	ATXN2L	ataxin 2-like	a5ss	NA	0.22	0.24	0.4	0.53	0.18	0.29	0.16	0.31	0.11	0.32	0.34	0.21	0.23
a5ss@16:28847497:28848072:+|16:28847443:28848072:+.1	chr16:28847343-28848172	ENSG00000168488	ATXN2L	ataxin 2-like	a5ss	NA	0.22	0.25	0.33	0.4	0.11	0.15	0.08	0.18	0.14	0.27	0.3	0.13	0.16
a5ss@16:28847806:28848049:+|16:28847497:28848049:+|16:28847443:28848049:+.1	chr16:28847343-28848149	ENSG00000168488	ATXN2L	ataxin 2-like	a5ss	TRUE	0.35	0.33	0.46	0.45	0.11	0.12	0.13	0.1	0.34	0.36	0.36	0.02	0.02
a5ss@16:28847806:28848069:+|16:28847443:28848069:+.1	chr16:28847343-28848169	ENSG00000168488	ATXN2L	ataxin 2-like	a5ss	TRUE	0.33	0.36	0.64	0.57	0.31	0.21	0.28	0.24	0.35	0.51	0.55	0.16	0.2
a5ss@16:28847811:28848072:+|16:28847497:28848072:+|16:28847443:28848072:+.1	chr16:28847343-28848172	ENSG00000168488	ATXN2L	ataxin 2-like	a5ss	TRUE	0.28	0.26	0.46	0.44	0.18	0.18	0.2	0.16	0.22	0.33	0.38	0.11	0.16
a5ss@16:30015978:30016542:+|16:30012851:30016542:+.1	chr16:30012751-30016642	ENSG00000169592	INO80E	INO80 complex subunit E	a5ss	TRUE	0.31	0.32	0.37	0.34	0.06	0.02	0.05	0.03	0.29	0.44	0.27	0.15	-0.02
a5ss@16:30762602:30762870:+|16:30762538:30762870:+.1	chr16:30762438-30762970	ENSG00000156873	PHKG2	phosphorylase kinase, gamma 2 (testis)	a5ss	FALSE	0.85	0.87	0.98	0.92	0.13	0.05	0.11	0.07	0.86	0.9	0.94	0.04	0.08
a5ss@16:30762602:30762870:+|16:30762580:30762870:+|16:30762538:30762870:+.1	chr16:30762438-30762970	ENSG00000156873	PHKG2	phosphorylase kinase, gamma 2 (testis)	a5ss	FALSE	0.81	0.85	0.94	0.89	0.13	0.04	0.09	0.08	0.82	0.85	0.91	0.03	0.09
a5ss@16:31196532:31199646:+|16:31196500:31199646:+.1	chr16:31196400-31199746	ENSG00000089280	FUS	fused in sarcoma	a5ss	TRUE	0.21	0.08	0.35	0.24	0.14	0.16	0.27	0.03	0.26	0.16	0.18	-0.1	-0.08
a5ss@16:460404:460691:+|16:460367:460691:+.1	chr16:460267-460791	ENSG00000242612	DECR2	2,4-dienoyl CoA reductase 2, peroxisomal	a5ss	TRUE	0.04	0.15	0.06	0.03	0.02	-0.12	-0.09	-0.01	0.17	0.05	0.05	-0.12	-0.12
a5ss@16:66976688:66977202:+|16:66976640:66977202:+.1	chr16:66976540-66977302	ENSG00000172831	CES2	carboxylesterase 2	a5ss	NA	0.89	0.93	0.9	0.88	0.01	-0.05	-0.03	-0.01	0.93	0.81	0.85	-0.12	-0.08
a5ss@16:67262560:67262700:+|16:67262534:67262700:+.1	chr16:67262434-67262800	ENSG00000168701	TMEM208	transmembrane protein 208	a5ss	TRUE	0.26	0.27	0.14	0.12	-0.12	-0.15	-0.13	-0.14	0.29	0.15	0.18	-0.14	-0.11
a5ss@16:67262560:67262700:+|16:67262538:67262700:+|16:67262534:67262700:+.1	chr16:67262434-67262800	ENSG00000168701	TMEM208	transmembrane protein 208	a5ss	TRUE	0.26	0.27	0.14	0.11	-0.12	-0.16	-0.13	-0.15	0.29	0.14	0.18	-0.15	-0.11
a5ss@16:684797:685518:-|16:684797:685612:-.1	chr16:684697-685712	ENSG00000130731	C16orf13	chromosome 16 open reading frame 13	a5ss	NA	0.11	0.12	0.25	0.18	0.14	0.06	0.13	0.07	0.14	0.17	0.19	0.03	0.05
a5ss@16:713064:715679:+|16:712844:715679:+.1	chr16:712744-715779	ENSG00000161996	WDR90	WD repeat domain 90	a5ss	TRUE	0.24	0.31	0.61	0.47	0.37	0.16	0.3	0.23	0.41	0.4	0.38	-0.01	-0.03
a5ss@16:89783312:89783752:+|16:89783045:89783752:+.1	chr16:89782945-89783852	ENSG00000261373	RP11-368I7.2	NA	a5ss	NA	0.54	0.58	0.8	0.74	0.26	0.16	0.22	0.2	0.66	0.88	0.77	0.22	0.11
a5ss@17:10608932:10609755:+|17:10608844:10609755:+.1	chr17:10608744-10609855	ENSG00000170222	ADPRM	ADP-ribose/CDP-alcohol diphosphatase, manganese-dependent	a5ss	TRUE	0.4	0.39	0.25	0.23	-0.15	-0.16	-0.14	-0.17	0.5	0.3	0.28	-0.2	-0.22
a5ss@17:1326944:1339914:-|17:1326944:1340084:-.1	chr17:1326844-1340184	ENSG00000167193	CRK	v-crk sarcoma virus CT10 oncogene homolog (avian)	a5ss	NA	0.53	0.53	0.56	0.59	0.03	0.06	0.03	0.06	0.55	0.61	0.66	0.06	0.11
a5ss@17:1615693:1616997:-|17:1615693:1617150:-.1	chr17:1615593-1617250	ENSG00000186594	MIR22HG	NA	a5ss	NA	0.88	0.9	0.96	0.9	0.08	0	0.06	0.02	0.86	0.94	0.97	0.08	0.11
a5ss@17:28959117:28960116:+|17:28958997:28960116:+|17:28958945:28960116:+|17:28958913:28960116:+.1	chr17:28958813-28960216	ENSG00000214719	AC005562.1	NA	a5ss	FALSE	0.18	0.17	0.17	0.2	-0.01	0.03	0	0.02	0.23	0.26	0.37	0.03	0.14
a5ss@17:34151202:34160911:+|17:34151103:34160911:+.1	chr17:34151003-34161011	ENSG00000172660	TAF15	TAF15 RNA polymerase II, TATA box binding protein (TBP)-associated factor, 68kDa	a5ss	NA	0.91	0.92	0.89	0.88	-0.02	-0.04	-0.03	-0.03	0.91	0.84	0.74	-0.07	-0.17
a5ss@17:3572306:3572392:+|17:3572193:3572392:+.1	chr17:3572093-3572492	ENSG00000127774	EMC6	ER membrane protein complex subunit 6	a5ss	NA	0.14	0.15	0.09	0.09	-0.05	-0.06	-0.06	-0.05	0.17	0.09	0.06	-0.08	-0.11
a5ss@17:40270421:40271072:-|17:40270421:40271263:-.1	chr17:40270321-40271363	ENSG00000108773	KAT2A	K(lysine) acetyltransferase 2A	a5ss	TRUE	0.7	0.6	0.64	0.63	-0.06	0.03	0.04	-0.07	0.72	0.69	0.48	-0.03	-0.24
a5ss@17:40725641:40726117:-|17:40725641:40726214:-.1	chr17:40725541-40726314	ENSG00000131470	PSMC3IP	PSMC3 interacting protein	a5ss	FALSE	0.86	0.83	0.78	0.83	-0.08	0	-0.05	-0.03	0.87	0.61	0.57	-0.26	-0.3
a5ss@17:41165396:41165493:+|17:41165390:41165493:+.1	chr17:41165290-41165593	ENSG00000068079	IFI35	interferon-induced protein 35	a5ss	NA	0.66	0.58	0.53	0.48	-0.13	-0.1	-0.05	-0.18	0.66	0.56	0.52	-0.1	-0.14
a5ss@17:46019417:46020672:+|17:46019179:46020672:+.1	chr17:46019079-46020772	ENSG00000108439	PNPO	pyridoxamine 5'-phosphate oxidase	a5ss	TRUE	0.1	0.09	0.1	0.08	0	-0.01	0.01	-0.02	0.18	0.05	0.11	-0.13	-0.07
a5ss@17:56082402:56082759:-|17:56082402:56082775:-.1	chr17:56082302-56082875	ENSG00000136450	SRSF1	serine/arginine-rich splicing factor 1	a5ss	NA	0.62	0.69	0.89	0.78	0.27	0.09	0.2	0.16	0.83	0.87	0.89	0.04	0.06
a5ss@17:61791468:61805694:-|17:61791468:61805718:-.1	chr17:61791368-61805818	ENSG00000266173	STRADA	STE20-related kinase adaptor alpha	a5ss	NA	0.54	0.46	0.69	0.67	0.15	0.21	0.23	0.13	0.38	0.72	0.77	0.34	0.39
a5ss@17:65942441:65943842:+|17:65942012:65943842:+.1	chr17:65941912-65943942	ENSG00000171634	BPTF	bromodomain PHD finger transcription factor	a5ss	NA	0.28	0.3	0.2	0.22	-0.08	-0.08	-0.1	-0.06	0.37	0.3	0.23	-0.07	-0.14
a5ss@17:6916854:6916985:+|17:6916835:6916985:+.1	chr17:6916735-6917085	ENSG00000219200	RNASEK	ribonuclease, RNase K	a5ss	NA	0.07	0.07	0.06	0.12	-0.01	0.05	-0.01	0.05	0.06	0.19	0.09	0.13	0.03
a5ss@17:7147270:7147421:-|17:7147270:7147508:-.1	chr17:7147170-7147608	ENSG00000175826	CTDNEP1	CTD nuclear envelope phosphatase 1	a5ss	TRUE	0.81	0.83	0.91	0.92	0.1	0.09	0.08	0.11	0.74	0.92	0.92	0.18	0.18
a5ss@17:74396002:74396228:-|17:74396002:74396303:-.1	chr17:74395902-74396403	ENSG00000175931	UBE2O	ubiquitin-conjugating enzyme E2O	a5ss	NA	0.82	0.86	0.85	0.87	0.03	0.01	-0.01	0.05	0.94	0.75	0.88	-0.19	-0.06
a5ss@17:77078959:77079102:+|17:77078145:77079102:+.1	chr17:77078045-77079202	ENSG00000167280	ENGASE	endo-beta-N-acetylglucosaminidase	a5ss	TRUE	0.48	0.43	0.4	0.45	-0.08	0.02	-0.03	-0.03	0.61	0.41	0.43	-0.2	-0.18
a5ss@17:7812702:7813746:+|17:7812656:7813746:+.1	chr17:7812556-7813846	ENSG00000170004	CHD3	chromodomain helicase DNA binding protein 3	a5ss	NA	0.23	0.22	0.23	0.27	0	0.05	0.01	0.04	0.19	0.25	0.31	0.06	0.12
a5ss@17:79171688:79171906:-|17:79171688:79171915:-.1	chr17:79171588-79172015	ENSG00000141577	AZI1	5-azacytidine induced 1	a5ss	NA	0.51	0.5	0.47	0.35	-0.04	-0.15	-0.03	-0.16	0.18	0.42	0.41	0.24	0.23
a5ss@17:79649179:79649473:-|17:79649179:79649521:-.1	chr17:79649079-79649621	ENSG00000214087	ARL16	ADP-ribosylation factor-like 16	a5ss	NA	0.16	0.19	0.41	0.37	0.25	0.18	0.22	0.21	0.23	0.32	0.33	0.09	0.1
a5ss@18:12429435:12431149:+|18:12429432:12431149:+.1	chr18:12429332-12431249	ENSG00000141391	SLMO1	slowmo homolog 1 (Drosophila)	a5ss	NA	0.63	0.71	0.65	0.83	0.02	0.12	-0.06	0.2	0.68	0.78	0.74	0.1	0.06
a5ss@18:47010141:47013413:-|18:47010141:47013577:-.1	chr18:47010041-47013677	ENSG00000177576	C18orf32	chromosome 18 open reading frame 32	a5ss	NA	0.48	0.42	0.35	0.33	-0.13	-0.09	-0.07	-0.15	0.3	0.21	0.28	-0.09	-0.02
a5ss@18:51888801:51889141:+|18:51888318:51889141:+.1	chr18:51888218-51889241	ENSG00000166845	C18orf54	chromosome 18 open reading frame 54	a5ss	NA	0.38	0.51	0.68	0.79	0.3	0.28	0.17	0.41	0.63	0.83	0.87	0.2	0.24
a5ss@19:1042586:1042745:+|19:1042396:1042745:+.1	chr19:1042296-1042845	ENSG00000064687	ABCA7	ATP-binding cassette, sub-family A (ABC1), member 7	a5ss	TRUE	0.19	0.19	0.36	0.28	0.17	0.09	0.17	0.09	0.19	0.27	0.24	0.08	0.05
a5ss@19:12780911:12780994:+|19:12780894:12780994:+.1	chr19:12780794-12781094	ENSG00000123154	WDR83	WD repeat domain 83	a5ss	FALSE	0.96	0.88	0.96	0.94	0	0.06	0.08	-0.02	0.8	0.96	0.95	0.16	0.15
a5ss@19:12883858:12885375:-|19:12883858:12885449:-|19:12883858:12885483:-.1	chr19:12883758-12885583	ENSG00000095066	HOOK2	hook homolog 2 (Drosophila)	a5ss	FALSE	0.18	0.15	0.21	0.25	0.03	0.1	0.06	0.07	0.23	0.17	0.08	-0.06	-0.15
a5ss@19:15514366:15514464:-|19:15514366:15514469:-.1	chr19:15514266-15514569	ENSG00000011243	AKAP8L	A kinase (PRKA) anchor protein 8-like	a5ss	NA	0.2	0.13	0.02	0.07	-0.18	-0.06	-0.11	-0.13	0.07	0.06	0.06	-0.01	-0.01
a5ss@19:18544742:18545027:+|19:18544627:18545027:+.1	chr19:18544527-18545127	ENSG00000130511	SSBP4	single stranded DNA binding protein 4	a5ss	NA	0.14	0.19	0.21	0.3	0.07	0.11	0.02	0.16	0.19	0.22	0.28	0.03	0.09
a5ss@19:18679499:18679640:+|19:18679489:18679640:+.1	chr19:18679389-18679740	ENSG00000105700	KXD1	KxDL motif containing 1	a5ss	NA	0.52	0.58	0.67	0.69	0.15	0.11	0.09	0.17	0.54	0.77	0.58	0.23	0.04
a5ss@19:18682719:18684103:+|19:18682697:18684103:+.1	chr19:18682597-18684203	ENSG00000221983	UBA52	ubiquitin A-52 residue ribosomal protein fusion product 1	a5ss	NA	0.71	0.72	0.65	0.65	-0.06	-0.07	-0.07	-0.06	0.52	0.41	0.4	-0.11	-0.12
a5ss@19:1877686:1878663:-|19:1877686:1879920:-.1	chr19:1877586-1880020	ENSG00000129968	FAM108A1	family with sequence similarity 108, member A1	a5ss	TRUE	0.1	0.11	0.18	0.15	0.08	0.04	0.07	0.05	0.15	0.21	0.28	0.06	0.13
a5ss@19:35988440:35989500:-|19:35988440:35989618:-.1	chr19:35988340-35989718	ENSG00000161249	DMKN	dermokine	a5ss	TRUE	0.21	0.23	0.16	0.17	-0.05	-0.06	-0.07	-0.04	0.24	0.13	0.18	-0.11	-0.06
a5ss@19:35988440:35989500:-|19:35988440:35989618:-|19:35988440:35989622:-.1	chr19:35988340-35989722	ENSG00000161249	DMKN	dermokine	a5ss	TRUE	0.21	0.23	0.16	0.17	-0.05	-0.06	-0.07	-0.04	0.23	0.13	0.18	-0.1	-0.05
a5ss@19:47219792:47220072:-|19:47219792:47220208:-.1	chr19:47219692-47220308	ENSG00000105287	PRKD2	protein kinase D2	a5ss	NA	0.52	0.6	0.82	0.75	0.3	0.15	0.22	0.23	0.42	0.55	0.65	0.13	0.23
a5ss@19:48622447:48623424:-|19:48622447:48624427:-.1	chr19:48622347-48624527	ENSG00000105486	LIG1	ligase I, DNA, ATP-dependent	a5ss	TRUE	0.19	0.18	0.15	0.16	-0.04	-0.02	-0.03	-0.03	0.38	0.21	0.2	-0.17	-0.18
a5ss@19:49606844:49607891:+|19:49605442:49607891:+.1	chr19:49605342-49607991	ENSG00000104852	SNRNP70	small nuclear ribonucleoprotein 70kDa (U1)	a5ss	NA	0.39	0.42	0.27	0.26	-0.12	-0.16	-0.15	-0.13	0.42	0.34	0.23	-0.08	-0.19
a5ss@19:50168103:50168741:-|19:50168103:50168888:-.1	chr19:50168003-50168988	ENSG00000126456	IRF3	interferon regulatory factor 3	a5ss	NA	0.18	0.24	0.29	0.22	0.11	-0.02	0.05	0.04	0.24	0.32	0.3	0.08	0.06
a5ss@19:54613504:54617818:-|19:54613504:54617822:-.1	chr19:54613404-54617922	ENSG00000105619	TFPT	TCF3 (E2A) fusion partner (in childhood Leukemia)	a5ss	TRUE	0.19	0.16	0.03	0.07	-0.16	-0.09	-0.13	-0.12	0.2	0.1	0.08	-0.1	-0.12
a5ss@19:55556677:55558473:-|19:55556677:55558755:-.1	chr19:55556577-55558855	ENSG00000160439	RDH13	retinol dehydrogenase 13 (all-trans/9-cis)	a5ss	TRUE	0.13	0.17	0.07	0.11	-0.06	-0.06	-0.1	-0.02	0.33	0.2	0.09	-0.13	-0.24
a5ss@19:650296:651611:-|19:650296:651692:-.1	chr19:650196-651792	ENSG00000070423	RNF126	ring finger protein 126	a5ss	NA	0.81	0.81	0.84	0.82	0.03	0.01	0.03	0.01	0.81	0.67	0.69	-0.14	-0.12
a5ss@19:8431207:8435940:+|19:8431203:8435940:+.1	chr19:8431103-8436040	ENSG00000167772	ANGPTL4	angiopoietin-like 4	a5ss	TRUE	0.28	0.05	0.06	0.02	-0.22	-0.03	0.01	-0.26	0.02	0.03	0.05	0.01	0.03
a5ss@19:8530399:8531119:+|19:8530246:8531119:+.1	chr19:8530146-8531219	ENSG00000099783	HNRNPM	heterogeneous nuclear ribonucleoprotein M	a5ss	NA	0.97	0.95	0.86	0.88	-0.11	-0.07	-0.09	-0.09	0.94	0.89	0.83	-0.05	-0.11
a5ss@2:101676001:101706671:-|2:101676001:101706716:-.1	chr2:101675901-101706816	ENSG00000204634	TBC1D8	TBC1 domain family, member 8 (with GRAM domain)	a5ss	NA	0.1	0.04	0.24	0.22	0.14	0.18	0.2	0.12	0.13	0.17	0.18	0.04	0.05
a5ss@2:114383306:114384407:-|2:114383306:114384458:-|2:114383306:114384615:-.1	chr2:114383206-114384715	ENSG00000240356	RPL23AP7	NA	a5ss	NA	0.09	0.06	0.16	0.07	0.07	0.01	0.1	-0.02	0.18	0.13	0.13	-0.05	-0.05
a5ss@2:128849170:128855003:+|2:128848956:128855003:+.1	chr2:128848856-128855103	ENSG00000136731	UGGT1	UDP-glucose glycoprotein glucosyltransferase 1	a5ss	NA	0.16	0.27	0.29	0.28	0.13	0.01	0.02	0.12	0.19	0.29	0.4	0.1	0.21
a5ss@2:130930927:130931083:-|2:130930927:130931087:-.1	chr2:130930827-130931187	ENSG00000136699	SMPD4	sphingomyelin phosphodiesterase 4, neutral membrane (neutral sphingomyelinase-3)	a5ss	TRUE	0.09	0.11	0.05	0.04	-0.04	-0.07	-0.06	-0.05	0.17	0.09	0.05	-0.08	-0.12
a5ss@2:135704035:135705306:+|2:135703716:135705306:+.1	chr2:135703616-135705406	ENSG00000082258	CCNT2	cyclin T2	a5ss	TRUE	0.46	0.66	0.39	0.48	-0.07	-0.18	-0.27	0.02	0.55	0.45	0.32	-0.1	-0.23
a5ss@2:149241704:149243311:+|2:149241005:149243311:+.1	chr2:149240905-149243411	ENSG00000204406	MBD5	methyl-CpG binding domain protein 5	a5ss	NA	0.22	0.35	0.43	0.43	0.21	0.08	0.08	0.21	0.25	0.35	0.41	0.1	0.16
a5ss@2:159477633:159477743:+|2:159477627:159477743:+.1	chr2:159477527-159477843	ENSG00000144283	PKP4	plakophilin 4	a5ss	NA	0.6	0.67	0.56	0.57	-0.04	-0.1	-0.11	-0.03	0.67	0.67	0.6	0	-0.07
a5ss@2:161141555:161143480:-|2:161141555:161143489:-.1	chr2:161141455-161143589	ENSG00000153250	RBMS1	RNA binding motif, single stranded interacting protein 1	a5ss	NA	0.51	0.48	0.53	0.49	0.02	0.01	0.05	-0.02	0.57	0.51	0.46	-0.06	-0.11
a5ss@2:192543431:192543716:+|2:192542967:192543716:+.1	chr2:192542867-192543816	ENSG00000173559	NABP1	nucleic acid binding protein 1	a5ss	NA	0.62	0.66	0.72	0.86	0.1	0.2	0.06	0.24	0.58	0.54	0.69	-0.04	0.11
a5ss@2:200808557:200813041:-|2:200808557:200813060:-.1	chr2:200808457-200813160	ENSG00000162971	TYW5	tRNA-yW synthesizing protein 5	a5ss	FALSE	0.17	0.24	0.24	0.36	0.07	0.12	0	0.19	0.09	0.22	0.22	0.13	0.13
a5ss@2:202123105:202131184:+|2:202122877:202131184:+.1	chr2:202122777-202131284	ENSG00000064012	CASP8	caspase 8, apoptosis-related cysteine peptidase	a5ss	NA	0.26	0.3	0.29	0.21	0.03	-0.09	-0.01	-0.05	0.25	0.27	0.36	0.02	0.11
a5ss@2:202141827:202149539:+|2:202141691:202149539:+.1	chr2:202141591-202149639	ENSG00000064012	CASP8	caspase 8, apoptosis-related cysteine peptidase	a5ss	TRUE	0.16	0.13	0.34	0.35	0.18	0.22	0.21	0.19	0.16	0.31	0.46	0.15	0.3
a5ss@2:220095127:220096982:+|2:220095072:220096982:+.1	chr2:220094972-220097082	ENSG00000163516	ANKZF1	ankyrin repeat and zinc finger domain containing 1	a5ss	TRUE	0.46	0.62	0.7	0.66	0.24	0.04	0.08	0.2	0.84	0.6	0.57	-0.24	-0.27
a5ss@2:220110518:220110618:+|2:220110244:220110618:+.1	chr2:220110144-220110718	ENSG00000115661	STK16	serine/threonine kinase 16	a5ss	NA	0.34	0.38	0.24	0.26	-0.1	-0.12	-0.14	-0.08	0.47	0.23	0.23	-0.24	-0.24
a5ss@2:220308162:220308747:+|2:220307872:220308747:+.1	chr2:220307772-220308847	ENSG00000072195	SPEG	SPEG complex locus	a5ss	NA	0.39	0.5	0.59	0.6	0.2	0.1	0.09	0.21	0.65	0.7	0.75	0.05	0.1
a5ss@2:220370483:220370702:+|2:220370277:220370702:+.1	chr2:220370177-220370802	ENSG00000144591	GMPPA	GDP-mannose pyrophosphorylase A	a5ss	FALSE	0.58	0.57	0.58	0.52	0	-0.05	0.01	-0.06	0.58	0.48	0.4	-0.1	-0.18
a5ss@2:239096898:239098494:-|2:239096898:239098500:-|2:239096898:239098504:-.1	chr2:239096798-239098604	ENSG00000132323	ILKAP	integrin-linked kinase-associated serine/threonine phosphatase	a5ss	FALSE	0.85	0.86	0.89	0.89	0.04	0.03	0.03	0.04	0.76	0.89	0.83	0.13	0.07
a5ss@2:241530428:241531350:+|2:241530417:241531350:+.1	chr2:241530317-241531450	ENSG00000142330	CAPN10	calpain 10	a5ss	FALSE	0.95	0.94	0.95	0.87	0	-0.07	0.01	-0.08	0.79	0.94	0.95	0.15	0.16
a5ss@2:242447550:242447858:-|2:242447550:242447920:-.1	chr2:242447450-242448020	ENSG00000115694	STK25	serine/threonine kinase 25	a5ss	NA	0.66	0.75	0.56	0.69	-0.1	-0.06	-0.19	0.03	0.68	0.64	0.62	-0.04	-0.06
a5ss@2:30371407:30379494:+|2:30371171:30379494:+.1	chr2:30371071-30379594	ENSG00000119801	YPEL5	yippee-like 5 (Drosophila)	a5ss	NA	0.29	0.31	0.59	0.52	0.3	0.21	0.28	0.23	0.32	0.49	0.73	0.17	0.41
a5ss@2:39995641:39996850:-|2:39995641:39996898:-.1	chr2:39995541-39996998	ENSG00000138050	THUMPD2	THUMP domain containing 2	a5ss	NA	0.9	0.88	0.91	0.88	0.01	0	0.03	-0.02	0.82	0.82	0.95	0	0.13
a5ss@2:65301312:65301416:+|2:65300114:65301416:+|2:65299703:65301416:+.1	chr2:65299603-65301516	ENSG00000011523	CEP68	centrosomal protein 68kDa	a5ss	TRUE	0.05	0.06	0.13	0.11	0.08	0.05	0.07	0.06	0.06	0.09	0.21	0.03	0.15
a5ss@2:73718625:73746902:+|2:73717285:73746902:+.1	chr2:73717185-73747002	ENSG00000116127	ALMS1	Alstrom syndrome 1	a5ss	FALSE	0.8	0.72	0.79	0.89	-0.01	0.17	0.07	0.09	0.67	0.91	0.84	0.24	0.17
a5ss@2:85583019:85584090:+|2:85582839:85584090:+|2:85582721:85584090:+.1	chr2:85582621-85584190	ENSG00000115459	ELMOD3	ELMO/CED-12 domain containing 3	a5ss	NA	0.16	0.27	0.36	0.36	0.2	0.09	0.09	0.2	0.28	0.27	0.3	-0.01	0.02
a5ss@2:85583019:85584090:+|2:85582907:85584090:+|2:85582839:85584090:+|2:85582721:85584090:+.1	chr2:85582621-85584190	ENSG00000115459	ELMOD3	ELMO/CED-12 domain containing 3	a5ss	NA	0.16	0.27	0.35	0.35	0.19	0.08	0.08	0.19	0.28	0.26	0.29	-0.02	0.01
a5ss@20:2636860:2637047:+|20:2636680:2637047:+.1	chr20:2636580-2637147	ENSG00000101361	NOP56	NOP56 ribonucleoprotein	a5ss	TRUE	0.17	0.19	0.37	0.4	0.2	0.21	0.18	0.23	0.14	0.23	0.26	0.09	0.12
a5ss@20:33591419:33591676:-|20:33591419:33592261:-.1	chr20:33591319-33592361	ENSG00000100991	TRPC4AP	transient receptor potential cation channel, subfamily C, member 4 associated protein	a5ss	TRUE	0.26	0.24	0.16	0.13	-0.1	-0.11	-0.08	-0.13	0.22	0.15	0.08	-0.07	-0.14
a5ss@20:39977527:39977729:+|20:39977484:39977729:+.1	chr20:39977384-39977829	ENSG00000132793	LPIN3	lipin 3	a5ss	FALSE	0.75	0.73	0.87	0.96	0.12	0.23	0.14	0.21	0.87	0.9	0.9	0.03	0.03
a5ss@20:42087153:42087793:+|20:42087149:42087793:+.1	chr20:42087049-42087893	ENSG00000124193	SRSF6	serine/arginine-rich splicing factor 6	a5ss	NA	0.02	0.05	0.17	0.11	0.15	0.06	0.12	0.09	0.03	0.23	0.14	0.2	0.11
a5ss@20:49557470:49557642:-|20:49557470:49557666:-.1	chr20:49557370-49557766	ENSG00000000419	DPM1	dolichyl-phosphate mannosyltransferase polypeptide 1, catalytic subunit	a5ss	NA	0.15	0.14	0.05	0.12	-0.1	-0.02	-0.09	-0.03	0.19	0.07	0.07	-0.12	-0.12
a5ss@21:30411477:30411802:+|21:30411466:30411802:+.1	chr21:30411366-30411902	ENSG00000156256	USP16	ubiquitin specific peptidase 16	a5ss	FALSE	0.94	0.95	0.97	0.97	0.03	0.02	0.02	0.03	0.87	0.99	0.98	0.12	0.11
a5ss@21:44283706:44293661:-|21:44283706:44293713:-.1	chr21:44283606-44293813	ENSG00000160193	WDR4	WD repeat domain 4	a5ss	FALSE	0.64	0.62	0.81	0.83	0.17	0.21	0.19	0.19	0.54	0.72	0.65	0.18	0.11
a5ss@21:45152528:45153950:+|21:45152323:45153950:+.1	chr21:45152223-45154050	ENSG00000160209	PDXK	pyridoxal (pyridoxine, vitamin B6) kinase	a5ss	NA	0.35	0.46	0.6	0.45	0.25	-0.01	0.14	0.1	0.44	0.61	0.77	0.17	0.33
a5ss@21:45750209:45750346:-|21:45750209:45750706:-.1	chr21:45750109-45750806	ENSG00000160226	C21orf2	chromosome 21 open reading frame 2	a5ss	NA	0.21	0.2	0.43	0.23	0.22	0.03	0.23	0.02	0.3	0.14	0.29	-0.16	-0.01
a5ss@21:45753145:45753944:-|21:45753145:45755641:-.1	chr21:45753045-45755741	ENSG00000160226	C21orf2	chromosome 21 open reading frame 2	a5ss	TRUE	0.36	0.33	0.32	0.45	-0.04	0.12	-0.01	0.09	0.49	0.36	0.28	-0.13	-0.21
a5ss@22:19394797:19395797:-|22:19394797:19396006:-.1	chr22:19394697-19396106	ENSG00000100084	HIRA	HIR histone cell cycle regulation defective homolog A (S. cerevisiae)	a5ss	TRUE	0.22	0.24	0.17	0.2	-0.05	-0.04	-0.07	-0.02	0.29	0.24	0.15	-0.05	-0.14
a5ss@22:19462623:19462993:-|22:19462623:19463019:-.1	chr22:19462523-19463119	ENSG00000070010	UFD1L	ubiquitin fusion degradation 1 like (yeast)	a5ss	FALSE	0.86	0.86	0.95	0.94	0.09	0.08	0.09	0.08	0.77	0.92	0.94	0.15	0.17
a5ss@22:20024617:20030878:+|22:20024377:20030878:+.1	chr22:20024277-20030978	ENSG00000183597	TANGO2	transport and golgi organization 2 homolog (Drosophila)	a5ss	TRUE	0.17	0.25	0.28	0.32	0.11	0.07	0.03	0.15	0.19	0.27	0.38	0.08	0.19
a5ss@22:24300119:24300472:-|22:24300119:24300514:-.1	chr22:24300019-24300614	ENSG00000133433	GSTT2B	glutathione S-transferase theta 2B (gene/pseudogene)	a5ss	NA	0.53	0.53	0.83	0.86	0.3	0.33	0.3	0.33	0.4	0.81	0.86	0.41	0.46
a5ss@22:24325235:24325588:+|22:24325193:24325588:+.1	chr22:24325093-24325688	ENSG00000099984	GSTT2	glutathione S-transferase theta 2	a5ss	NA	0.99	0.89	0.89	0.87	-0.1	-0.02	0	-0.12	0.84	0.87	0.88	0.03	0.04
a5ss@22:41928161:41928608:-|22:41928161:41928663:-.1	chr22:41928061-41928763	ENSG00000100413	POLR3H	polymerase (RNA) III (DNA directed) polypeptide H (22.9kD)	a5ss	TRUE	0.22	0.19	0.11	0.12	-0.11	-0.07	-0.08	-0.1	0.15	0.13	0.08	-0.02	-0.07
a5ss@22:42967907:42968442:+|22:42967209:42968442:+.1	chr22:42967109-42968542	ENSG00000183569	SERHL2	serine hydrolase-like 2	a5ss	TRUE	0.8	0.69	0.51	0.26	-0.29	-0.43	-0.18	-0.54	0.72	0.49	0.61	-0.23	-0.11
a5ss@22:45567058:45567481:+|22:45567033:45567481:+|22:45567024:45567481:+.1	chr22:45566924-45567581	ENSG00000093000	NUP50	nucleoporin 50kDa	a5ss	NA	0.73	0.87	0.79	0.82	0.06	-0.05	-0.08	0.09	0.6	0.83	0.89	0.23	0.29
a5ss@22:50689334:50689403:-|22:50689334:50689531:-.1	chr22:50689234-50689631	ENSG00000100429	HDAC10	histone deacetylase 10	a5ss	NA	0.41	0.32	0.47	0.65	0.06	0.33	0.15	0.24	0.31	0.35	0.47	0.04	0.16
a5ss@22:51015463:51015753:-|22:51015463:51015785:-.1	chr22:51015363-51015885	ENSG00000205560	CPT1B	carnitine palmitoyltransferase 1B (muscle)	a5ss	FALSE	0.68	0.73	0.87	0.78	0.19	0.05	0.14	0.1	0.73	0.43	0.84	-0.3	0.11
a5ss@22:51066220:51066326:-|22:51066220:51066374:-|22:51066220:51066419:-.1	chr22:51066120-51066519	ENSG00000100299	ARSA	arylsulfatase A	a5ss	NA	0.14	0.18	0.36	0.23	0.22	0.05	0.18	0.09	0.17	0.28	0.18	0.11	0.01
a5ss@3:10059755:10065214:-|3:10059755:10065244:-.1	chr3:10059655-10065344	ENSG00000186162	CIDECP	NA	a5ss	NA	0.17	0.2	0.38	0.28	0.21	0.08	0.18	0.11	0.23	0.25	0.37	0.02	0.14
a5ss@3:10320747:10320905:+|3:10320718:10320905:+.1	chr3:10320618-10321005	ENSG00000157014	TATDN2	TatD DNase domain containing 2	a5ss	NA	0.16	0.26	0.16	0.11	0	-0.15	-0.1	-0.05	0.17	0.19	0.13	0.02	-0.04
a5ss@3:113176204:113177580:-|3:113176204:113179464:-.1	chr3:113176104-113179564	ENSG00000163611	SPICE1	spindle and centriole associated protein 1	a5ss	TRUE	0.37	0.4	0.17	0.14	-0.2	-0.26	-0.23	-0.23	0.35	0.2	0.3	-0.15	-0.05
a5ss@3:113721385:113723234:-|3:113721385:113723484:-.1	chr3:113721285-113723584	ENSG00000163617	KIAA1407	KIAA1407	a5ss	TRUE	0.07	0.14	0.29	0.19	0.22	0.05	0.15	0.12	0.1	0.25	0.29	0.15	0.19
a5ss@3:121547819:121553096:-|3:121547819:121553238:-.1	chr3:121547719-121553338	ENSG00000173226	IQCB1	IQ motif containing B1	a5ss	NA	0.01	0.06	0.1	0.11	0.09	0.05	0.04	0.1	0.05	0.08	0.17	0.03	0.12
a5ss@3:128598860:128612398:+|3:128598684:128612398:+.1	chr3:128598584-128612498	ENSG00000177646	ACAD9	acyl-CoA dehydrogenase family, member 9	a5ss	NA	0.22	0.23	0.12	0.16	-0.1	-0.07	-0.11	-0.06	0.22	0.18	0.14	-0.04	-0.08
a5ss@3:149613357:149619859:+|3:149613347:149619859:+.1	chr3:149613247-149619959	ENSG00000082996	RNF13	ring finger protein 13	a5ss	TRUE	0.27	0.19	0.13	0.11	-0.14	-0.08	-0.06	-0.16	0.21	0.13	0.1	-0.08	-0.11
a5ss@3:160099506:160101225:-|3:160099506:160102352:-.1	chr3:160099406-160102452	ENSG00000068885	IFT80	intraflagellar transport 80 homolog (Chlamydomonas)	a5ss	TRUE	0.09	0.11	0.16	0.16	0.07	0.05	0.05	0.07	0.09	0.18	0.23	0.09	0.14
a5ss@3:179293292:179294005:+|3:179293238:179294005:+.1	chr3:179293138-179294105	ENSG00000136518	ACTL6A	actin-like 6A	a5ss	NA	0.08	0.1	0.04	0.07	-0.04	-0.03	-0.06	-0.01	0.12	0.07	0.01	-0.05	-0.11
a5ss@3:183562114:183580485:-|3:183562114:183580541:-.1	chr3:183562014-183580641	ENSG00000175193	PARL	presenilin associated, rhomboid-like	a5ss	TRUE	0.15	0.18	0.08	0.08	-0.07	-0.1	-0.1	-0.07	0.17	0.06	0.07	-0.11	-0.1
a5ss@3:183963600:183966533:-|3:183963600:183966570:-.1	chr3:183963500-183966670	ENSG00000214160	ALG3	asparagine-linked glycosylation 3, alpha-1,3- mannosyltransferase homolog (S. cerevisiae)	a5ss	FALSE	0.55	0.47	0.64	0.65	0.09	0.18	0.17	0.1	0.62	0.53	0.62	-0.09	0
a5ss@3:48668573:48668657:-|3:48668573:48668686:-.1	chr3:48668473-48668786	ENSG00000008300	CELSR3	cadherin, EGF LAG seven-pass G-type receptor 3 (flamingo homolog, Drosophila)	a5ss	FALSE	0.79	0.75	0.59	0.57	-0.2	-0.18	-0.16	-0.22	0.64	0.57	0.51	-0.07	-0.13
a5ss@3:48668739:48669082:-|3:48668739:48669196:-.1	chr3:48668639-48669296	ENSG00000008300	CELSR3	cadherin, EGF LAG seven-pass G-type receptor 3 (flamingo homolog, Drosophila)	a5ss	NA	0.94	0.91	0.81	0.93	-0.13	0.02	-0.1	-0.01	0.92	0.87	0.8	-0.05	-0.12
a5ss@3:48731673:48732127:-|3:48731673:48732135:-|3:48731673:48732523:-.1	chr3:48731573-48732623	ENSG00000068745	IP6K2	inositol hexakisphosphate kinase 2	a5ss	TRUE	0.52	0.55	0.61	0.56	0.09	0.01	0.06	0.04	0.53	0.56	0.4	0.03	-0.13
a5ss@3:48962404:48964895:+|3:48962272:48964895:+.1	chr3:48962172-48964995	ENSG00000177479	ARIH2	ariadne homolog 2 (Drosophila)	a5ss	NA	0.03	0.03	0.1	0.07	0.07	0.04	0.07	0.04	0.05	0.16	0.19	0.11	0.14
a5ss@3:48962404:48964895:+|3:48962274:48964895:+|3:48962272:48964895:+.1	chr3:48962172-48964995	ENSG00000177479	ARIH2	ariadne homolog 2 (Drosophila)	a5ss	NA	0.03	0.04	0.1	0.08	0.07	0.04	0.06	0.05	0.05	0.16	0.18	0.11	0.13
a5ss@3:58292378:58296036:+|3:58292144:58296036:+.1	chr3:58292044-58296136	ENSG00000163684	RPP14	ribonuclease P/MRP 14kDa subunit	a5ss	NA	0.36	0.37	0.28	0.19	-0.08	-0.18	-0.09	-0.17	0.41	0.26	0.18	-0.15	-0.23
a5ss@3:66428494:66428834:+|3:66428391:66428834:+.1	chr3:66428291-66428934	ENSG00000144741	SLC25A26	solute carrier family 25 (S-adenosylmethionine carrier), member 26	a5ss	NA	0.94	0.97	0.92	0.95	-0.02	-0.02	-0.05	0.01	0.83	0.95	0.94	0.12	0.11
a5ss@3:75482021:75483876:-|3:75482021:75484069:-.1	chr3:75481921-75484169	ENSG00000244026	FAM86DP	NA	a5ss	NA	0.05	0.05	0.03	0.16	-0.02	0.11	-0.02	0.11	0.05	0.06	0.13	0.01	0.08
a5ss@3:9405016:9406700:+|3:9404811:9406700:+.1	chr3:9404711-9406800	ENSG00000134077	THUMPD3	THUMP domain containing 3	a5ss	NA	0.52	0.6	0.61	0.7	0.09	0.1	0.01	0.18	0.57	0.67	0.7	0.1	0.13
a5ss@3:9432181:9433111:-|3:9432181:9433363:-|3:9432181:9433389:-.1	chr3:9432081-9433489	ENSG00000206573	SETD5-AS1	NA	a5ss	NA	0.81	0.81	0.9	0.88	0.09	0.07	0.09	0.07	0.83	0.96	0.9	0.13	0.07
a5ss@3:9868924:9870644:+|3:9868832:9870644:+|3:9868756:9870644:+.1	chr3:9868656-9870744	ENSG00000214021	TTLL3	tubulin tyrosine ligase-like family, member 3	a5ss	FALSE	0.75	0.82	0.58	0.54	-0.17	-0.28	-0.24	-0.21	0.7	0.66	0.7	-0.04	0
a5ss@4:113566027:113567507:+|4:113565924:113567507:+.1	chr4:113565824-113567607	ENSG00000174720	LARP7	La ribonucleoprotein domain family, member 7	a5ss	FALSE	0.69	0.77	0.87	0.91	0.18	0.14	0.1	0.22	0.7	0.87	0.87	0.17	0.17
a5ss@4:119200292:119200544:+|4:119199947:119200544:+.1	chr4:119199847-119200644	ENSG00000269893	SNHG8	NA	a5ss	NA	0.89	0.91	0.68	0.64	-0.21	-0.27	-0.23	-0.25	0.82	0.58	0.47	-0.24	-0.35
a5ss@4:123255700:123257347:+|4:123255595:123257347:+.1	chr4:123255495-123257447	ENSG00000138688	KIAA1109	KIAA1109	a5ss	NA	0.17	0.09	0.11	0.06	-0.06	-0.03	0.02	-0.11	0.21	0.15	0.1	-0.06	-0.11
a5ss@4:183836728:183837439:-|4:183836728:183837561:-|4:183836728:183837572:-.1	chr4:183836628-183837672	ENSG00000129187	DCTD	dCMP deaminase	a5ss	NA	0.14	0.12	0.22	0.19	0.08	0.07	0.1	0.05	0.07	0.18	0.15	0.11	0.08
a5ss@4:183837041:183837439:-|4:183837041:183837572:-.1	chr4:183836941-183837672	ENSG00000129187	DCTD	dCMP deaminase	a5ss	NA	0.43	0.44	0.58	0.59	0.15	0.15	0.14	0.16	0.18	0.69	0.55	0.51	0.37
a5ss@4:184366818:184367241:+|4:184366787:184367241:+.1	chr4:184366687-184367341	ENSG00000168564	CDKN2AIP	CDKN2A interacting protein	a5ss	NA	0.54	0.48	0.67	0.64	0.13	0.16	0.19	0.1	0.42	0.6	0.48	0.18	0.06
a5ss@4:48854521:48862742:+|4:48854037:48862742:+|4:48853992:48862742:+.1	chr4:48853892-48862842	ENSG00000109180	OCIAD1	OCIA domain containing 1	a5ss	TRUE	0.08	0.12	0.2	0.17	0.12	0.05	0.08	0.09	0.16	0.22	0.57	0.06	0.41
a5ss@4:52753410:52757926:+|4:52752804:52757926:+.1	chr4:52752704-52758026	ENSG00000109184	DCUN1D4	DCN1, defective in cullin neddylation 1, domain containing 4 (S. cerevisiae)	a5ss	TRUE	0.27	0.23	0.21	0.17	-0.06	-0.06	-0.02	-0.1	0.22	0.23	0.16	0.01	-0.06
a5ss@4:53463907:53464735:-|4:53463907:53464794:-.1	chr4:53463807-53464894	ENSG00000109189	USP46	ubiquitin specific peptidase 46	a5ss	NA	0.15	0.27	0.13	0.12	-0.02	-0.15	-0.14	-0.03	0.15	0.1	0.11	-0.05	-0.04
a5ss@4:68586769:68587195:+|4:68586350:68587195:+|4:68586339:68587195:+.1	chr4:68586239-68587295	ENSG00000248049	RP11-453E17.1	NA	a5ss	NA	0.75	0.79	0.91	0.88	0.16	0.09	0.12	0.13	0.8	0.87	0.9	0.07	0.1
a5ss@4:78641797:78647321:-|4:78641797:78647460:-.1	chr4:78641697-78647560	ENSG00000138767	CNOT6L	CCR4-NOT transcription complex, subunit 6-like	a5ss	NA	0.95	0.95	0.89	0.88	-0.06	-0.07	-0.06	-0.07	0.96	0.92	0.83	-0.04	-0.13
a5ss@4:82061823:82063948:-|4:82061823:82063971:-.1	chr4:82061723-82064071	ENSG00000138669	PRKG2	protein kinase, cGMP-dependent, type II	a5ss	FALSE	0.34	0.48	0.51	0.59	0.17	0.11	0.03	0.25	0.43	0.59	0.49	0.16	0.06
a5ss@5:102440550:102442420:-|5:102440550:102442424:-.1	chr5:102440450-102442524	ENSG00000145723	GIN1	gypsy retrotransposon integrase 1	a5ss	FALSE	0.49	0.51	0.92	0.85	0.43	0.34	0.41	0.36	0.57	0.79	0.92	0.22	0.35
a5ss@5:114577303:114588830:-|5:114577303:114588834:-.1	chr5:114577203-114588934	ENSG00000164219	PGGT1B	protein geranylgeranyltransferase type I, beta subunit	a5ss	TRUE	0.32	0.29	0.21	0.14	-0.11	-0.15	-0.08	-0.18	0.21	0.21	0.17	0	-0.04
a5ss@5:122337775:122343377:+|5:122337699:122343377:+.1	chr5:122337599-122343477	ENSG00000064652	SNX24	sorting nexin 24	a5ss	NA	0.2	0.18	0.17	0.21	-0.03	0.03	-0.01	0.01	0.17	0.29	0.35	0.12	0.18
a5ss@5:140914000:140951489:-|5:140914000:140951493:-.1	chr5:140913900-140951593	ENSG00000131504	DIAPH1	diaphanous homolog 1 (Drosophila)	a5ss	TRUE	0.59	0.6	0.34	0.37	-0.25	-0.23	-0.26	-0.22	0.39	0.38	0.23	-0.01	-0.16
a5ss@5:142587038:142593562:+|5:142586873:142593562:+.1	chr5:142586773-142593662	ENSG00000145819	ARHGAP26	Rho GTPase activating protein 26	a5ss	NA	0.16	0.13	0.07	0.1	-0.09	-0.03	-0.06	-0.06	0.2	0.1	0.07	-0.1	-0.13
a5ss@5:154173560:154173660:+|5:154173482:154173660:+.1	chr5:154173382-154173760	ENSG00000155506	LARP1	La ribonucleoprotein domain family, member 1	a5ss	NA	0.87	0.92	0.88	0.87	0.01	-0.05	-0.04	0	0.93	0.79	0.81	-0.14	-0.12
a5ss@5:159842317:159845603:-|5:159842317:159846030:-.1	chr5:159842217-159846130	ENSG00000164609	SLU7	SLU7 splicing factor homolog (S. cerevisiae)	a5ss	NA	0.09	0.13	0.03	0.04	-0.06	-0.09	-0.1	-0.05	0.07	0.03	0.05	-0.04	-0.02
a5ss@5:31534524:31535851:+|5:31534432:31535851:+.1	chr5:31534332-31535951	ENSG00000082213	C5orf22	chromosome 5 open reading frame 22	a5ss	FALSE	0.86	0.81	0.7	0.75	-0.16	-0.06	-0.11	-0.11	0.89	0.79	0.74	-0.1	-0.15
a5ss@5:43556101:43556684:-|5:43556101:43556921:-.1	chr5:43556001-43557021	ENSG00000172239	PAIP1	poly(A) binding protein interacting protein 1	a5ss	NA	0.51	0.53	0.56	0.64	0.05	0.11	0.03	0.13	0.38	0.36	0.46	-0.02	0.08
a5ss@5:65340138:65342181:+|5:65340126:65342181:+.1	chr5:65340026-65342281	ENSG00000112851	ERBB2IP	erbb2 interacting protein	a5ss	NA	0.81	0.86	0.89	0.93	0.08	0.07	0.03	0.12	0.82	0.88	0.81	0.06	-0.01
a5ss@5:82373481:82400729:+|5:82373434:82400729:+.1	chr5:82373334-82400829	ENSG00000152422	XRCC4	X-ray repair complementing defective repair in Chinese hamster cells 4	a5ss	NA	0.09	0.23	0.29	0.2	0.2	-0.03	0.06	0.11	0.15	0.23	0.17	0.08	0.02
a5ss@6:109480356:109480472:+|6:109480305:109480472:+.1	chr6:109480205-109480572	ENSG00000183137	CEP57L1	centrosomal protein 57kDa-like 1	a5ss	NA	0.18	0.23	0.09	0.06	-0.09	-0.17	-0.14	-0.12	0.09	0.08	0.09	-0.01	0
a5ss@6:116720829:116747737:+|6:116720825:116747737:+.1	chr6:116720725-116747837	ENSG00000111817	DSE	dermatan sulfate epimerase	a5ss	FALSE	0.75	0.79	0.86	0.89	0.11	0.1	0.07	0.14	0.66	0.85	0.87	0.19	0.21
a5ss@6:133789887:133802601:+|6:133789869:133802601:+.1	chr6:133789769-133802701	ENSG00000112319	EYA4	eyes absent homolog 4 (Drosophila)	a5ss	NA	0.29	0.12	0.4	0.29	0.11	0.17	0.28	0	0.14	0.2	0.21	0.06	0.07
a5ss@6:144285955:144286987:-|6:144285955:144287295:-.1	chr6:144285855-144287395	ENSG00000118495	PLAGL1	pleiomorphic adenoma gene-like 1	a5ss	NA	0.16	0.15	0.23	0.18	0.07	0.03	0.08	0.02	0.35	0.21	0.18	-0.14	-0.17
a5ss@6:28253484:28254857:+|6:28253477:28254857:+.1	chr6:28253377-28254957	ENSG00000137338	PGBD1	piggyBac transposable element derived 1	a5ss	FALSE	0.72	0.84	0.91	0.83	0.19	-0.01	0.07	0.11	0.81	0.89	0.78	0.08	-0.03
a5ss@6:32121613:32121946:-|6:32121613:32122015:-|6:32121613:32122066:-.1	chr6:32121513-32122166	ENSG00000204314	PRRT1	proline-rich transmembrane protein 1	a5ss	NA	0.68	0.67	0.84	0.83	0.16	0.16	0.17	0.15	0.59	0.67	0.88	0.08	0.29
a5ss@6:34215641:34216504:-|6:34215641:34216756:-.1	chr6:34215541-34216856	ENSG00000186577	C6orf1	chromosome 6 open reading frame 1	a5ss	NA	0.39	0.41	0.39	0.38	0	-0.03	-0.02	-0.01	0.44	0.26	0.32	-0.18	-0.12
a5ss@6:36938470:36940428:-|6:36938470:36940475:-|6:36938470:36940479:-.1	chr6:36938370-36940579	ENSG00000137409	MTCH1	mitochondrial carrier 1	a5ss	NA	0.47	0.45	0.65	0.62	0.18	0.17	0.2	0.15	0.48	0.65	0.76	0.17	0.28
a5ss@6:42268487:42330685:-|6:42268487:42330735:-.1	chr6:42268387-42330835	ENSG00000124496	TRERF1	transcriptional regulating factor 1	a5ss	NA	0.15	0.15	0.24	0.29	0.09	0.14	0.09	0.14	0.09	0.2	0.31	0.11	0.22
a5ss@6:43019501:43019851:-|6:43019501:43019947:-.1	chr6:43019401-43020047	ENSG00000044090	CUL7	cullin 7	a5ss	NA	0.2	0.17	0.26	0.26	0.06	0.09	0.09	0.06	0.18	0.33	0.28	0.15	0.1
a5ss@6:43472405:43472499:+|6:43471444:43472499:+.1	chr6:43471344-43472599	ENSG00000137221	TJAP1	tight junction associated protein 1 (peripheral)	a5ss	TRUE	0.2	0.17	0.22	0.2	0.02	0.03	0.05	0	0.23	0.16	0.11	-0.07	-0.12
a5ss@6:7581802:7582875:+|6:7580005:7582875:+.1	chr6:7579905-7582975	ENSG00000096696	DSP	desmoplakin	a5ss	NA	0.72	0.74	0.81	0.8	0.09	0.06	0.07	0.08	0.71	0.84	0.87	0.13	0.16
a5ss@6:7581802:7582875:+|6:7580473:7582875:+|6:7580005:7582875:+.1	chr6:7579905-7582975	ENSG00000096696	DSP	desmoplakin	a5ss	NA	0.72	0.72	0.81	0.79	0.09	0.07	0.09	0.07	0.69	0.83	0.87	0.14	0.18
a5ss@6:8434663:8435310:-|6:8434663:8435461:-|6:8434663:8435576:-|6:8434663:8435672:-.1	chr6:8434563-8435772	ENSG00000124786	SLC35B3	solute carrier family 35, member B3	a5ss	NA	0.14	0.21	0.41	0.19	0.27	-0.02	0.2	0.05	0.14	0.23	0.26	0.09	0.12
a5ss@6:86387210:86387513:-|6:86387210:86387672:-.1	chr6:86387110-86387772	ENSG00000203875	SNHG5	NA	a5ss	NA	0.59	0.59	0.75	0.76	0.16	0.17	0.16	0.17	0.63	0.83	0.83	0.2	0.2
a5ss@7:131008627:131009011:-|7:131008627:131009062:-.1	chr7:131008527-131009162	ENSG00000236753	AC018642.1	NA	a5ss	NA	0.17	0.34	0.11	0.26	-0.06	-0.08	-0.23	0.09	0.32	0.17	0.24	-0.15	-0.08
a5ss@7:134881089:134881796:-|7:134881089:134882745:-.1	chr7:134880989-134882845	ENSG00000105875	WDR91	WD repeat domain 91	a5ss	TRUE	0.36	0.35	0.21	0.21	-0.15	-0.14	-0.14	-0.15	0.36	0.23	0.13	-0.13	-0.23
a5ss@7:148529842:148543562:-|7:148529842:148543589:-.1	chr7:148529742-148543689	ENSG00000106462	EZH2	enhancer of zeste homolog 2 (Drosophila)	a5ss	NA	0.68	0.62	0.89	0.89	0.21	0.27	0.27	0.21	0.77	0.85	0.81	0.08	0.04
a5ss@7:27856139:27856509:+|7:27856013:27856509:+.1	chr7:27855913-27856609	ENSG00000106052	TAX1BP1	Tax1 (human T-cell leukemia virus type I) binding protein 1	a5ss	NA	0.22	0.2	0.16	0.15	-0.06	-0.05	-0.04	-0.07	0.27	0.18	0.13	-0.09	-0.14
a5ss@7:44838503:44838846:+|7:44838413:44838846:+.1	chr7:44838313-44838946	ENSG00000196262	PPIA	peptidylprolyl isomerase A (cyclophilin A)	a5ss	NA	0.12	0.12	0.02	0.02	-0.1	-0.1	-0.1	-0.1	0.15	0.02	0.01	-0.13	-0.14
a5ss@7:45024025:45025481:-|7:45024025:45025620:-.1	chr7:45023925-45025720	ENSG00000232956	SNHG15	NA	a5ss	NA	0.13	0.16	0.23	0.26	0.1	0.1	0.07	0.13	0.1	0.26	0.23	0.16	0.13
a5ss@7:48141579:48142894:+|7:48141467:48142894:+.1	chr7:48141367-48142994	ENSG00000183696	UPP1	uridine phosphorylase 1	a5ss	FALSE	0.79	0.81	0.95	0.94	0.16	0.13	0.14	0.15	0.77	0.93	0.9	0.16	0.13
a5ss@7:72419641:72419844:-|7:72419641:72419852:-.1	chr7:72419541-72419952	ENSG00000106133	NSUN5P2	NA	a5ss	TRUE	0.29	0.24	0.38	0.63	0.09	0.39	0.14	0.34	0.36	0.3	0.43	-0.06	0.07
a5ss@7:75040117:75040691:+|7:75040009:75040691:+.1	chr7:75039909-75040791	ENSG00000223705	NSUN5P1	NA	a5ss	NA	0.24	0.42	0.54	0.41	0.3	-0.01	0.12	0.17	0.19	0.51	0.44	0.32	0.25
a5ss@7:90034926:90041321:+|7:90034922:90041321:+.1	chr7:90034822-90041421	ENSG00000157224	CLDN12	claudin 12	a5ss	NA	0.09	0.25	0.29	0.17	0.2	-0.08	0.04	0.08	0.17	0.1	0.26	-0.07	0.09
a5ss@7:92147569:92148274:-|7:92147569:92148309:-.1	chr7:92147469-92148409	ENSG00000127980	PEX1	peroxisomal biogenesis factor 1	a5ss	TRUE	0.15	0.21	0.16	0.05	0.01	-0.16	-0.05	-0.1	0.14	0.19	0.18	0.05	0.04
a5ss@7:99057816:99063734:-|7:99057816:99063752:-.1	chr7:99057716-99063852	ENSG00000106246	PTCD1	pentatricopeptide repeat domain 1	a5ss	NA	0.48	0.54	0.41	0.49	-0.07	-0.05	-0.13	0.01	0.48	0.41	0.42	-0.07	-0.06
a5ss@8:110346703:110348357:+|8:110346631:110348357:+.1	chr8:110346531-110348457	ENSG00000120533	ENY2	enhancer of yellow 2 homolog (Drosophila)	a5ss	NA	0.9	0.91	0.88	0.88	-0.02	-0.03	-0.03	-0.02	0.87	0.79	0.68	-0.08	-0.19
a5ss@8:11629099:11637107:+|8:11629094:11637107:+.1	chr8:11628994-11637207	ENSG00000154328	NEIL2	nei endonuclease VIII-like 2 (E. coli)	a5ss	TRUE	0.07	0.12	0.19	0.29	0.12	0.17	0.07	0.22	0.24	0.24	0.18	0	-0.06
a5ss@8:125528271:125530983:-|8:125528271:125531059:-.1	chr8:125528171-125531159	ENSG00000147687	TATDN1	TatD DNase domain containing 1	a5ss	TRUE	0.21	0.26	0.09	0.13	-0.12	-0.13	-0.17	-0.08	0.23	0.09	0.06	-0.14	-0.17
a5ss@8:144672251:144672778:-|8:144672251:144672815:-.1	chr8:144672151-144672915	ENSG00000104529	EEF1D	eukaryotic translation elongation factor 1 delta (guanine nucleotide exchange protein)	a5ss	NA	0.18	0.13	0.07	0.05	-0.11	-0.08	-0.06	-0.13	0.19	0.04	0.03	-0.15	-0.16
a5ss@8:145582725:145582844:+|8:145582560:145582844:+|8:145582443:145582844:+.1	chr8:145582343-145582944	ENSG00000185803	SLC52A2	solute carrier family 52, riboflavin transporter, member 2	a5ss	NA	0.68	0.62	0.74	0.76	0.06	0.14	0.12	0.08	0.59	0.59	0.64	0	0.05
a5ss@8:146076780:146078224:-|8:146076780:146078378:-.1	chr8:146076680-146078478	ENSG00000170619	COMMD5	COMM domain containing 5	a5ss	NA	0.45	0.48	0.33	0.36	-0.12	-0.12	-0.15	-0.09	0.45	0.28	0.31	-0.17	-0.14
a5ss@8:23297428:23299082:-|8:23297428:23299106:-.1	chr8:23297328-23299206	ENSG00000197217	ENTPD4	ectonucleoside triphosphate diphosphohydrolase 4	a5ss	NA	0.57	0.51	0.49	0.55	-0.08	0.04	-0.02	-0.02	0.58	0.55	0.37	-0.03	-0.21
a5ss@8:38684893:38688643:+|8:38684806:38688643:+.1	chr8:38684706-38688743	ENSG00000147526	TACC1	transforming, acidic coiled-coil containing protein 1	a5ss	NA	0.46	0.55	0.51	0.52	0.05	-0.03	-0.04	0.06	0.64	0.47	0.38	-0.17	-0.26
a5ss@8:41397298:41397435:+|8:41397294:41397435:+.1	chr8:41397194-41397535	ENSG00000147536	GINS4	GINS complex subunit 4 (Sld5 homolog)	a5ss	TRUE	0.04	0.17	0.01	0.04	-0.03	-0.13	-0.16	0	0.26	0.05	0.06	-0.21	-0.2
a5ss@8:42935584:42938261:+|8:42932507:42938261:+.1	chr8:42932407-42938361	ENSG00000168522	FNTA	farnesyltransferase, CAAX box, alpha	a5ss	TRUE	0.03	0.04	0.11	0.1	0.08	0.06	0.07	0.07	0.07	0.14	0.23	0.07	0.16
a5ss@8:57125468:57127157:+|8:57125454:57127157:+|8:57125448:57127157:+.1	chr8:57125348-57127257	ENSG00000170791	CHCHD7	coiled-coil-helix-coiled-coil-helix domain containing 7	a5ss	TRUE	0.47	0.51	0.57	0.6	0.1	0.09	0.06	0.13	0.58	0.58	0.63	0	0.05
a5ss@8:67958195:67959920:-|8:67958195:67960003:-.1	chr8:67958095-67960103	ENSG00000121022	COPS5	COP9 constitutive photomorphogenic homolog subunit 5 (Arabidopsis)	a5ss	NA	0.32	0.26	0.12	0.11	-0.2	-0.15	-0.14	-0.21	0.44	0.09	0.08	-0.35	-0.36
a5ss@8:74872053:74884312:-|8:74872053:74884480:-.1	chr8:74871953-74884580	ENSG00000154582	TCEB1	transcription elongation factor B (SIII), polypeptide 1 (15kDa, elongin C)	a5ss	NA	0.66	0.63	0.54	0.53	-0.12	-0.1	-0.09	-0.13	0.58	0.54	0.56	-0.04	-0.02
a5ss@8:96044326:96047682:+|8:96044322:96047682:+.1	chr8:96044222-96047782	ENSG00000156170	NDUFAF6	NADH dehydrogenase (ubiquinone) complex I, assembly factor 6	a5ss	TRUE	0.25	0.27	0.35	0.28	0.1	0.01	0.08	0.03	0.25	0.23	0.57	-0.02	0.32
a5ss@9:100403973:100405486:+|9:100403944:100405486:+.1	chr9:100403844-100405586	ENSG00000136937	NCBP1	nuclear cap binding protein subunit 1, 80kDa	a5ss	TRUE	0.23	0.19	0.1	0.09	-0.13	-0.1	-0.09	-0.14	0.15	0.11	0.1	-0.04	-0.05
a5ss@9:130649870:130652916:-|9:130649870:130652935:-.1	chr9:130649770-130653035	ENSG00000160408	ST6GALNAC6	ST6 (alpha-N-acetyl-neuraminyl-2,3-beta-galactosyl-1,3)-N-acetylgalactosaminide alpha-2,6-sialyltransferase 6	a5ss	FALSE	0.86	0.88	0.93	0.92	0.07	0.04	0.05	0.06	0.78	0.85	0.9	0.07	0.12
a5ss@9:130941183:130941268:-|9:130941183:130941352:-|9:130941183:130941523:-.1	chr9:130941083-130941623	ENSG00000148337	CIZ1	CDKN1A interacting zinc finger protein 1	a5ss	NA	0.5	0.51	0.42	0.45	-0.08	-0.06	-0.09	-0.05	0.6	0.49	0.39	-0.11	-0.21
a5ss@9:132395144:132396333:+|9:132395080:132396333:+.1	chr9:132394980-132396433	ENSG00000148335	NTMT1	N-terminal Xaa-Pro-Lys N-methyltransferase 1	a5ss	FALSE	0.84	0.89	0.96	0.95	0.12	0.06	0.07	0.11	0.84	0.95	0.95	0.11	0.11
a5ss@9:135810482:135819930:-|9:135810482:135819959:-.1	chr9:135810382-135820059	ENSG00000165699	TSC1	tuberous sclerosis 1	a5ss	NA	0.48	0.28	0.73	0.82	0.25	0.54	0.45	0.34	0.5	0.53	0.63	0.03	0.13
a5ss@9:135975769:135975883:-|9:135975769:135976907:-.1	chr9:135975669-135977007	ENSG00000160271	RALGDS	ral guanine nucleotide dissociation stimulator	a5ss	TRUE	0.25	0.14	0.25	0.18	0	0.04	0.11	-0.07	0.22	0.2	0.22	-0.02	0
a5ss@9:139745012:139745207:+|9:139744589:139745207:+.1	chr9:139744489-139745307	ENSG00000054148	PHPT1	phosphohistidine phosphatase 1	a5ss	TRUE	0.21	0.17	0.13	0.14	-0.08	-0.03	-0.04	-0.07	0.21	0.11	0.09	-0.1	-0.12
a5ss@9:14113080:14116180:-|9:14113080:14116207:-.1	chr9:14112980-14116307	ENSG00000147862	NFIB	nuclear factor I/B	a5ss	NA	0.7	0.64	0.59	0.45	-0.11	-0.19	-0.05	-0.25	0.71	0.42	0.32	-0.29	-0.39
a5ss@9:37763862:37768073:+|9:37763750:37768073:+.1	chr9:37763650-37768173	ENSG00000165275	TRMT10B	tRNA methyltransferase 10 homolog B (S. cerevisiae)	a5ss	TRUE	0.31	0.36	0.39	0.2	0.08	-0.16	0.03	-0.11	0.52	0.29	0.28	-0.23	-0.24
a5ss@9:95870109:95872850:+|9:95870098:95872850:+.1	chr9:95869998-95872950	ENSG00000165233	C9orf89	chromosome 9 open reading frame 89	a5ss	NA	0.39	0.4	0.5	0.52	0.11	0.12	0.1	0.13	0.32	0.45	0.48	0.13	0.16
a5ss@X:106184862:106185168:-|X:106184862:106185206:-.1	chrX:106184762-106185306	ENSG00000133131	MORC4	MORC family CW-type zinc finger 4	a5ss	NA	0.42	0.44	0.5	0.55	0.08	0.11	0.06	0.13	0.47	0.49	0.62	0.02	0.15
a5ss@X:128581278:128582279:-|X:128581278:128582310:-.1	chrX:128581178-128582410	ENSG00000102038	SMARCA1	SWI/SNF related, matrix associated, actin dependent regulator of chromatin, subfamily a, member 1	a5ss	NA	0.13	0.14	0.28	0.23	0.15	0.09	0.14	0.1	0.1	0.08	0.18	-0.02	0.08
a5ss@X:148622888:148623564:+|X:148622837:148623564:+.1	chrX:148622737-148623664	ENSG00000197620	CXorf40A	chromosome X open reading frame 40A	a5ss	NA	0.98	0.91	0.72	0.9	-0.26	-0.01	-0.19	-0.08	0.86	0.9	0.84	0.04	-0.02
a5ss@X:153041669:153041811:+|X:153041590:153041811:+|X:153041423:153041811:+.1	chrX:153041323-153041911	ENSG00000198753	PLXNB3	plexin B3	a5ss	FALSE	0.85	0.89	0.91	0.9	0.06	0.01	0.02	0.05	0.94	0.9	0.78	-0.04	-0.16
a5ss@X:15344168:15349338:-|X:15344168:15349712:-|X:15344168:15349996:-.1	chrX:15344068-15350096	ENSG00000165195	PIGA	phosphatidylinositol glycan anchor biosynthesis, class A	a5ss	FALSE	0.37	0.49	0.75	0.75	0.38	0.26	0.26	0.38	0.42	0.67	0.74	0.25	0.32
a5ss@X:48434471:48434702:+|X:48434055:48434702:+|X:48434018:48434702:+.1	chrX:48433918-48434802	ENSG00000102317	RBM3	RNA binding motif (RNP1, RRM) protein 3	a5ss	TRUE	0.14	0.13	0.04	0.03	-0.1	-0.1	-0.09	-0.11	0.19	0.04	0.02	-0.15	-0.17
ci@1:10003573:10032076:+|1:10003573:10003574:+.1	chr1:10003473-10032176	ENSG00000173614	NMNAT1	nicotinamide nucleotide adenylyltransferase 1	ci	NA	1	0.92	0.88	0.84	-0.12	-0.08	-0.04	-0.16	0.98	0.91	0.86	-0.07	-0.12
ci@1:100480976:100483238:+|1:100480976:100480977:+.1	chr1:100480876-100483338	ENSG00000117620	SLC35A3	solute carrier family 35 (UDP-N-acetylglucosamine (UDP-GlcNAc) transporter), member A3	ci	NA	0.93	0.87	0.91	0.98	-0.02	0.11	0.04	0.05	0.97	0.89	0.83	-0.08	-0.14
ci@1:100606575:100608693:+|1:100606575:100606576:+.1	chr1:100606475-100608793	ENSG00000122435	TRMT13	tRNA methyltransferase 13 homolog (S. cerevisiae)	ci	NA	1	0.96	0.88	0.9	-0.12	-0.06	-0.08	-0.1	0.95	0.88	0.81	-0.07	-0.14
ci@1:101440458:101440775:+|1:101440458:101440459:+.1	chr1:101440358-101440875	ENSG00000162695	SLC30A7	solute carrier family 30 (zinc transporter), member 7	ci	NA	0.39	0.49	0.29	0.31	-0.1	-0.18	-0.2	-0.08	0.54	0.23	0.39	-0.31	-0.15
ci@1:1019763:1019861:-|1:1019860:1019861:-.1	chr1:1019663-1019961	ENSG00000131591	C1orf159	chromosome 1 open reading frame 159	ci	NA	0.89	0.83	0.99	0.97	0.1	0.14	0.16	0.08	0.82	0.96	0.92	0.14	0.1
ci@1:104094414:104095896:+|1:104094414:104094415:+.1	chr1:104094314-104095996	ENSG00000240038	AMY2B	amylase, alpha 2B (pancreatic)	ci	NA	0.88	0.93	0.64	0.81	-0.24	-0.12	-0.29	-0.07	0.83	0.73	0.69	-0.1	-0.14
ci@1:104097731:104108057:+|1:104097731:104097732:+.1	chr1:104097631-104108157	ENSG00000240038	AMY2B	amylase, alpha 2B (pancreatic)	ci	NA	0.61	0.62	0.52	0.42	-0.09	-0.2	-0.1	-0.19	0.74	0.42	0.1	-0.32	-0.64
ci@1:10706383:10707858:-|1:10707857:10707858:-.1	chr1:10706283-10707958	ENSG00000130940	CASZ1	castor zinc finger 1	ci	NA	0.37	0.25	0.35	0.59	-0.02	0.34	0.1	0.22	0.42	0.57	0.34	0.15	-0.08
ci@1:108679459:108681680:-|1:108681679:108681680:-.1	chr1:108679359-108681780	ENSG00000085491	SLC25A24	solute carrier family 25 (mitochondrial carrier; phosphate carrier), member 24	ci	NA	0.99	0.99	0.95	0.94	-0.04	-0.05	-0.04	-0.05	0.98	0.83	0.67	-0.15	-0.31
ci@1:109475123:109477247:-|1:109477246:109477247:-.1	chr1:109475023-109477347	ENSG00000121940	CLCC1	chloride channel CLIC-like 1	ci	NA	0.89	0.84	0.77	0.71	-0.12	-0.13	-0.07	-0.18	0.91	0.74	0.84	-0.17	-0.07
ci@1:109477564:109479699:-|1:109479698:109479699:-.1	chr1:109477464-109479799	ENSG00000121940	CLCC1	chloride channel CLIC-like 1	ci	NA	0.91	0.93	0.74	0.79	-0.17	-0.14	-0.19	-0.12	0.91	0.79	0.84	-0.12	-0.07
ci@1:109823668:109823759:-|1:109823758:109823759:-.1	chr1:109823568-109823859	ENSG00000134222	PSRC1	proline/serine-rich coiled-coil 1	ci	NA	0.66	0.64	0.49	0.55	-0.17	-0.09	-0.15	-0.11	0.55	0.53	0.46	-0.02	-0.09
ci@1:110457003:110458256:+|1:110457003:110457004:+.1	chr1:110456903-110458356	ENSG00000184371	CSF1	colony stimulating factor 1 (macrophage)	ci	NA	1	1	1	1	0	0	0	0	0.75	1	0.96	0.25	0.21
ci@1:110562248:110563353:+|1:110562248:110562249:+.1	chr1:110562148-110563453	ENSG00000168710	AHCYL1	adenosylhomocysteinase-like 1	ci	NA	0.99	0.98	0.96	0.95	-0.03	-0.03	-0.02	-0.04	0.97	0.94	0.81	-0.03	-0.16
ci@1:112303470:112303609:+|1:112303470:112303471:+.1	chr1:112303370-112303709	ENSG00000064703	DDX20	DEAD (Asp-Glu-Ala-Asp) box polypeptide 20	ci	NA	0.93	0.97	0.9	0.93	-0.03	-0.04	-0.07	0	0.97	0.91	0.82	-0.06	-0.15
ci@1:112303747:112303848:+|1:112303747:112303748:+.1	chr1:112303647-112303948	ENSG00000064703	DDX20	DEAD (Asp-Glu-Ala-Asp) box polypeptide 20	ci	NA	0.96	0.94	0.94	0.92	-0.02	-0.02	0	-0.04	0.99	0.84	0.86	-0.15	-0.13
ci@1:113241100:113241337:+|1:113241100:113241101:+.1	chr1:113241000-113241437	ENSG00000155363	MOV10	Mov10, Moloney leukemia virus 10, homolog (mouse)	ci	NA	0.9	0.86	0.86	0.89	-0.04	0.03	0	-0.01	0.81	0.88	0.93	0.07	0.12
ci@1:113241411:113242307:+|1:113241411:113241412:+.1	chr1:113241311-113242407	ENSG00000155363	MOV10	Mov10, Moloney leukemia virus 10, homolog (mouse)	ci	NA	0.83	0.83	0.82	0.84	-0.01	0.01	-0.01	0.01	0.77	0.86	0.92	0.09	0.15
ci@1:113616267:113633940:+|1:113616267:113616268:+.1	chr1:113616167-113634040	ENSG00000198799	LRIG2	leucine-rich repeats and immunoglobulin-like domains 2	ci	NA	1	0.97	0.77	0.94	-0.23	-0.03	-0.2	-0.06	0.98	0.94	0.75	-0.04	-0.23
ci@1:114247419:114248512:-|1:114248511:114248512:-.1	chr1:114247319-114248612	ENSG00000116793	PHTF1	putative homeodomain transcription factor 1	ci	NA	0.73	0.89	0.58	0.67	-0.15	-0.22	-0.31	-0.06	0.84	0.76	0.52	-0.08	-0.32
ci@1:114441423:114442526:-|1:114442525:114442526:-.1	chr1:114441323-114442626	ENSG00000134262	AP4B1	adaptor-related protein complex 4, beta 1 subunit	ci	NA	0.97	0.94	0.91	0.83	-0.06	-0.11	-0.03	-0.14	0.9	0.81	0.82	-0.09	-0.08
ci@1:114444005:114444377:-|1:114444376:114444377:-.1	chr1:114443905-114444477	ENSG00000134262	AP4B1	adaptor-related protein complex 4, beta 1 subunit	ci	NA	0.98	0.97	0.97	1	-0.01	0.03	0	0.02	1	0.96	0.87	-0.04	-0.13
ci@1:115128252:115130008:-|1:115130007:115130008:-.1	chr1:115128152-115130108	ENSG00000175984	DENND2C	DENN/MADD domain containing 2C	ci	NA	0.86	0.87	0.66	0.78	-0.2	-0.09	-0.21	-0.08	0.86	0.68	0.54	-0.18	-0.32
ci@1:116206889:116224985:+|1:116206889:116206890:+.1	chr1:116206789-116225085	ENSG00000173218	VANGL1	vang-like 1 (van gogh, Drosophila)	ci	NA	0.9	0.95	0.86	0.92	-0.04	-0.03	-0.09	0.02	0.92	0.88	0.78	-0.04	-0.14
ci@1:116574202:116577808:+|1:116574202:116574203:+.1	chr1:116574102-116577908	ENSG00000163393	SLC22A15	solute carrier family 22, member 15	ci	NA	0.91	0.8	0.77	0.71	-0.14	-0.09	-0.03	-0.2	0.81	0.66	0.75	-0.15	-0.06
ci@1:117640055:117641455:+|1:117640055:117640056:+.1	chr1:117639955-117641555	ENSG00000116830	TTF2	transcription termination factor, RNA polymerase II	ci	NA	0.92	0.83	0.9	0.85	-0.02	0.02	0.07	-0.07	0.78	0.93	0.76	0.15	-0.02
ci@1:118430396:118439455:-|1:118439454:118439455:-.1	chr1:118430296-118439555	ENSG00000196505	GDAP2	ganglioside induced differentiation associated protein 2	ci	NA	1	0.98	0.84	0.82	-0.16	-0.16	-0.14	-0.18	1	0.93	0.89	-0.07	-0.11
ci@1:119693275:119693416:+|1:119693275:119693276:+.1	chr1:119693175-119693516	ENSG00000231365	RP11-418J17.1	NA	ci	NA	0.55	0.49	0.23	0.18	-0.32	-0.31	-0.26	-0.37	0.36	0.19	0.31	-0.17	-0.05
ci@1:12057478:12058827:+|1:12057478:12057479:+.1	chr1:12057378-12058927	ENSG00000116688	MFN2	mitofusin 2	ci	NA	0.98	0.99	0.96	0.97	-0.02	-0.02	-0.03	-0.01	0.99	0.93	0.82	-0.06	-0.17
ci@1:12058935:12059045:+|1:12058935:12058936:+.1	chr1:12058835-12059145	ENSG00000116688	MFN2	mitofusin 2	ci	NA	0.98	0.97	0.93	0.95	-0.05	-0.02	-0.04	-0.03	0.96	0.93	0.82	-0.03	-0.14
ci@1:12059152:12061458:+|1:12059152:12059153:+.1	chr1:12059052-12061558	ENSG00000116688	MFN2	mitofusin 2	ci	NA	0.98	0.99	0.94	0.97	-0.04	-0.02	-0.05	-0.01	0.97	0.91	0.81	-0.06	-0.16
ci@1:1234059:1234725:-|1:1234724:1234725:-.1	chr1:1233959-1234825	ENSG00000131584	ACAP3	ArfGAP with coiled-coil, ankyrin repeat and PH domains 3	ci	NA	0.69	0.72	0.59	0.57	-0.1	-0.15	-0.13	-0.12	0.69	0.63	0.7	-0.06	0.01
ci@1:1323890:1324006:-|1:1324005:1324006:-.1	chr1:1323790-1324106	ENSG00000221978	CCNL2	cyclin L2	ci	NA	0.88	0.96	0.94	0.89	0.06	-0.07	-0.02	0.01	1	0.98	0.78	-0.02	-0.22
ci@1:136854:136953:-|1:136952:136953:-.1	chr1:136754-137053	ENSG00000239906	RP11-34P13.14	NA	ci	NA	0.6	0.8	0.83	0.72	0.23	-0.08	0.03	0.12	0.72	0.54	0.65	-0.18	-0.07
ci@1:1414125:1414429:+|1:1414125:1414126:+.1	chr1:1414025-1414529	ENSG00000160072	ATAD3B	ATPase family, AAA domain containing 3B	ci	NA	0.8	0.85	0.99	0.98	0.19	0.13	0.14	0.18	0.8	0.96	0.99	0.16	0.19
ci@1:1417994:1420396:+|1:1417994:1417995:+.1	chr1:1417894-1420496	ENSG00000160072	ATAD3B	ATPase family, AAA domain containing 3B	ci	NA	0.79	0.85	0.9	0.91	0.11	0.06	0.05	0.12	0.75	0.94	0.97	0.19	0.22
ci@1:1424654:1425637:+|1:1424654:1424655:+.1	chr1:1424554-1425737	ENSG00000160072	ATAD3B	ATPase family, AAA domain containing 3B	ci	NA	0.64	0.71	0.9	0.91	0.26	0.2	0.19	0.27	0.82	0.85	0.97	0.03	0.15
ci@1:143719955:143721045:-|1:143721044:143721045:-.1	chr1:143719855-143721145	ENSG00000226637	BX284650.3	NA	ci	NA	0.37	0	0	0	-0.37	0	0	-0.37	0.02	0	0	-0.02	-0.02
ci@1:144300755:144301190:-|1:144301189:144301190:-.1	chr1:144300655-144301290	ENSG00000235398	LINC00623	NA	ci	NA	0.4	0.34	0.12	0.24	-0.28	-0.1	-0.22	-0.16	0.59	0.35	0.25	-0.24	-0.34
ci@1:144594483:144595835:+|1:144594483:144594484:+.1	chr1:144594383-144595935	ENSG00000225241	NBPF8P	NA	ci	NA	0.83	0.88	0.79	0.78	-0.04	-0.1	-0.09	-0.05	0.9	0.73	0.78	-0.17	-0.12
ci@1:144679969:144994591:-|1:144994590:144994591:-.1	chr1:144679869-144994691	ENSG00000215861	WI2-1896O14.1	NA	ci	NA	1	0.94	0.79	1	-0.21	0.06	-0.15	0	0.92	0.97	0.94	0.05	0.02
ci@1:144826286:144826933:+|1:144826286:144826287:+.1	chr1:144826186-144827033	ENSG00000168614	NBPF9	neuroblastoma breakpoint family, member 9	ci	NA	0.82	0.8	0.83	0.82	0.01	0.02	0.03	0	0.85	0.55	0.8	-0.3	-0.05
ci@1:144854211:144854518:-|1:144854517:144854518:-.1	chr1:144854111-144854618	ENSG00000178104	PDE4DIP	phosphodiesterase 4D interacting protein	ci	NA	0.59	0.49	0.41	0.59	-0.18	0.1	-0.08	0	0.6	0.46	0.39	-0.14	-0.21
ci@1:145290511:145290781:+|1:145290511:145290512:+.1	chr1:145290411-145290881	ENSG00000213240	NOTCH2NL	notch 2 N-terminal like	ci	NA	0.5	0.49	0.78	0.79	0.28	0.3	0.29	0.29	0.49	0.71	0.88	0.22	0.39
ci@1:148561115:148566850:+|1:148561115:148561116:+.1	chr1:148561015-148566950	ENSG00000243452	NBPF15	neuroblastoma breakpoint family, member 15	ci	NA	0.97	0.87	0.82	0.68	-0.15	-0.19	-0.05	-0.29	0.92	0.79	0.76	-0.13	-0.16
ci@1:149871225:149871563:+|1:149871225:149871226:+.1	chr1:149871125-149871663	ENSG00000178096	BOLA1	bolA homolog 1 (E. coli)	ci	NA	0.74	0.58	0.38	0.4	-0.36	-0.18	-0.2	-0.34	0.35	0.2	0.22	-0.15	-0.13
ci@1:149876749:149877432:-|1:149877431:149877432:-.1	chr1:149876649-149877532	ENSG00000159164	SV2A	synaptic vesicle glycoprotein 2A	ci	NA	1	0.95	0.8	0.86	-0.2	-0.09	-0.15	-0.14	1	1	0.9	0	-0.1
ci@1:149900793:149901047:-|1:149901046:149901047:-.1	chr1:149900693-149901147	ENSG00000014914	MTMR11	myotubularin related protein 11	ci	NA	0.04	0.04	0.02	0.01	-0.02	-0.03	-0.02	-0.03	0.15	0.04	0	-0.11	-0.15
ci@1:149901209:149901515:-|1:149901514:149901515:-.1	chr1:149901109-149901615	ENSG00000014914	MTMR11	myotubularin related protein 11	ci	NA	0.83	0.77	0.66	0.7	-0.17	-0.07	-0.11	-0.13	0.83	0.68	0.74	-0.15	-0.09
ci@1:149902439:149902684:-|1:149902683:149902684:-.1	chr1:149902339-149902784	ENSG00000014914	MTMR11	myotubularin related protein 11	ci	NA	0.84	0.88	0.61	0.66	-0.23	-0.22	-0.27	-0.18	0.89	0.76	0.79	-0.13	-0.1
ci@1:150238594:150238933:-|1:150238932:150238933:-.1	chr1:150238494-150239033	ENSG00000117362	APH1A	anterior pharynx defective 1 homolog A (C. elegans)	ci	NA	0.38	0.31	0.23	0.25	-0.15	-0.06	-0.08	-0.13	0.43	0.33	0.31	-0.1	-0.12
ci@1:150318612:150318884:+|1:150318612:150318613:+.1	chr1:150318512-150318984	ENSG00000117360	PRPF3	PRP3 pre-mRNA processing factor 3 homolog (S. cerevisiae)	ci	NA	0.92	0.92	0.89	0.87	-0.03	-0.05	-0.03	-0.05	0.93	0.83	0.92	-0.1	-0.01
ci@1:150444218:150444359:+|1:150444218:150444219:+.1	chr1:150444118-150444459	ENSG00000163125	RPRD2	regulation of nuclear pre-mRNA domain containing 2	ci	NA	0.24	0.28	0.18	0.2	-0.06	-0.08	-0.1	-0.04	0.27	0.23	0.15	-0.04	-0.12
ci@1:150528842:150529097:+|1:150528842:150528843:+.1	chr1:150528742-150529197	ENSG00000143382	ADAMTSL4	ADAMTS-like 4	ci	NA	1	0.94	0.93	0.84	-0.07	-0.1	-0.01	-0.16	1	0.9	0.7	-0.1	-0.3
ci@1:150529811:150529970:+|1:150529811:150529812:+.1	chr1:150529711-150530070	ENSG00000143382	ADAMTSL4	ADAMTS-like 4	ci	NA	1	0.88	0.8	0.86	-0.2	-0.02	-0.08	-0.14	1	0.72	0.13	-0.28	-0.87
ci@1:150531641:150531763:+|1:150531641:150531642:+.1	chr1:150531541-150531863	ENSG00000143382	ADAMTSL4	ADAMTS-like 4	ci	NA	0.98	1	0.84	1	-0.14	0	-0.16	0.02	1	0.89	0.52	-0.11	-0.48
ci@1:150595335:150598118:-|1:150598117:150598118:-.1	chr1:150595235-150598218	ENSG00000143420	ENSA	endosulfine alpha	ci	NA	0.91	0.87	0.8	0.82	-0.11	-0.05	-0.07	-0.09	0.86	0.79	0.8	-0.07	-0.06
ci@1:151396762:151397431:-|1:151397430:151397431:-.1	chr1:151396662-151397531	ENSG00000143442	POGZ	pogo transposable element with ZNF domain	ci	NA	0.98	0.97	0.87	0.95	-0.11	-0.02	-0.1	-0.03	0.96	0.9	0.9	-0.06	-0.06
ci@1:151742733:151743553:+|1:151742733:151742734:+.1	chr1:151742633-151743653	ENSG00000143450	OAZ3	ornithine decarboxylase antizyme 3	ci	NA	0.47	0.23	0.32	0.05	-0.15	-0.18	0.09	-0.42	0.39	0.26	0.07	-0.13	-0.32
ci@1:153604716:153606434:-|1:153606433:153606434:-.1	chr1:153604616-153606534	ENSG00000189171	S100A13	S100 calcium binding protein A13	ci	NA	0.85	0.85	0.71	0.68	-0.14	-0.17	-0.14	-0.17	0.96	0.78	0.72	-0.18	-0.24
ci@1:153700687:153701029:+|1:153700687:153700688:+.1	chr1:153700587-153701129	ENSG00000143624	INTS3	integrator complex subunit 3	ci	NA	0.03	0	0.01	0.04	-0.02	0.04	0.01	0.01	0.12	0.03	0	-0.09	-0.12
ci@1:153719546:153719755:+|1:153719546:153719547:+.1	chr1:153719446-153719855	ENSG00000143624	INTS3	integrator complex subunit 3	ci	NA	0.77	0.73	0.43	0.58	-0.34	-0.15	-0.3	-0.19	0.67	0.42	0.52	-0.25	-0.15
ci@1:153719839:153721165:+|1:153719839:153719840:+.1	chr1:153719739-153721265	ENSG00000143624	INTS3	integrator complex subunit 3	ci	NA	0.59	0.68	0.33	0.41	-0.26	-0.27	-0.35	-0.18	0.56	0.28	0.41	-0.28	-0.15
ci@1:153905253:153905337:-|1:153905336:153905337:-.1	chr1:153905153-153905437	ENSG00000198837	DENND4B	DENN/MADD domain containing 4B	ci	NA	0.96	0.94	0.86	0.92	-0.1	-0.02	-0.08	-0.04	0.96	0.86	0.84	-0.1	-0.12
ci@1:153912280:153912632:-|1:153912631:153912632:-.1	chr1:153912180-153912732	ENSG00000198837	DENND4B	DENN/MADD domain containing 4B	ci	NA	0.94	0.96	0.86	0.85	-0.08	-0.11	-0.1	-0.09	0.9	0.89	0.87	-0.01	-0.03
ci@1:153913082:153913380:-|1:153913379:153913380:-.1	chr1:153912982-153913480	ENSG00000198837	DENND4B	DENN/MADD domain containing 4B	ci	NA	0.98	0.94	0.82	0.82	-0.16	-0.12	-0.12	-0.16	0.96	0.9	0.94	-0.06	-0.02
ci@1:153913524:153913707:-|1:153913706:153913707:-.1	chr1:153913424-153913807	ENSG00000198837	DENND4B	DENN/MADD domain containing 4B	ci	NA	0.9	0.96	0.88	0.8	-0.02	-0.16	-0.08	-0.1	0.95	0.86	0.91	-0.09	-0.04
ci@1:153914832:153915032:-|1:153915031:153915032:-.1	chr1:153914732-153915132	ENSG00000198837	DENND4B	DENN/MADD domain containing 4B	ci	NA	0.73	0.78	0.56	0.58	-0.17	-0.2	-0.22	-0.15	0.67	0.74	0.54	0.07	-0.13
ci@1:155149766:155150478:+|1:155149766:155149767:+.1	chr1:155149666-155150578	ENSG00000163462	TRIM46	tripartite motif containing 46	ci	NA	0.92	1	1	1	0.08	0	0	0.08	0.78	1	1	0.22	0.22
ci@1:155167004:155167254:-|1:155167253:155167254:-.1	chr1:155166904-155167354	ENSG00000169231	THBS3	thrombospondin 3	ci	NA	0.84	0.8	0.68	0.71	-0.16	-0.09	-0.12	-0.13	0.92	0.79	0.6	-0.13	-0.32
ci@1:155167719:155167833:-|1:155167832:155167833:-.1	chr1:155167619-155167933	ENSG00000169231	THBS3	thrombospondin 3	ci	NA	0.96	0.96	0.93	0.85	-0.03	-0.11	-0.03	-0.11	0.91	0.96	0.82	0.05	-0.09
ci@1:155184953:155185354:-|1:155185353:155185354:-.1	chr1:155184853-155185454	ENSG00000160766	GBAP1	NA	ci	NA	0.61	0.81	0.71	0.43	0.1	-0.38	-0.1	-0.18	0.92	0.5	0.32	-0.42	-0.6
ci@1:155581618:155581774:+|1:155581618:155581619:+.1	chr1:155581518-155581874	ENSG00000125459	MSTO1	misato homolog 1 (Drosophila)	ci	NA	0.63	0.59	0.39	0.39	-0.24	-0.2	-0.2	-0.24	0.45	0.19	0.67	-0.26	0.22
ci@1:155581618:155581774:+|1:155581618:155581619:+.1	chr1:155581518-155581874	ENSG00000125459	MSTO1	misato homolog 1 (Drosophila)	ci	NA	0.63	0.59	0.39	0.39	-0.24	-0.2	-0.2	-0.24	0.45	0.19	0.67	-0.26	0.22
ci@1:155886528:155887290:-|1:155887289:155887290:-.1	chr1:155886428-155887390	ENSG00000132680	KIAA0907	KIAA0907	ci	NA	0.88	0.94	0.84	0.77	-0.04	-0.17	-0.1	-0.11	0.93	0.94	0.85	0.01	-0.08
ci@1:156255774:156256051:+|1:156255774:156255775:+.1	chr1:156255674-156256151	ENSG00000163472	TMEM79	transmembrane protein 79	ci	NA	0.84	0.86	0.69	0.77	-0.15	-0.09	-0.17	-0.07	0.84	0.78	0.76	-0.06	-0.08
ci@1:1563559:1563653:+|1:1563559:1563560:+.1	chr1:1563459-1563753	ENSG00000197530	MIB2	mindbomb E3 ubiquitin protein ligase 2	ci	NA	0.88	0.84	0.76	0.81	-0.12	-0.03	-0.08	-0.07	0.82	0.78	0.74	-0.04	-0.08
ci@1:1564102:1564513:+|1:1564102:1564103:+.1	chr1:1564002-1564613	ENSG00000197530	MIB2	mindbomb E3 ubiquitin protein ligase 2	ci	NA	0.95	0.89	0.79	0.94	-0.16	0.05	-0.1	-0.01	0.9	0.89	0.84	-0.01	-0.06
ci@1:156531793:156532379:-|1:156532378:156532379:-.1	chr1:156531693-156532479	ENSG00000183856	IQGAP3	IQ motif containing GTPase activating protein 3	ci	NA	0.93	0.95	0.91	0.91	-0.02	-0.04	-0.04	-0.02	0.7	0.92	0.98	0.22	0.28
ci@1:156699007:156701783:+|1:156699007:156699008:+.1	chr1:156698907-156701883	ENSG00000143303	RRNAD1	ribosomal RNA adenine dimethylase domain containing 1	ci	NA	0.9	0.88	0.69	0.73	-0.21	-0.15	-0.19	-0.17	0.87	0.67	0.72	-0.2	-0.15
ci@1:156701907:156702073:+|1:156701907:156701908:+.1	chr1:156701807-156702173	ENSG00000143303	RRNAD1	ribosomal RNA adenine dimethylase domain containing 1	ci	NA	0.72	0.65	0.7	0.66	-0.02	0.01	0.05	-0.06	0.73	0.63	0.53	-0.1	-0.2
ci@1:156877522:156877707:+|1:156877522:156877523:+.1	chr1:156877422-156877807	ENSG00000187800	PEAR1	platelet endothelial aggregation receptor 1	ci	NA	0.84	0.83	0.65	0.71	-0.19	-0.12	-0.18	-0.13	0.78	0.66	0.49	-0.12	-0.29
ci@1:156915954:156916454:-|1:156916453:156916454:-.1	chr1:156915854-156916554	ENSG00000132694	ARHGEF11	Rho guanine nucleotide exchange factor (GEF) 11	ci	NA	1	0.97	0.97	0.98	-0.03	0.01	0	-0.02	0.99	0.97	0.87	-0.02	-0.12
ci@1:1586938:1588825:-|1:1588824:1588825:-.1	chr1:1586838-1588925	ENSG00000248333	CDK11B	cyclin-dependent kinase 11B	ci	NA	0.87	1	0.98	1	0.11	0	-0.02	0.13	0.95	0.9	0.99	-0.05	0.04
ci@1:160063961:160064659:-|1:160064658:160064659:-.1	chr1:160063861-160064759	ENSG00000162729	IGSF8	immunoglobulin superfamily, member 8	ci	NA	0.96	0.96	0.89	0.85	-0.07	-0.11	-0.07	-0.11	0.92	0.91	0.96	-0.01	0.04
ci@1:1601590:1602948:-|1:1602947:1602948:-.1	chr1:1601490-1603048	ENSG00000189339	SLC35E2B	solute carrier family 35, member E2B	ci	NA	0.99	0.95	0.95	0.86	-0.04	-0.09	0	-0.13	0.96	0.94	0.9	-0.02	-0.06
ci@1:160177027:160178254:+|1:160177027:160177028:+.1	chr1:160176927-160178354	ENSG00000162734	PEA15	phosphoprotein enriched in astrocytes 15	ci	NA	0.63	0.41	0.63	0.71	0	0.3	0.22	0.08	0.59	0.52	0.6	-0.07	0.01
ci@1:160188758:160192441:-|1:160192440:160192441:-.1	chr1:160188658-160192541	ENSG00000132716	DCAF8	DDB1 and CUL4 associated factor 8	ci	NA	0.85	0.76	0.72	0.71	-0.13	-0.05	-0.04	-0.14	0.7	0.7	0.66	0	-0.04
ci@1:160208537:160209487:-|1:160209486:160209487:-.1	chr1:160208437-160209587	ENSG00000132716	DCAF8	DDB1 and CUL4 associated factor 8	ci	NA	0.9	0.9	0.85	0.82	-0.05	-0.08	-0.05	-0.08	0.89	0.79	0.77	-0.1	-0.12
ci@1:161133771:161133954:+|1:161133771:161133772:+.1	chr1:161133671-161134054	ENSG00000143258	USP21	ubiquitin specific peptidase 21	ci	NA	0.9	0.94	0.89	0.89	-0.01	-0.05	-0.05	-0.01	0.94	0.79	0.91	-0.15	-0.03
ci@1:161139510:161139696:+|1:161139510:161139511:+.1	chr1:161139410-161139796	ENSG00000143224	PPOX	protoporphyrinogen oxidase	ci	NA	0.93	0.81	0.79	0.8	-0.14	-0.01	-0.02	-0.13	0.81	0.77	0.78	-0.04	-0.03
ci@1:16270390:16270795:-|1:16270794:16270795:-.1	chr1:16270290-16270895	ENSG00000116809	ZBTB17	zinc finger and BTB domain containing 17	ci	NA	0.93	0.95	0.87	0.83	-0.06	-0.12	-0.08	-0.1	0.94	0.8	0.81	-0.14	-0.13
ci@1:16272335:16272649:-|1:16272648:16272649:-.1	chr1:16272235-16272749	ENSG00000116809	ZBTB17	zinc finger and BTB domain containing 17	ci	NA	0.9	0.96	0.82	0.85	-0.08	-0.11	-0.14	-0.05	0.85	0.81	0.88	-0.04	0.03
ci@1:163289081:163291412:-|1:163291411:163291412:-.1	chr1:163288981-163291512	ENSG00000232995	RP11-267N12.3	NA	ci	NA	1	1	0.77	1	-0.23	0	-0.23	0	0.98	0.89	0.64	-0.09	-0.34
ci@1:16920062:16921087:-|1:16921086:16921087:-.1	chr1:16919962-16921187	ENSG00000219481	NBPF1	NA	ci	NA	0.77	0.73	0.47	0.46	-0.3	-0.27	-0.26	-0.31	0.65	0.43	0.48	-0.22	-0.17
ci@1:169437490:169437882:-|1:169437881:169437882:-.1	chr1:169437390-169437982	ENSG00000117479	SLC19A2	solute carrier family 19 (thiamine transporter), member 2	ci	NA	0.86	0.93	0.92	1	0.06	0.07	-0.01	0.14	0.92	0.82	0.87	-0.1	-0.05
ci@1:16945598:16946340:-|1:16946339:16946340:-.1	chr1:16945498-16946440	ENSG00000215908	CROCCP2	NA	ci	NA	0.77	0.79	0.57	0.62	-0.2	-0.17	-0.22	-0.15	0.77	0.58	0.61	-0.19	-0.16
ci@1:171671224:171673527:-|1:171673526:171673527:-.1	chr1:171671124-171673627	ENSG00000117533	VAMP4	vesicle-associated membrane protein 4	ci	NA	0.22	0.2	0.18	0.17	-0.04	-0.03	-0.02	-0.05	0.48	0.18	0.15	-0.3	-0.33
ci@1:17294913:17295611:+|1:17294913:17294914:+.1	chr1:17294813-17295711	ENSG00000058453	CROCC	ciliary rootlet coiled-coil, rootletin	ci	NA	0.89	0.84	0.97	0.97	0.08	0.13	0.13	0.08	0.93	0.99	0.98	0.06	0.05
ci@1:17295835:17296280:+|1:17295835:17295836:+.1	chr1:17295735-17296380	ENSG00000058453	CROCC	ciliary rootlet coiled-coil, rootletin	ci	NA	0.84	0.88	0.88	0.88	0.04	0	0	0.04	0.81	0.92	0.99	0.11	0.18
ci@1:173780444:173793064:-|1:173793063:173793064:-.1	chr1:173780344-173793164	ENSG00000120334	CENPL	centromere protein L	ci	NA	0.94	0.9	0.93	0.95	-0.01	0.05	0.03	0.01	0.66	0.95	0.9	0.29	0.24
ci@1:173793157:173793276:-|1:173793275:173793276:-.1	chr1:173793057-173793376	ENSG00000120334	CENPL	centromere protein L	ci	NA	1	0.86	0.73	0.79	-0.27	-0.07	-0.13	-0.21	0.78	0.88	0.78	0.1	0
ci@1:180080330:180081572:+|1:180080330:180080331:+.1	chr1:180080230-180081672	ENSG00000135837	CEP350	centrosomal protein 350kDa	ci	NA	0.31	0.2	0.12	0.15	-0.19	-0.05	-0.08	-0.16	0.23	0.15	0.13	-0.08	-0.1
ci@1:180165734:180166468:+|1:180165734:180165735:+.1	chr1:180165634-180166568	ENSG00000116260	QSOX1	quiescin Q6 sulfhydryl oxidase 1	ci	NA	0.2	0.18	0.3	0.29	0.1	0.11	0.12	0.09	0.25	0.23	0.3	-0.02	0.05
ci@1:180242533:180243072:-|1:180243071:180243072:-.1	chr1:180242433-180243172	ENSG00000230124	RP5-1180C10.2	NA	ci	NA	0.29	0.41	0.04	0.13	-0.25	-0.28	-0.37	-0.16	0.45	0.04	0.07	-0.41	-0.38
ci@1:183518423:183518899:+|1:183518423:183518424:+.1	chr1:183518323-183518999	ENSG00000116698	SMG7	smg-7 homolog, nonsense mediated mRNA decay factor (C. elegans)	ci	NA	0.99	1	0.96	0.97	-0.03	-0.03	-0.04	-0.02	0.99	0.95	0.85	-0.04	-0.14
ci@1:185093051:185094076:-|1:185094075:185094076:-.1	chr1:185092951-185094176	ENSG00000121486	TRMT1L	tRNA methyltransferase 1 homolog (S. cerevisiae)-like	ci	NA	0.99	0.98	0.98	0.98	-0.01	0	0	-0.01	0.99	0.99	0.84	0	-0.15
ci@1:186325581:186326529:-|1:186326528:186326529:-.1	chr1:186325481-186326629	ENSG00000047410	TPR	translocated promoter region, nuclear basket protein	ci	NA	0.93	0.93	0.97	0.96	0.04	0.03	0.04	0.03	0.86	0.94	0.97	0.08	0.11
ci@1:192778311:192779296:+|1:192778311:192778312:+.1	chr1:192778211-192779396	ENSG00000116741	RGS2	regulator of G-protein signaling 2, 24kDa	ci	NA	1	0.98	1	0.84	0	-0.14	0.02	-0.16	1	1	0.98	0	-0.02
ci@1:197091431:197091518:-|1:197091517:197091518:-.1	chr1:197091331-197091618	ENSG00000066279	ASPM	asp (abnormal spindle) homolog, microcephaly associated (Drosophila)	ci	NA	1	1	0.96	0.92	-0.04	-0.08	-0.04	-0.08	1	0.97	0.78	-0.03	-0.22
ci@1:204091527:204091982:+|1:204091527:204091528:+.1	chr1:204091427-204092082	ENSG00000143842	SOX13	SRY (sex determining region Y)-box 13	ci	NA	0.81	0.95	0.71	0.86	-0.1	-0.09	-0.24	0.05	0.88	0.91	0.94	0.03	0.06
ci@1:206579933:206589249:+|1:206579933:206579934:+.1	chr1:206579833-206589349	ENSG00000163486	SRGAP2	SLIT-ROBO Rho GTPase activating protein 2	ci	NA	0.59	0.62	0.63	0.67	0.04	0.05	0.01	0.08	0.64	0.72	0.81	0.08	0.17
ci@1:206648337:206649524:+|1:206648337:206648338:+.1	chr1:206648237-206649624	ENSG00000143466	IKBKE	inhibitor of kappa light polypeptide gene enhancer in B-cells, kinase epsilon	ci	NA	0.84	0.9	0.84	0.77	0	-0.13	-0.06	-0.07	0.87	0.79	0.63	-0.08	-0.24
ci@1:206665082:206666356:+|1:206665082:206665083:+.1	chr1:206664982-206666456	ENSG00000143466	IKBKE	inhibitor of kappa light polypeptide gene enhancer in B-cells, kinase epsilon	ci	NA	1	0.98	0.97	0.83	-0.03	-0.15	-0.01	-0.17	1	0.87	0.93	-0.13	-0.07
ci@1:206667324:206669445:+|1:206667324:206667325:+.1	chr1:206667224-206669545	ENSG00000143466	IKBKE	inhibitor of kappa light polypeptide gene enhancer in B-cells, kinase epsilon	ci	NA	0.98	0.98	0.88	0.91	-0.1	-0.07	-0.1	-0.07	0.97	0.9	0.82	-0.07	-0.15
ci@1:209602433:209602526:+|1:209602433:209602434:+.1	chr1:209602333-209602626	ENSG00000230937	MIR205HG	NA	ci	NA	0.63	0.61	0.29	0.29	-0.34	-0.32	-0.32	-0.34	0.52	0.24	0.13	-0.28	-0.39
ci@1:209602753:209603770:+|1:209602753:209602754:+.1	chr1:209602653-209603870	ENSG00000230937	MIR205HG	NA	ci	NA	0.96	0.95	0.84	0.84	-0.12	-0.11	-0.11	-0.12	0.95	0.86	0.87	-0.09	-0.08
ci@1:209957054:209957723:-|1:209957722:209957723:-.1	chr1:209956954-209957823	ENSG00000162757	C1orf74	chromosome 1 open reading frame 74	ci	NA	0.72	0.59	0.85	0.8	0.13	0.21	0.26	0.08	0.78	0.48	0.69	-0.3	-0.09
ci@1:209957054:209957723:-|1:209957722:209957723:-.1	chr1:209956954-209957823	ENSG00000162757	C1orf74	chromosome 1 open reading frame 74	ci	NA	0.72	0.59	0.85	0.8	0.13	0.21	0.26	0.08	0.78	0.48	0.69	-0.3	-0.09
ci@1:21048488:21049249:-|1:21049248:21049249:-.1	chr1:21048388-21049349	ENSG00000189410	SH2D5	SH2 domain containing 5	ci	NA	0.95	0.93	0.79	0.87	-0.16	-0.06	-0.14	-0.08	0.95	0.86	0.69	-0.09	-0.26
ci@1:213178796:213180471:-|1:213180470:213180471:-.1	chr1:213178696-213180571	ENSG00000174606	ANGEL2	angel homolog 2 (Drosophila)	ci	NA	0.95	0.98	1	0.93	0.05	-0.05	0.02	-0.02	0.96	0.92	0.81	-0.04	-0.15
ci@1:214504413:214505361:+|1:214504413:214504414:+.1	chr1:214504313-214505461	ENSG00000143499	SMYD2	SET and MYND domain containing 2	ci	NA	0.97	0.96	0.92	0.92	-0.05	-0.04	-0.04	-0.05	0.95	0.88	0.84	-0.07	-0.11
ci@1:21792649:21793489:+|1:21792649:21792650:+.1	chr1:21792549-21793589	ENSG00000142794	NBPF3	neuroblastoma breakpoint family, member 3	ci	NA	0.72	0.87	0.39	0.51	-0.33	-0.36	-0.48	-0.21	0.79	0.47	0.5	-0.32	-0.29
ci@1:225156576:225161793:+|1:225156576:225156577:+.1	chr1:225156476-225161893	ENSG00000185842	DNAH14	dynein, axonemal, heavy chain 14	ci	NA	0.07	0.08	0.31	0.42	0.24	0.34	0.23	0.35	0.25	0.44	0.76	0.19	0.51
ci@1:226032324:226032847:+|1:226032324:226032325:+.1	chr1:226032224-226032947	ENSG00000143819	EPHX1	epoxide hydrolase 1, microsomal (xenobiotic)	ci	NA	0.9	0.81	0.91	0.93	0.01	0.12	0.1	0.03	0.78	0.89	0.93	0.11	0.15
ci@1:226044439:226044611:-|1:226044610:226044611:-.1	chr1:226044339-226044711	ENSG00000196187	TMEM63A	transmembrane protein 63A	ci	NA	1	0.99	0.96	1	-0.04	0.01	-0.03	0	1	1	0.84	0	-0.16
ci@1:226047049:226048560:-|1:226048559:226048560:-.1	chr1:226046949-226048660	ENSG00000196187	TMEM63A	transmembrane protein 63A	ci	NA	0.88	0.87	0.77	0.82	-0.11	-0.05	-0.1	-0.06	0.86	0.7	0.6	-0.16	-0.26
ci@1:226048697:226049918:-|1:226049917:226049918:-.1	chr1:226048597-226050018	ENSG00000196187	TMEM63A	transmembrane protein 63A	ci	NA	0.84	0.88	0.84	0.88	0	0	-0.04	0.04	0.93	0.87	0.78	-0.06	-0.15
ci@1:226053667:226054274:-|1:226054273:226054274:-.1	chr1:226053567-226054374	ENSG00000196187	TMEM63A	transmembrane protein 63A	ci	NA	0.78	0.62	0.35	0.46	-0.43	-0.16	-0.27	-0.32	0.68	0.59	0.4	-0.09	-0.28
ci@1:226054382:226054812:-|1:226054811:226054812:-.1	chr1:226054282-226054912	ENSG00000196187	TMEM63A	transmembrane protein 63A	ci	NA	0.67	0.59	0.35	0.4	-0.32	-0.19	-0.24	-0.27	0.66	0.51	0.58	-0.15	-0.08
ci@1:226054863:226055588:-|1:226055587:226055588:-.1	chr1:226054763-226055688	ENSG00000196187	TMEM63A	transmembrane protein 63A	ci	NA	0.95	0.94	0.74	0.67	-0.21	-0.27	-0.2	-0.28	0.89	0.77	0.76	-0.12	-0.13
ci@1:227077834:227078979:+|1:227077834:227077835:+.1	chr1:227077734-227079079	ENSG00000143801	PSEN2	presenilin 2 (Alzheimer disease 4)	ci	NA	1	0.97	0.94	0.92	-0.06	-0.05	-0.03	-0.08	1	0.89	0.9	-0.11	-0.1
ci@1:227920728:227921115:-|1:227921114:227921115:-.1	chr1:227920628-227921215	ENSG00000081692	JMJD4	jumonji domain containing 4	ci	NA	0.91	0.87	0.87	0.88	-0.04	0.01	0	-0.03	0.96	0.85	0.93	-0.11	-0.03
ci@1:227921382:227921608:-|1:227921607:227921608:-.1	chr1:227921282-227921708	ENSG00000081692	JMJD4	jumonji domain containing 4	ci	NA	0.93	0.95	0.91	0.93	-0.02	-0.02	-0.04	0	0.92	0.7	0.91	-0.22	-0.01
ci@1:22828177:22828792:+|1:22828177:22828178:+.1	chr1:22828077-22828892	ENSG00000184677	ZBTB40	zinc finger and BTB domain containing 40	ci	NA	0.81	0.82	0.47	0.67	-0.34	-0.15	-0.35	-0.14	0.62	0.59	0.47	-0.03	-0.15
ci@1:228289866:228290011:-|1:228290010:228290011:-.1	chr1:228289766-228290111	ENSG00000143793	C1orf35	chromosome 1 open reading frame 35	ci	NA	0.84	0.82	0.67	0.72	-0.17	-0.1	-0.15	-0.12	0.93	0.8	0.75	-0.13	-0.18
ci@1:231075242:231076186:-|1:231076185:231076186:-.1	chr1:231075142-231076286	ENSG00000143643	TTC13	tetratricopeptide repeat domain 13	ci	NA	0.95	0.98	0.76	1	-0.19	0.02	-0.22	0.05	1	0.85	0.94	-0.15	-0.06
ci@1:2318968:2319678:-|1:2319677:2319678:-.1	chr1:2318868-2319778	ENSG00000116151	MORN1	MORN repeat containing 1	ci	NA	0.9	1	0.96	0.84	0.06	-0.16	-0.04	-0.06	0.97	0.9	1	-0.07	0.03
ci@1:233225936:233231501:-|1:233231500:233231501:-.1	chr1:233225836-233231601	ENSG00000135749	PCNXL2	pecanex-like 2 (Drosophila)	ci	NA	0.62	0.63	0.84	0.83	0.22	0.2	0.21	0.21	0.8	0.7	0.6	-0.1	-0.2
ci@1:233225936:233231501:-|1:233231500:233231501:-.1	chr1:233225836-233231601	ENSG00000135749	PCNXL2	pecanex-like 2 (Drosophila)	ci	NA	0.62	0.63	0.84	0.83	0.22	0.2	0.21	0.21	0.8	0.7	0.6	-0.1	-0.2
ci@1:233398909:233431072:-|1:233431071:233431072:-.1	chr1:233398809-233431172	ENSG00000135749	PCNXL2	pecanex-like 2 (Drosophila)	ci	NA	0.99	0.99	0.93	0.9	-0.06	-0.09	-0.06	-0.09	1	0.96	0.83	-0.04	-0.17
ci@1:235611755:235611985:+|1:235611755:235611756:+.1	chr1:235611655-235612085	ENSG00000116957	TBCE	tubulin folding cofactor E	ci	NA	0.54	0.45	0.6	0.56	0.06	0.11	0.15	0.02	0.31	0.59	0.65	0.28	0.34
ci@1:236714290:236715299:-|1:236715298:236715299:-.1	chr1:236714190-236715399	ENSG00000119285	HEATR1	HEAT repeat containing 1	ci	NA	0.69	0.72	0.61	0.69	-0.08	-0.03	-0.11	0	0.75	0.7	0.73	-0.05	-0.02
ci@1:23696006:23697632:+|1:23696006:23696007:+.1	chr1:23695906-23697732	ENSG00000249087	C1orf213	chromosome 1 open reading frame 213	ci	NA	0.04	0.14	0.02	0.05	-0.02	-0.09	-0.12	0.01	0.35	0.03	0.09	-0.32	-0.26
ci@1:23767704:23767880:-|1:23767879:23767880:-.1	chr1:23767604-23767980	ENSG00000088280	ASAP3	ArfGAP with SH3 domain, ankyrin repeat and PH domain 3	ci	NA	1	1	0.74	0.98	-0.26	-0.02	-0.26	-0.02	0.87	0.96	0.97	0.09	0.1
ci@1:23768223:23768679:-|1:23768678:23768679:-.1	chr1:23768123-23768779	ENSG00000088280	ASAP3	ArfGAP with SH3 domain, ankyrin repeat and PH domain 3	ci	NA	1	1	0.81	0.92	-0.19	-0.08	-0.19	-0.08	0.97	0.84	0.88	-0.13	-0.09
ci@1:24098916:24104689:-|1:24104688:24104689:-.1	chr1:24098816-24104789	ENSG00000236810	RP5-886K2.3	NA	ci	NA	0.88	0.87	0.9	0.88	0.02	0.01	0.03	0	1	0.95	0.67	-0.05	-0.33
ci@1:24112269:24112805:+|1:24112269:24112270:+.1	chr1:24112169-24112905	ENSG00000057757	PITHD1	PITH (C-terminal proteasome-interacting domain of thioredoxin-like) domain containing 1	ci	NA	0.98	0.98	0.9	0.93	-0.08	-0.05	-0.08	-0.05	0.95	0.89	0.84	-0.06	-0.11
ci@1:24112913:24113765:+|1:24112913:24112914:+.1	chr1:24112813-24113865	ENSG00000057757	PITHD1	PITH (C-terminal proteasome-interacting domain of thioredoxin-like) domain containing 1	ci	NA	0.96	0.96	0.92	0.91	-0.04	-0.05	-0.04	-0.05	0.99	0.91	0.85	-0.08	-0.14
ci@1:24486123:24488032:-|1:24488031:24488032:-.1	chr1:24486023-24488132	ENSG00000185436	IFNLR1	interferon, lambda receptor 1	ci	NA	0.76	0.82	0.75	0.94	-0.01	0.12	-0.07	0.18	0.86	0.8	0.84	-0.06	-0.02
ci@1:24687531:24696164:-|1:24696163:24696164:-.1	chr1:24687431-24696264	ENSG00000001460	STPG1	sperm-tail PG-rich repeat containing 1	ci	NA	0.97	0.97	0.95	0.96	-0.02	-0.01	-0.02	-0.01	0.95	0.95	0.81	0	-0.14
ci@1:249149834:249149924:-|1:249149923:249149924:-.1	chr1:249149734-249150024	ENSG00000171163	ZNF692	zinc finger protein 692	ci	NA	0.59	0.58	0.52	0.51	-0.07	-0.07	-0.06	-0.08	0.63	0.53	0.45	-0.1	-0.18
ci@1:249151696:249152027:-|1:249152026:249152027:-.1	chr1:249151596-249152127	ENSG00000171163	ZNF692	zinc finger protein 692	ci	NA	0.21	0.2	0.18	0.22	-0.03	0.02	-0.02	0.01	0.29	0.16	0.13	-0.13	-0.16
ci@1:26511103:26511505:+|1:26511103:26511104:+.1	chr1:26511003-26511605	ENSG00000142675	CNKSR1	connector enhancer of kinase suppressor of Ras 1	ci	NA	0.95	0.82	0.79	0.75	-0.16	-0.07	-0.03	-0.2	0.89	0.83	0.71	-0.06	-0.18
ci@1:26511677:26513659:+|1:26511677:26511678:+.1	chr1:26511577-26513759	ENSG00000142675	CNKSR1	connector enhancer of kinase suppressor of Ras 1	ci	NA	0.87	0.86	0.77	0.9	-0.1	0.04	-0.09	0.03	0.98	0.74	0.79	-0.24	-0.19
ci@1:27668641:27671788:+|1:27668641:27668642:+.1	chr1:27668541-27671888	ENSG00000142765	SYTL1	synaptotagmin-like 1	ci	NA	0.89	0.85	0.84	0.78	-0.05	-0.07	-0.01	-0.11	0.89	0.8	0.71	-0.09	-0.18
ci@1:27676256:27676463:+|1:27676256:27676257:+.1	chr1:27676156-27676563	ENSG00000142765	SYTL1	synaptotagmin-like 1	ci	NA	0.91	0.91	0.76	0.85	-0.15	-0.06	-0.15	-0.06	0.93	0.84	0.78	-0.09	-0.15
ci@1:27676623:27676880:+|1:27676623:27676624:+.1	chr1:27676523-27676980	ENSG00000142765	SYTL1	synaptotagmin-like 1	ci	NA	0.78	0.83	0.59	0.66	-0.19	-0.17	-0.24	-0.12	0.88	0.86	0.9	-0.02	0.02
ci@1:27676976:27677285:+|1:27676976:27676977:+.1	chr1:27676876-27677385	ENSG00000142765	SYTL1	synaptotagmin-like 1	ci	NA	0.78	0.7	0.63	0.65	-0.15	-0.05	-0.07	-0.13	0.79	0.72	0.64	-0.07	-0.15
ci@1:27677443:27677749:+|1:27677443:27677444:+.1	chr1:27677343-27677849	ENSG00000142765	SYTL1	synaptotagmin-like 1	ci	NA	0.8	0.8	0.66	0.68	-0.14	-0.12	-0.14	-0.12	0.76	0.72	0.56	-0.04	-0.2
ci@1:27678046:27679774:+|1:27678046:27678047:+.1	chr1:27677946-27679874	ENSG00000142765	SYTL1	synaptotagmin-like 1	ci	NA	0.93	0.92	0.91	0.91	-0.02	-0.01	-0.01	-0.02	0.93	0.92	0.82	-0.01	-0.11
ci@1:27689512:27689933:-|1:27689932:27689933:-.1	chr1:27689412-27690033	ENSG00000142733	MAP3K6	mitogen-activated protein kinase kinase kinase 6	ci	NA	0.87	0.9	0.77	0.72	-0.1	-0.18	-0.13	-0.15	0.74	0.87	0.72	0.13	-0.02
ci@1:27706685:27708270:-|1:27708269:27708270:-.1	chr1:27706585-27708370	ENSG00000174950	CD164L2	CD164 sialomucin-like 2	ci	NA	0.72	0.89	0.84	0.5	0.12	-0.39	-0.05	-0.22	0.83	0.51	0.88	-0.32	0.05
ci@1:28832839:28834640:+|1:28832839:28832840:+.1	chr1:28832739-28834740	ENSG00000242125	SNHG3	NA	ci	NA	0.49	0.4	0.24	0.37	-0.25	-0.03	-0.16	-0.12	0.6	0.5	0.39	-0.1	-0.21
ci@1:28906099:28906424:-|1:28906423:28906424:-.1	chr1:28905999-28906524	ENSG00000197989	SNHG12	NA	ci	NA	0.88	0.89	0.46	0.45	-0.42	-0.44	-0.43	-0.43	0.94	0.52	0.57	-0.42	-0.37
ci@1:29492576:29493241:-|1:29493240:29493241:-.1	chr1:29492476-29493341	ENSG00000116350	SRSF4	serine/arginine-rich splicing factor 4	ci	NA	0.75	0.87	0.5	0.8	-0.25	-0.07	-0.37	0.05	0.82	0.76	0.79	-0.06	-0.03
ci@1:29493424:29495015:-|1:29495014:29495015:-.1	chr1:29493324-29495115	ENSG00000116350	SRSF4	serine/arginine-rich splicing factor 4	ci	NA	0.62	0.72	0.34	0.62	-0.28	-0.1	-0.38	0	0.63	0.49	0.64	-0.14	0.01
ci@1:31887624:31888720:+|1:31887624:31887625:+.1	chr1:31887524-31888820	ENSG00000168528	SERINC2	serine incorporator 2	ci	NA	0.12	0.02	0	0.03	-0.12	0.01	-0.02	-0.09	0.06	0	0	-0.06	-0.06
ci@1:32121103:32122001:-|1:32122000:32122001:-.1	chr1:32121003-32122101	ENSG00000084636	COL16A1	collagen, type XVI, alpha 1	ci	NA	0.85	0.89	0.98	0.96	0.13	0.07	0.09	0.11	0.85	0.97	0.97	0.12	0.12
ci@1:32128259:32130773:-|1:32130772:32130773:-.1	chr1:32128159-32130873	ENSG00000084636	COL16A1	collagen, type XVI, alpha 1	ci	NA	0.79	0.72	0.63	0.68	-0.16	-0.04	-0.09	-0.11	0.73	0.71	0.66	-0.02	-0.07
ci@1:32669646:32669787:+|1:32669646:32669647:+.1	chr1:32669546-32669887	ENSG00000160050	CCDC28B	coiled-coil domain containing 28B	ci	NA	0.94	0.8	0.99	0.98	0.05	0.18	0.19	0.04	0.88	0.97	1	0.09	0.12
ci@1:32669980:32670199:+|1:32669980:32669981:+.1	chr1:32669880-32670299	ENSG00000160050	CCDC28B	coiled-coil domain containing 28B	ci	NA	0.88	0.83	0.97	0.96	0.09	0.13	0.14	0.08	0.85	0.98	1	0.13	0.15
ci@1:32670221:32670795:+|1:32670221:32670222:+.1	chr1:32670121-32670895	ENSG00000160050	CCDC28B	coiled-coil domain containing 28B	ci	NA	0.78	0.9	0.93	0.93	0.15	0.03	0.03	0.15	0.86	0.92	0.94	0.06	0.08
ci@1:32671898:32672110:+|1:32671898:32671899:+.1	chr1:32671798-32672210	ENSG00000160051	IQCC	IQ motif containing C	ci	NA	0.49	0.78	0.76	0.81	0.27	0.03	-0.02	0.32	0.79	0.85	0.84	0.06	0.05
ci@1:32672362:32672603:+|1:32672362:32672363:+.1	chr1:32672262-32672703	ENSG00000160051	IQCC	IQ motif containing C	ci	NA	0.9	0.82	0.98	0.99	0.08	0.17	0.16	0.09	0.73	0.97	0.94	0.24	0.21
ci@1:32672721:32672841:+|1:32672721:32672722:+.1	chr1:32672621-32672941	ENSG00000160051	IQCC	IQ motif containing C	ci	NA	0.9	0.91	0.97	0.98	0.07	0.07	0.06	0.08	0.8	0.96	0.96	0.16	0.16
ci@1:32680817:32681274:-|1:32681273:32681274:-.1	chr1:32680717-32681374	ENSG00000160055	TMEM234	transmembrane protein 234	ci	NA	0.59	0.75	0.3	0.23	-0.29	-0.52	-0.45	-0.36	0.61	0.31	0.04	-0.3	-0.57
ci@1:32681396:32681795:-|1:32681794:32681795:-.1	chr1:32681296-32681895	ENSG00000160055	TMEM234	transmembrane protein 234	ci	NA	0.69	0.81	0.61	0.7	-0.08	-0.11	-0.2	0.01	0.82	0.51	0.59	-0.31	-0.23
ci@1:32681882:32681985:-|1:32681984:32681985:-.1	chr1:32681782-32682085	ENSG00000160055	TMEM234	transmembrane protein 234	ci	NA	0.3	0.37	0.56	0.46	0.26	0.09	0.19	0.16	0.34	0.38	0.4	0.04	0.06
ci@1:32827136:32827331:-|1:32827330:32827331:-.1	chr1:32827036-32827431	ENSG00000225828	FAM229A	family with sequence similarity 229, member A	ci	NA	0.93	0.88	0.81	0.62	-0.12	-0.26	-0.07	-0.31	0.81	0.94	1	0.13	0.19
ci@1:32832255:32834048:-|1:32834047:32834048:-.1	chr1:32832155-32834148	ENSG00000160058	BSDC1	BSD domain containing 1	ci	NA	0.9	0.87	0.79	0.79	-0.11	-0.08	-0.08	-0.11	0.85	0.85	0.83	0	-0.02
ci@1:3394590:3394988:+|1:3394590:3394591:+.1	chr1:3394490-3395088	ENSG00000130762	ARHGEF16	Rho guanine nucleotide exchange factor (GEF) 16	ci	NA	0.93	0.9	0.81	0.9	-0.12	0	-0.09	-0.03	0.87	0.87	0.88	0	0.01
ci@1:3416488:3417197:-|1:3417196:3417197:-.1	chr1:3416388-3417297	ENSG00000162591	MEGF6	multiple EGF-like-domains 6	ci	NA	0.75	0.83	0.5	0.5	-0.25	-0.33	-0.33	-0.25	0.45	0.62	1	0.17	0.55
ci@1:3422800:3424359:-|1:3424358:3424359:-.1	chr1:3422700-3424459	ENSG00000162591	MEGF6	multiple EGF-like-domains 6	ci	NA	0.64	0.95	0.89	0.58	0.25	-0.37	-0.06	-0.06	0.8	0.5	0.5	-0.3	-0.3
ci@1:3427466:3428114:-|1:3428113:3428114:-.1	chr1:3427366-3428214	ENSG00000162591	MEGF6	multiple EGF-like-domains 6	ci	NA	0.54	1	0.84	0.71	0.3	-0.29	-0.16	0.17	0.8	0.71	1	-0.09	0.2
ci@1:3431236:3431966:-|1:3431965:3431966:-.1	chr1:3431136-3432066	ENSG00000162591	MEGF6	multiple EGF-like-domains 6	ci	NA	0.96	0.94	0.7	0.93	-0.26	-0.01	-0.24	-0.03	1	0.9	0.7	-0.1	-0.3
ci@1:35447720:35449368:-|1:35449367:35449368:-.1	chr1:35447620-35449468	ENSG00000243749	ZMYM6NB	ZMYM6 neighbor	ci	NA	0.98	0.97	0.91	0.89	-0.07	-0.08	-0.06	-0.09	0.97	0.96	0.76	-0.01	-0.21
ci@1:3547681:3548030:-|1:3548029:3548030:-.1	chr1:3547581-3548130	ENSG00000116213	WRAP73	WD repeat containing, antisense to TP73	ci	NA	0.82	0.79	0.61	0.62	-0.21	-0.17	-0.18	-0.2	0.84	0.55	0.56	-0.29	-0.28
ci@1:3548902:3549962:-|1:3549961:3549962:-.1	chr1:3548802-3550062	ENSG00000116213	WRAP73	WD repeat containing, antisense to TP73	ci	NA	0.95	0.98	0.82	0.88	-0.13	-0.1	-0.16	-0.07	1	0.79	0.93	-0.21	-0.07
ci@1:3550067:3551561:-|1:3551560:3551561:-.1	chr1:3549967-3551661	ENSG00000116213	WRAP73	WD repeat containing, antisense to TP73	ci	NA	0.96	0.98	0.87	0.9	-0.09	-0.08	-0.11	-0.06	0.94	0.89	0.95	-0.05	0.01
ci@1:3551858:3552508:-|1:3552507:3552508:-.1	chr1:3551758-3552608	ENSG00000116213	WRAP73	WD repeat containing, antisense to TP73	ci	NA	0.9	0.88	0.76	0.87	-0.14	-0.01	-0.12	-0.03	0.87	0.9	0.79	0.03	-0.08
ci@1:36029510:36030828:+|1:36029510:36029511:+.1	chr1:36029410-36030928	ENSG00000020129	NCDN	neurochondrin	ci	NA	0.92	0.89	0.74	0.77	-0.18	-0.12	-0.15	-0.15	0.9	0.83	0.83	-0.07	-0.07
ci@1:36641922:36642019:+|1:36641922:36641923:+.1	chr1:36641822-36642119	ENSG00000116871	MAP7D1	MAP7 domain containing 1	ci	NA	0.34	0.29	0.36	0.32	0.02	0.03	0.07	-0.02	0.34	0.42	0.47	0.08	0.13
ci@1:36773208:36773371:+|1:36773208:36773209:+.1	chr1:36773108-36773471	ENSG00000214193	SH3D21	SH3 domain containing 21	ci	NA	0.84	0.93	0.69	0.75	-0.15	-0.18	-0.24	-0.09	0.9	0.81	0.44	-0.09	-0.46
ci@1:36773564:36773710:+|1:36773564:36773565:+.1	chr1:36773464-36773810	ENSG00000214193	SH3D21	SH3 domain containing 21	ci	NA	0.86	0.9	0.81	0.71	-0.05	-0.19	-0.09	-0.15	0.97	0.84	0.69	-0.13	-0.28
ci@1:36788326:36788572:-|1:36788571:36788572:-.1	chr1:36788226-36788672	ENSG00000142694	EVA1B	eva-1 homolog B (C. elegans)	ci	NA	0.82	0.85	0.68	0.76	-0.14	-0.09	-0.17	-0.06	0.79	0.7	0.78	-0.09	-0.01
ci@1:37922060:37939745:-|1:37939744:37939745:-.1	chr1:37921960-37939845	ENSG00000233621	RP11-422J8.1	NA	ci	NA	0.44	0.33	0.7	0.76	0.26	0.43	0.37	0.32	0.92	0.78	0.63	-0.14	-0.29
ci@1:37922060:37939745:-|1:37939744:37939745:-.1	chr1:37921960-37939845	ENSG00000233621	RP11-422J8.1	NA	ci	NA	0.44	0.33	0.7	0.76	0.26	0.43	0.37	0.32	0.92	0.78	0.63	-0.14	-0.29
ci@1:39361741:39376994:-|1:39376993:39376994:-.1	chr1:39361641-39377094	ENSG00000158315	RHBDL2	rhomboid, veinlet-like 2 (Drosophila)	ci	NA	0.96	1	0.95	0.83	-0.01	-0.17	-0.05	-0.13	1	0.89	0.76	-0.11	-0.24
ci@1:40433383:40433476:+|1:40433383:40433384:+.1	chr1:40433283-40433576	ENSG00000168389	MFSD2A	major facilitator superfamily domain containing 2A	ci	NA	0.93	0.95	0.85	0.84	-0.08	-0.11	-0.1	-0.09	0.94	0.85	0.79	-0.09	-0.15
ci@1:43282251:43282861:-|1:43282860:43282861:-.1	chr1:43282151-43282961	ENSG00000177868	CCDC23	coiled-coil domain containing 23	ci	NA	0.89	0.79	0.94	0.78	0.05	-0.01	0.15	-0.11	0.86	0.8	0.89	-0.06	0.03
ci@1:43282251:43282861:-|1:43282860:43282861:-.1	chr1:43282151-43282961	ENSG00000177868	CCDC23	coiled-coil domain containing 23	ci	NA	0.89	0.79	0.94	0.78	0.05	-0.01	0.15	-0.11	0.86	0.8	0.89	-0.06	0.03
ci@1:43304592:43305704:+|1:43304592:43304593:+.1	chr1:43304492-43305804	ENSG00000164010	ERMAP	erythroblast membrane-associated protein (Scianna blood group)	ci	NA	1	1	0.76	1	-0.24	0	-0.24	0	0.94	0.96	1	0.02	0.06
ci@1:43890103:43890455:+|1:43890103:43890104:+.1	chr1:43890003-43890555	ENSG00000198198	SZT2	seizure threshold 2 homolog (mouse)	ci	NA	1	0.9	0.91	0.94	-0.09	0.04	0.01	-0.06	0.99	0.89	0.86	-0.1	-0.13
ci@1:43896761:43896936:+|1:43896761:43896762:+.1	chr1:43896661-43897036	ENSG00000198198	SZT2	seizure threshold 2 homolog (mouse)	ci	NA	1	1	0.98	1	-0.02	0	-0.02	0	1	0.97	0.88	-0.03	-0.12
ci@1:43904764:43905029:+|1:43904764:43904765:+.1	chr1:43904664-43905129	ENSG00000198198	SZT2	seizure threshold 2 homolog (mouse)	ci	NA	0.96	1	0.86	1	-0.1	0	-0.14	0.04	1	1	0.98	0	-0.02
ci@1:43905113:43905276:+|1:43905113:43905114:+.1	chr1:43905013-43905376	ENSG00000198198	SZT2	seizure threshold 2 homolog (mouse)	ci	NA	1	0.95	0.69	0.81	-0.31	-0.14	-0.26	-0.19	0.98	0.94	0.92	-0.04	-0.06
ci@1:43906257:43906885:+|1:43906257:43906258:+.1	chr1:43906157-43906985	ENSG00000198198	SZT2	seizure threshold 2 homolog (mouse)	ci	NA	0.88	0.89	0.8	0.9	-0.08	0.01	-0.09	0.02	1	0.94	0.87	-0.06	-0.13
ci@1:43907051:43907175:+|1:43907051:43907052:+.1	chr1:43906951-43907275	ENSG00000198198	SZT2	seizure threshold 2 homolog (mouse)	ci	NA	0.86	0.93	0.74	0.86	-0.12	-0.07	-0.19	0	0.98	1	0.95	0.02	-0.03
ci@1:43907272:43907357:+|1:43907272:43907273:+.1	chr1:43907172-43907457	ENSG00000198198	SZT2	seizure threshold 2 homolog (mouse)	ci	NA	0.89	0.96	0.83	0.91	-0.06	-0.05	-0.13	0.02	0.99	0.95	0.93	-0.04	-0.06
ci@1:43907489:43907671:+|1:43907489:43907490:+.1	chr1:43907389-43907771	ENSG00000198198	SZT2	seizure threshold 2 homolog (mouse)	ci	NA	0.97	0.92	0.83	0.96	-0.14	0.04	-0.09	-0.01	0.99	0.97	0.94	-0.02	-0.05
ci@1:43908289:43908490:+|1:43908289:43908290:+.1	chr1:43908189-43908590	ENSG00000198198	SZT2	seizure threshold 2 homolog (mouse)	ci	NA	0.88	0.9	0.72	0.88	-0.16	-0.02	-0.18	0	0.93	0.97	0.95	0.04	0.02
ci@1:43908938:43909023:+|1:43908938:43908939:+.1	chr1:43908838-43909123	ENSG00000198198	SZT2	seizure threshold 2 homolog (mouse)	ci	NA	0.9	0.9	0.75	0.94	-0.15	0.04	-0.15	0.04	0.97	0.89	0.89	-0.08	-0.08
ci@1:43909148:43909268:+|1:43909148:43909149:+.1	chr1:43909048-43909368	ENSG00000198198	SZT2	seizure threshold 2 homolog (mouse)	ci	NA	0.73	0.89	0.66	0.81	-0.07	-0.08	-0.23	0.08	0.93	0.82	0.94	-0.11	0.01
ci@1:43911930:43912013:+|1:43911930:43911931:+.1	chr1:43911830-43912113	ENSG00000198198	SZT2	seizure threshold 2 homolog (mouse)	ci	NA	0.93	0.93	0.59	0.89	-0.34	-0.04	-0.34	-0.04	0.95	0.98	0.9	0.03	-0.05
ci@1:43912087:43912626:+|1:43912087:43912088:+.1	chr1:43911987-43912726	ENSG00000198198	SZT2	seizure threshold 2 homolog (mouse)	ci	NA	0.98	0.96	0.79	0.93	-0.19	-0.03	-0.17	-0.05	0.99	0.97	0.96	-0.02	-0.03
ci@1:43913369:43913520:+|1:43913369:43913370:+.1	chr1:43913269-43913620	ENSG00000198198	SZT2	seizure threshold 2 homolog (mouse)	ci	NA	0.99	0.96	0.8	0.89	-0.19	-0.07	-0.16	-0.1	0.98	0.93	0.92	-0.05	-0.06
ci@1:43913642:43913750:+|1:43913642:43913643:+.1	chr1:43913542-43913850	ENSG00000198198	SZT2	seizure threshold 2 homolog (mouse)	ci	NA	0.96	0.99	0.86	0.87	-0.1	-0.12	-0.13	-0.09	1	0.99	0.88	-0.01	-0.12
ci@1:43914155:43914283:+|1:43914155:43914156:+.1	chr1:43914055-43914383	ENSG00000198198	SZT2	seizure threshold 2 homolog (mouse)	ci	NA	0.85	0.85	0.63	0.89	-0.22	0.04	-0.22	0.04	0.96	0.86	0.85	-0.1	-0.11
ci@1:43914399:43915774:+|1:43914399:43914400:+.1	chr1:43914299-43915874	ENSG00000198198	SZT2	seizure threshold 2 homolog (mouse)	ci	NA	0.65	0.59	0.41	0.55	-0.24	-0.04	-0.18	-0.1	0.8	0.61	0.66	-0.19	-0.14
ci@1:43915842:43916008:+|1:43915842:43915843:+.1	chr1:43915742-43916108	ENSG00000198198	SZT2	seizure threshold 2 homolog (mouse)	ci	NA	0.85	0.85	0.65	0.72	-0.2	-0.13	-0.2	-0.13	0.95	0.75	0.77	-0.2	-0.18
ci@1:43917388:43917469:-|1:43917468:43917469:-.1	chr1:43917288-43917569	ENSG00000178922	HYI	hydroxypyruvate isomerase (putative)	ci	NA	0.94	0.92	0.96	0.93	0.02	0.01	0.04	-0.01	0.83	0.94	0.95	0.11	0.12
ci@1:43917518:43917606:-|1:43917605:43917606:-.1	chr1:43917418-43917706	ENSG00000178922	HYI	hydroxypyruvate isomerase (putative)	ci	NA	0.96	0.94	0.98	0.97	0.02	0.03	0.04	0.01	0.83	0.95	0.94	0.12	0.11
ci@1:43917684:43917876:-|1:43917875:43917876:-.1	chr1:43917584-43917976	ENSG00000178922	HYI	hydroxypyruvate isomerase (putative)	ci	NA	0.87	0.87	0.86	0.89	-0.01	0.02	-0.01	0.02	0.69	0.84	0.73	0.15	0.04
ci@1:43918675:43919084:-|1:43919083:43919084:-.1	chr1:43918575-43919184	ENSG00000178922	HYI	hydroxypyruvate isomerase (putative)	ci	NA	0.14	0.18	0.1	0.07	-0.04	-0.11	-0.08	-0.07	0.19	0.06	0.08	-0.13	-0.11
ci@1:44401903:44401974:+|1:44401903:44401904:+.1	chr1:44401803-44402074	ENSG00000117407	ARTN	artemin	ci	NA	0.53	0.46	0.34	0.38	-0.19	-0.08	-0.12	-0.15	0.44	0.33	0.14	-0.11	-0.3
ci@1:44413356:44415089:+|1:44413356:44413357:+.1	chr1:44413256-44415189	ENSG00000117408	IPO13	importin 13	ci	NA	0.79	0.84	0.87	0.74	0.08	-0.1	0.03	-0.05	0.84	0.87	0.6	0.03	-0.24
ci@1:44415825:44421992:+|1:44415825:44415826:+.1	chr1:44415725-44422092	ENSG00000117408	IPO13	importin 13	ci	NA	0.98	0.98	0.91	0.94	-0.07	-0.04	-0.07	-0.04	0.97	0.93	0.85	-0.04	-0.12
ci@1:44422648:44422867:+|1:44422648:44422649:+.1	chr1:44422548-44422967	ENSG00000117408	IPO13	importin 13	ci	NA	0.91	0.95	0.91	0.84	0	-0.11	-0.04	-0.07	0.94	0.83	0.91	-0.11	-0.03
ci@1:44422987:44423074:+|1:44422987:44422988:+.1	chr1:44422887-44423174	ENSG00000117408	IPO13	importin 13	ci	NA	0.94	0.91	0.83	0.82	-0.11	-0.09	-0.08	-0.12	0.85	0.88	0.89	0.03	0.04
ci@1:44424561:44425921:+|1:44424561:44424562:+.1	chr1:44424461-44426021	ENSG00000117408	IPO13	importin 13	ci	NA	0.91	0.92	0.84	0.88	-0.07	-0.04	-0.08	-0.03	0.96	0.9	0.84	-0.06	-0.12
ci@1:44451293:44455970:+|1:44451293:44451294:+.1	chr1:44451193-44456070	ENSG00000117411	B4GALT2	UDP-Gal:betaGlcNAc beta 1,4- galactosyltransferase, polypeptide 2	ci	NA	0.94	0.91	0.88	0.89	-0.06	-0.02	-0.03	-0.05	0.93	0.89	0.83	-0.04	-0.1
ci@1:44458059:44458195:+|1:44458059:44458060:+.1	chr1:44457959-44458295	ENSG00000159214	CCDC24	coiled-coil domain containing 24	ci	NA	0.9	0.81	0.77	0.74	-0.13	-0.07	-0.04	-0.16	0.81	0.8	0.8	-0.01	-0.01
ci@1:44459636:44460780:+|1:44459636:44459637:+.1	chr1:44459536-44460880	ENSG00000159214	CCDC24	coiled-coil domain containing 24	ci	NA	0.9	0.9	0.71	0.85	-0.19	-0.05	-0.19	-0.05	0.89	0.9	0.81	0.01	-0.08
ci@1:45268825:45268940:+|1:45268825:45268826:+.1	chr1:45268725-45269040	ENSG00000173846	PLK3	polo-like kinase 3	ci	NA	0.95	0.97	0.91	0.86	-0.04	-0.11	-0.06	-0.09	0.95	0.92	0.89	-0.03	-0.06
ci@1:45270173:45270322:+|1:45270173:45270174:+.1	chr1:45270073-45270422	ENSG00000173846	PLK3	polo-like kinase 3	ci	NA	0.96	0.96	0.84	0.84	-0.12	-0.12	-0.12	-0.12	0.96	0.93	0.87	-0.03	-0.09
ci@1:45270451:45270938:+|1:45270451:45270452:+.1	chr1:45270351-45271038	ENSG00000173846	PLK3	polo-like kinase 3	ci	NA	0.92	0.91	0.87	0.82	-0.05	-0.09	-0.04	-0.1	0.94	0.93	0.8	-0.01	-0.14
ci@1:45279171:45279310:+|1:45279171:45279172:+.1	chr1:45279071-45279410	ENSG00000222009	BTBD19	BTB (POZ) domain containing 19	ci	NA	0.57	0.81	0.67	0.48	0.1	-0.33	-0.14	-0.09	0.7	0.46	0.76	-0.24	0.06
ci@1:45474373:45474816:-|1:45474815:45474816:-.1	chr1:45474273-45474916	ENSG00000126107	HECTD3	HECT domain containing E3 ubiquitin protein ligase 3	ci	NA	0.98	0.96	0.96	0.94	-0.02	-0.02	0	-0.04	1	0.92	0.86	-0.08	-0.14
ci@1:45475355:45475658:-|1:45475657:45475658:-.1	chr1:45475255-45475758	ENSG00000126107	HECTD3	HECT domain containing E3 ubiquitin protein ligase 3	ci	NA	0.96	0.97	0.85	0.95	-0.11	-0.02	-0.12	-0.01	0.94	0.97	0.93	0.03	-0.01
ci@1:45797521:45797695:-|1:45797694:45797695:-.1	chr1:45797421-45797795	ENSG00000132781	MUTYH	mutY homolog (E. coli)	ci	NA	0.83	0.9	0.75	0.81	-0.08	-0.09	-0.15	-0.02	0.83	0.76	0.76	-0.07	-0.07
ci@1:45798160:45798246:-|1:45798245:45798246:-.1	chr1:45798060-45798346	ENSG00000132781	MUTYH	mutY homolog (E. coli)	ci	NA	0.98	0.98	0.96	0.94	-0.02	-0.04	-0.02	-0.04	1	0.94	0.89	-0.06	-0.11
ci@1:46016548:46016638:+|1:46016548:46016549:+.1	chr1:46016448-46016738	ENSG00000117448	AKR1A1	aldo-keto reductase family 1, member A1 (aldehyde reductase)	ci	NA	0.71	0.72	0.51	0.5	-0.2	-0.22	-0.21	-0.21	0.71	0.59	0.7	-0.12	-0.01
ci@1:46743652:46743744:+|1:46743652:46743653:+.1	chr1:46743552-46743844	ENSG00000085999	RAD54L	RAD54-like (S. cerevisiae)	ci	NA	0.81	0.78	0.97	0.98	0.16	0.2	0.19	0.17	0.72	0.88	0.78	0.16	0.06
ci@1:52826221:52826646:-|1:52826645:52826646:-.1	chr1:52826121-52826746	ENSG00000154222	CC2D1B	coiled-coil and C2 domain containing 1B	ci	NA	0.95	0.95	0.9	0.91	-0.05	-0.04	-0.05	-0.04	0.98	0.94	0.83	-0.04	-0.15
ci@1:53370505:53370706:-|1:53370705:53370706:-.1	chr1:53370405-53370806	ENSG00000121310	ECHDC2	enoyl CoA hydratase domain containing 2	ci	NA	0.92	0.89	0.83	0.91	-0.09	0.02	-0.06	-0.01	0.89	0.86	0.75	-0.03	-0.14
ci@1:55065088:55066942:+|1:55065088:55065089:+.1	chr1:55064988-55067042	ENSG00000162390	ACOT11	acyl-CoA thioesterase 11	ci	NA	0.92	0.96	0.83	0.8	-0.09	-0.16	-0.13	-0.12	0.88	0.88	0.93	0	0.05
ci@1:5925333:5926433:-|1:5926432:5926433:-.1	chr1:5925233-5926533	ENSG00000131697	NPHP4	nephronophthisis 4	ci	NA	0.97	0.86	1	0.95	0.03	0.09	0.14	-0.02	0.92	1	1	0.08	0.08
ci@1:62147022:62149089:-|1:62149088:62149089:-.1	chr1:62146922-62149189	ENSG00000162604	TM2D1	TM2 domain containing 1	ci	NA	0.99	0.94	0.86	0.86	-0.13	-0.08	-0.08	-0.13	0.94	0.93	0.87	-0.01	-0.07
ci@1:6310063:6310500:-|1:6310499:6310500:-.1	chr1:6309963-6310600	ENSG00000158292	GPR153	G protein-coupled receptor 153	ci	NA	0.66	0.62	0.83	0.76	0.17	0.14	0.21	0.1	0.67	0.48	0.7	-0.19	0.03
ci@1:6311590:6313778:-|1:6313777:6313778:-.1	chr1:6311490-6313878	ENSG00000158292	GPR153	G protein-coupled receptor 153	ci	NA	0.88	0.77	0.74	0.68	-0.14	-0.09	-0.03	-0.2	0.75	0.65	0.81	-0.1	0.06
ci@1:64036799:64038113:+|1:64036799:64036800:+.1	chr1:64036699-64038213	ENSG00000203965	EFCAB7	EF-hand calcium binding domain 7	ci	NA	1	1	0.94	0.97	-0.06	-0.03	-0.06	-0.03	0.94	0.86	0.6	-0.08	-0.34
ci@1:6479213:6479301:-|1:6479300:6479301:-.1	chr1:6479113-6479401	ENSG00000069812	HES2	hairy and enhancer of split 2 (Drosophila)	ci	NA	0.91	0.53	0.67	0.57	-0.24	0.04	0.14	-0.34	0.6	0.85	0.44	0.25	-0.16
ci@1:6525620:6526129:-|1:6526128:6526129:-.1	chr1:6525520-6526229	ENSG00000215788	TNFRSF25	tumor necrosis factor receptor superfamily, member 25	ci	NA	0.71	0.74	0.44	0.66	-0.27	-0.08	-0.3	-0.05	0.55	0.5	0.77	-0.05	0.22
ci@1:6527632:6527885:-|1:6527884:6527885:-.1	chr1:6527532-6527985	ENSG00000171680	PLEKHG5	pleckstrin homology domain containing, family G (with RhoGef domain) member 5	ci	NA	0.94	0.94	0.8	0.75	-0.14	-0.19	-0.14	-0.19	0.94	0.74	0.49	-0.2	-0.45
ci@1:65895731:65897486:+|1:65895731:65895732:+.1	chr1:65895631-65897586	ENSG00000213625	LEPROT	leptin receptor overlapping transcript	ci	NA	0.97	0.96	0.88	0.84	-0.09	-0.12	-0.08	-0.13	0.96	0.9	0.9	-0.06	-0.06
ci@1:66070920:66074436:+|1:66070920:66070921:+.1	chr1:66070820-66074536	ENSG00000116678	LEPR	leptin receptor	ci	NA	1	1	1	1	0	0	0	0	1	0.97	0.88	-0.03	-0.12
ci@1:6641359:6642118:+|1:6641359:6641360:+.1	chr1:6641259-6642218	ENSG00000204859	ZBTB48	zinc finger and BTB domain containing 48	ci	NA	0.88	0.79	0.72	0.65	-0.16	-0.14	-0.07	-0.23	0.94	0.67	0.58	-0.27	-0.36
ci@1:68943655:68944827:-|1:68944826:68944827:-.1	chr1:68943555-68944927	ENSG00000024526	DEPDC1	DEP domain containing 1	ci	NA	0.94	0.94	0.97	0.96	0.03	0.02	0.03	0.02	0.82	0.98	0.98	0.16	0.16
ci@1:76227055:76228377:+|1:76227055:76227056:+.1	chr1:76226955-76228477	ENSG00000117054	ACADM	acyl-CoA dehydrogenase, C-4 to C-12 straight chain	ci	NA	0.97	0.98	0.96	0.97	-0.01	-0.01	-0.02	0	0.98	0.88	0.81	-0.1	-0.17
ci@1:76253289:76254844:+|1:76253289:76253290:+.1	chr1:76253189-76254944	ENSG00000137955	RABGGTB	Rab geranylgeranyltransferase, beta subunit	ci	NA	0.98	0.95	0.87	0.9	-0.11	-0.05	-0.08	-0.08	0.95	0.93	0.89	-0.02	-0.06
ci@1:76255041:76255637:+|1:76255041:76255042:+.1	chr1:76254941-76255737	ENSG00000137955	RABGGTB	Rab geranylgeranyltransferase, beta subunit	ci	NA	0.93	0.94	0.83	0.87	-0.1	-0.07	-0.11	-0.06	0.92	0.88	0.85	-0.04	-0.07
ci@1:76255959:76256131:+|1:76255959:76255960:+.1	chr1:76255859-76256231	ENSG00000137955	RABGGTB	Rab geranylgeranyltransferase, beta subunit	ci	NA	0.94	0.93	0.83	0.83	-0.11	-0.1	-0.1	-0.11	0.87	0.77	0.85	-0.1	-0.02
ci@1:8074456:8075368:-|1:8075367:8075368:-.1	chr1:8074356-8075468	ENSG00000116285	ERRFI1	ERBB receptor feedback inhibitor 1	ci	NA	0.89	0.86	0.76	0.78	-0.13	-0.08	-0.1	-0.11	0.86	0.72	0.69	-0.14	-0.17
ci@1:84971984:84972119:-|1:84972118:84972119:-.1	chr1:84971884-84972219	ENSG00000174021	GNG5	guanine nucleotide binding protein (G protein), gamma 5	ci	NA	0.94	0.92	0.8	0.87	-0.14	-0.05	-0.12	-0.07	0.92	0.91	0.84	-0.01	-0.08
ci@1:85397251:85403438:-|1:85403437:85403438:-.1	chr1:85397151-85403538	ENSG00000153898	MCOLN2	mucolipin 2	ci	NA	0.93	0.54	0.57	0.67	-0.36	0.13	0.03	-0.26	0.6	0.68	0.93	0.08	0.33
ci@1:89294306:89298427:+|1:89294306:89294307:+.1	chr1:89294206-89298527	ENSG00000065243	PKN2	protein kinase N2	ci	NA	0.96	0.94	0.91	0.87	-0.05	-0.07	-0.03	-0.09	0.92	0.87	0.63	-0.05	-0.29
ci@1:89298534:89298760:+|1:89298534:89298535:+.1	chr1:89298434-89298860	ENSG00000065243	PKN2	protein kinase N2	ci	NA	0.98	0.99	0.96	0.96	-0.02	-0.03	-0.03	-0.02	0.97	0.95	0.81	-0.02	-0.16
ci@1:89479110:89479766:-|1:89479765:89479766:-.1	chr1:89479010-89479866	ENSG00000117226	GBP3	guanylate binding protein 3	ci	NA	0.98	0.98	0.94	0.95	-0.04	-0.03	-0.04	-0.03	0.99	0.91	0.88	-0.08	-0.11
ci@1:897130:897206:+|1:897130:897131:+.1	chr1:897030-897306	ENSG00000187961	KLHL17	kelch-like family member 17	ci	NA	0.77	0.88	0.57	0.75	-0.2	-0.13	-0.31	-0.02	0.76	0.62	0.64	-0.14	-0.12
ci@1:897851:898084:+|1:897851:897852:+.1	chr1:897751-898184	ENSG00000187961	KLHL17	kelch-like family member 17	ci	NA	0.9	0.97	0.9	0.84	0	-0.13	-0.07	-0.06	0.88	0.81	0.75	-0.07	-0.13
ci@1:898633:898717:+|1:898633:898634:+.1	chr1:898533-898817	ENSG00000187961	KLHL17	kelch-like family member 17	ci	NA	0.65	0.75	0.51	0.61	-0.14	-0.14	-0.24	-0.04	0.77	0.77	0.5	0	-0.27
ci@1:898884:899300:+|1:898884:898885:+.1	chr1:898784-899400	ENSG00000187961	KLHL17	kelch-like family member 17	ci	NA	0.66	0.58	0.52	0.45	-0.14	-0.13	-0.06	-0.21	0.51	0.54	0.37	0.03	-0.14
ci@1:92737209:92752047:-|1:92752046:92752047:-.1	chr1:92737109-92752147	ENSG00000174842	GLMN	glomulin, FKBP associated protein	ci	NA	1	0.97	0.94	1	-0.06	0.03	-0.03	0	1	0.95	0.74	-0.05	-0.26
ci@1:9322387:9323568:+|1:9322387:9322388:+.1	chr1:9322287-9323668	ENSG00000049239	H6PD	hexose-6-phosphate dehydrogenase (glucose 1-dehydrogenase)	ci	NA	0.9	0.85	0.56	0.59	-0.34	-0.26	-0.29	-0.31	0.93	0.82	0.61	-0.11	-0.32
ci@1:93575803:93575884:+|1:93575803:93575804:+.1	chr1:93575703-93575984	ENSG00000143033	MTF2	metal response element binding transcription factor 2	ci	NA	0.08	0.06	0.13	0.35	0.05	0.29	0.07	0.27	0.5	0.15	0.22	-0.35	-0.28
ci@1:93804831:93804914:-|1:93804913:93804914:-.1	chr1:93804731-93805014	ENSG00000223745	RP4-717I23.3	NA	ci	NA	0.95	0.85	0.52	0.67	-0.43	-0.18	-0.33	-0.28	0.89	0.72	0.5	-0.17	-0.39
ci@1:94016662:94017966:+|1:94016662:94016663:+.1	chr1:94016562-94018066	ENSG00000137942	FNBP1L	formin binding protein 1-like	ci	NA	0.51	0.39	0.32	0.33	-0.19	-0.06	-0.07	-0.18	0.48	0.33	0.38	-0.15	-0.1
ci@1:97278484:97278585:+|1:97278484:97278485:+.1	chr1:97278384-97278685	ENSG00000117569	PTBP2	polypyrimidine tract binding protein 2	ci	NA	1	0.9	0.81	0.9	-0.19	0	-0.09	-0.1	0.94	0.81	0.9	-0.13	-0.04
ci@1:9781645:9781819:+|1:9781645:9781646:+.1	chr1:9781545-9781919	ENSG00000171608	PIK3CD	phosphatidylinositol-4,5-bisphosphate 3-kinase, catalytic subunit delta	ci	NA	0.96	0.96	0.93	0.92	-0.03	-0.04	-0.03	-0.04	0.98	0.84	0.94	-0.14	-0.04
ci@10:100187021:100189330:-|10:100189329:100189330:-.1	chr10:100186921-100189430	ENSG00000107521	HPS1	Hermansky-Pudlak syndrome 1	ci	NA	0.59	0.58	0.65	0.58	0.06	0	0.07	-0.01	0.48	0.72	0.55	0.24	0.07
ci@10:101455879:101458291:+|10:101455879:101455880:+.1	chr10:101455779-101458391	ENSG00000198018	ENTPD7	ectonucleoside triphosphate diphosphohydrolase 7	ci	NA	0.9	0.91	0.99	0.92	0.09	0.01	0.08	0.02	0.88	1	0.99	0.12	0.11
ci@10:101949384:101950626:-|10:101950625:101950626:-.1	chr10:101949284-101950726	ENSG00000213341	CHUK	conserved helix-loop-helix ubiquitous kinase	ci	NA	0.95	0.99	0.81	0.71	-0.14	-0.28	-0.18	-0.24	0.93	0.79	0.59	-0.14	-0.34
ci@10:102133769:102140973:+|10:102133769:102133770:+.1	chr10:102133669-102141073	ENSG00000235823	LINC00263	NA	ci	NA	0.91	0.74	0.81	0.66	-0.1	-0.08	0.07	-0.25	0.86	0.79	0.91	-0.07	0.05
ci@10:102249155:102249460:-|10:102249459:102249460:-.1	chr10:102249055-102249560	ENSG00000075826	SEC31B	SEC31 homolog B (S. cerevisiae)	ci	NA	0.55	0.45	0.11	0.28	-0.44	-0.17	-0.34	-0.27	0.46	0.37	0.18	-0.09	-0.28
ci@10:102710510:102716208:+|10:102710510:102710511:+.1	chr10:102710410-102716308	ENSG00000119906	FAM178A	family with sequence similarity 178, member A	ci	NA	0.95	0.94	0.91	0.94	-0.04	0	-0.03	-0.01	0.89	1	0.91	0.11	0.02
ci@10:103339574:103340005:-|10:103340004:103340005:-.1	chr10:103339474-103340105	ENSG00000166169	POLL	polymerase (DNA directed), lambda	ci	NA	0.95	0.9	0.86	0.84	-0.09	-0.06	-0.04	-0.11	0.9	0.93	0.89	0.03	-0.01
ci@10:103342648:103343265:-|10:103343264:103343265:-.1	chr10:103342548-103343365	ENSG00000166169	POLL	polymerase (DNA directed), lambda	ci	NA	0.9	0.91	0.68	0.81	-0.22	-0.1	-0.23	-0.09	0.89	0.8	0.77	-0.09	-0.12
ci@10:103868080:103868786:-|10:103868785:103868786:-.1	chr10:103867980-103868886	ENSG00000198728	LDB1	LIM domain binding 1	ci	NA	0.36	0.34	0.24	0.3	-0.12	-0.04	-0.1	-0.06	0.41	0.28	0.28	-0.13	-0.13
ci@10:104182049:104182561:+|10:104182049:104182050:+.1	chr10:104181949-104182661	ENSG00000107872	FBXL15	F-box and leucine-rich repeat protein 15	ci	NA	0.96	0.94	0.86	0.92	-0.1	-0.02	-0.08	-0.04	0.97	0.96	0.84	-0.01	-0.13
ci@10:104210904:104211143:-|10:104211142:104211143:-.1	chr10:104210804-104211243	ENSG00000120055	C10orf95	chromosome 10 open reading frame 95	ci	NA	0.76	0.7	0.5	0.56	-0.26	-0.14	-0.2	-0.2	0.54	0.09	0.67	-0.45	0.13
ci@10:104620298:104621917:+|10:104620298:104620299:+.1	chr10:104620198-104622017	ENSG00000214435	AS3MT	arsenic (+3 oxidation state) methyltransferase	ci	NA	1	1	0.99	0.86	-0.01	-0.14	-0.01	-0.14	1	0.95	0.99	-0.05	-0.01
ci@10:104622689:104623487:+|10:104622689:104622690:+.1	chr10:104622589-104623587	ENSG00000166275	C10orf32	chromosome 10 open reading frame 32	ci	NA	0.24	0.14	0.01	0	-0.23	-0.14	-0.13	-0.24	0.14	0.09	0.03	-0.05	-0.11
ci@10:105791351:105791962:-|10:105791961:105791962:-.1	chr10:105791251-105792062	ENSG00000065618	COL17A1	collagen, type XVII, alpha 1	ci	NA	0.24	0.24	0.05	0.05	-0.19	-0.19	-0.19	-0.19	0.33	0.12	0.09	-0.21	-0.24
ci@10:105882844:105883472:+|10:105882844:105882845:+.1	chr10:105882744-105883572	ENSG00000156384	SFR1	SWI5-dependent recombination repair 1	ci	NA	0.96	0.92	0.92	0.93	-0.04	0.01	0	-0.03	0.95	0.8	0.85	-0.15	-0.1
ci@10:111878494:111878969:+|10:111878494:111878495:+.1	chr10:111878394-111879069	ENSG00000148700	ADD3	adducin 3 (gamma)	ci	NA	0.96	0.95	0.91	0.94	-0.05	-0.01	-0.04	-0.02	0.96	0.84	0.93	-0.12	-0.03
ci@10:114193039:114194055:-|10:114194054:114194055:-.1	chr10:114192939-114194155	ENSG00000023041	ZDHHC6	zinc finger, DHHC-type containing 6	ci	NA	0.77	0.6	0.61	0.66	-0.16	0.06	0.01	-0.11	0.54	0.4	0.5	-0.14	-0.04
ci@10:114710704:114710966:+|10:114710704:114710705:+.1	chr10:114710604-114711066	ENSG00000148737	TCF7L2	transcription factor 7-like 2 (T-cell specific, HMG-box)	ci	NA	0.63	0.88	0.93	0.94	0.3	0.06	0.05	0.31	0.87	0.98	0.95	0.11	0.08
ci@10:116055827:116056737:-|10:116056736:116056737:-.1	chr10:116055727-116056837	ENSG00000169129	AFAP1L2	actin filament associated protein 1-like 2	ci	NA	0.94	0.95	0.71	0.83	-0.23	-0.12	-0.24	-0.11	0.88	0.83	0.79	-0.05	-0.09
ci@10:120094938:120095066:-|10:120095065:120095066:-.1	chr10:120094838-120095166	ENSG00000165669	FAM204A	family with sequence similarity 204, member A	ci	NA	0.93	0.92	0.97	0.97	0.04	0.05	0.05	0.04	0.85	0.97	0.94	0.12	0.09
ci@10:120433972:120445495:-|10:120445494:120445495:-.1	chr10:120433872-120445595	ENSG00000151893	CACUL1	CDK2-associated, cullin domain 1	ci	NA	0.13	0.07	0.05	0.14	-0.08	0.07	-0.02	0.01	0.2	0.04	0.1	-0.16	-0.1
ci@10:121336262:121336592:-|10:121336591:121336592:-.1	chr10:121336162-121336692	ENSG00000151923	TIAL1	TIA1 cytotoxic granule-associated RNA binding protein-like 1	ci	NA	0.93	0.94	0.78	0.82	-0.15	-0.12	-0.16	-0.11	0.9	0.72	0.79	-0.18	-0.11
ci@10:121583414:121586143:+|10:121583414:121583415:+.1	chr10:121583314-121586243	ENSG00000198825	INPP5F	inositol polyphosphate-5-phosphatase F	ci	NA	0.96	1	0.87	0.91	-0.09	-0.09	-0.13	-0.05	0.92	0.9	0.81	-0.02	-0.11
ci@10:12191960:12197777:+|10:12191960:12191961:+.1	chr10:12191860-12197877	ENSG00000065665	SEC61A2	Sec61 alpha 2 subunit (S. cerevisiae)	ci	NA	1	0.94	0.9	0.69	-0.1	-0.25	-0.04	-0.31	1	0.8	0.85	-0.2	-0.15
ci@10:124608955:124609940:-|10:124609939:124609940:-.1	chr10:124608855-124610040	ENSG00000138161	CUZD1	CUB and zona pellucida-like domains 1	ci	NA	0.96	0.85	0.61	0.73	-0.35	-0.12	-0.24	-0.23	0.94	0.73	0.35	-0.21	-0.59
ci@10:124692177:124697221:-|10:124697220:124697221:-.1	chr10:124692077-124697321	ENSG00000119965	C10orf88	chromosome 10 open reading frame 88	ci	NA	0.97	0.93	0.77	0.81	-0.2	-0.12	-0.16	-0.16	0.93	0.78	0.59	-0.15	-0.34
ci@10:124742986:124745816:+|10:124742986:124742987:+.1	chr10:124742886-124745916	ENSG00000179988	PSTK	phosphoseryl-tRNA kinase	ci	NA	1	0.99	0.92	0.95	-0.08	-0.04	-0.07	-0.05	0.99	1	0.76	0.01	-0.23
ci@10:127436581:127437981:+|10:127436581:127436582:+.1	chr10:127436481-127438081	ENSG00000107938	C10orf137	chromosome 10 open reading frame 137	ci	NA	0.93	0.87	0.76	0.86	-0.17	-0.01	-0.11	-0.07	0.94	0.84	0.75	-0.1	-0.19
ci@10:127529565:127530312:-|10:127530311:127530312:-.1	chr10:127529465-127530412	ENSG00000089876	DHX32	DEAH (Asp-Glu-Ala-His) box polypeptide 32	ci	NA	0.97	0.92	0.82	0.83	-0.15	-0.09	-0.1	-0.14	0.87	0.75	0.74	-0.12	-0.13
ci@10:127529899:127541694:+|10:127529899:127529900:+.1	chr10:127529799-127541794	ENSG00000107949	BCCIP	BRCA2 and CDKN1A interacting protein	ci	NA	0.72	0.7	0.53	0.58	-0.19	-0.12	-0.17	-0.14	0.71	0.5	0.34	-0.21	-0.37
ci@10:13690230:13696353:+|10:13690230:13690231:+.1	chr10:13690130-13696453	ENSG00000239665	RP11-295P9.3	NA	ci	NA	0.83	0.85	0.78	0.72	-0.05	-0.13	-0.07	-0.11	0.35	0.79	0.73	0.44	0.38
ci@10:13696427:13697378:+|10:13696427:13696428:+.1	chr10:13696327-13697478	ENSG00000239665	RP11-295P9.3	NA	ci	NA	0.57	0.67	0.88	0.77	0.31	0.1	0.21	0.2	0.34	0.62	0.64	0.28	0.3
ci@10:15824225:15828560:-|10:15828559:15828560:-.1	chr10:15824125-15828660	ENSG00000148481	FAM188A	family with sequence similarity 188, member A	ci	NA	0.97	0.94	0.83	0.9	-0.14	-0.04	-0.11	-0.07	0.95	0.92	0.8	-0.03	-0.15
ci@10:15828647:15831246:-|10:15831245:15831246:-.1	chr10:15828547-15831346	ENSG00000148481	FAM188A	family with sequence similarity 188, member A	ci	NA	0.97	0.96	0.78	0.85	-0.19	-0.11	-0.18	-0.12	0.95	0.79	0.75	-0.16	-0.2
ci@10:17636382:17641289:-|10:17641288:17641289:-.1	chr10:17636282-17641389	ENSG00000165996	PTPLA	protein tyrosine phosphatase-like (proline instead of catalytic arginine), member A	ci	NA	0.38	0.41	0.49	0.5	0.11	0.09	0.08	0.12	0.4	0.5	0.5	0.1	0.1
ci@10:22607235:22607582:+|10:22607235:22607236:+.1	chr10:22607135-22607682	ENSG00000148444	COMMD3	COMM domain containing 3	ci	NA	0.91	0.88	0.84	0.77	-0.07	-0.11	-0.04	-0.14	0.89	0.83	0.86	-0.06	-0.03
ci@10:22607235:22607888:+|10:22607235:22607236:+.1	chr10:22607135-22607988	ENSG00000168283	BMI1	BMI1 polycomb ring finger oncogene	ci	NA	0.06	0.08	0.08	0.06	0.02	-0.02	0	0	0.06	0.05	0.31	-0.01	0.25
ci@10:24889859:24890907:-|10:24890906:24890907:-.1	chr10:24889759-24891007	ENSG00000107863	ARHGAP21	Rho GTPase activating protein 21	ci	NA	0.99	0.98	0.93	0.95	-0.06	-0.03	-0.05	-0.04	0.99	0.96	0.82	-0.03	-0.17
ci@10:25305621:25310671:+|10:25305621:25305622:+.1	chr10:25305521-25310771	ENSG00000185875	THNSL1	threonine synthase-like 1 (S. cerevisiae)	ci	NA	0.93	0.88	0.57	0.43	-0.36	-0.45	-0.31	-0.5	0.79	0.95	0.86	0.16	0.07
ci@10:28813540:28814877:-|10:28814876:28814877:-.1	chr10:28813440-28814977	ENSG00000254635	WAC-AS1	NA	ci	NA	0.88	0.79	0.7	0.85	-0.18	0.06	-0.09	-0.03	0.75	0.65	0.67	-0.1	-0.08
ci@10:29747262:29747363:-|10:29747362:29747363:-.1	chr10:29747162-29747463	ENSG00000197321	SVIL	supervillin	ci	NA	0.71	0.62	0.78	0.72	0.07	0.1	0.16	0.01	0.64	0.8	0.82	0.16	0.18
ci@10:29754679:29756671:-|10:29756670:29756671:-.1	chr10:29754579-29756771	ENSG00000197321	SVIL	supervillin	ci	NA	0.79	0.86	0.9	0.83	0.11	-0.03	0.04	0.04	0.7	0.86	0.79	0.16	0.09
ci@10:31138372:31139151:-|10:31139150:31139151:-.1	chr10:31138272-31139251	ENSG00000183621	ZNF438	zinc finger protein 438	ci	NA	0.18	0	0.11	0	-0.07	0	0.11	-0.18	0.48	0.1	0	-0.38	-0.48
ci@10:38260735:38265434:-|10:38265433:38265434:-.1	chr10:38260635-38265534	ENSG00000175395	ZNF25	zinc finger protein 25	ci	NA	0.91	1	1	0.71	0.09	-0.29	0	-0.2	1	1	0.65	0	-0.35
ci@10:38660101:38666913:+|10:38660101:38660102:+.1	chr10:38660001-38667013	ENSG00000099251	HSD17B7P2	NA	ci	NA	0.95	0.8	0.64	0.64	-0.31	-0.16	-0.16	-0.31	0.86	0.82	0.71	-0.04	-0.15
ci@10:43047262:43047438:-|10:43047437:43047438:-.1	chr10:43047162-43047538	ENSG00000234420	ZNF37BP	NA	ci	NA	0.87	0.99	0.57	0.89	-0.3	-0.1	-0.42	0.02	0.85	0.79	0.75	-0.06	-0.1
ci@10:43047728:43047836:-|10:43047835:43047836:-.1	chr10:43047628-43047936	ENSG00000234420	ZNF37BP	NA	ci	NA	0.13	0.66	0.18	0.24	0.05	-0.42	-0.48	0.11	0.39	0.07	0.12	-0.32	-0.27
ci@10:43659492:43662452:+|10:43659492:43659493:+.1	chr10:43659392-43662552	ENSG00000169826	CSGALNACT2	chondroitin sulfate N-acetylgalactosaminyltransferase 2	ci	NA	1	1	0.95	0.89	-0.05	-0.11	-0.05	-0.11	0.98	0.96	0.96	-0.02	-0.02
ci@10:45486517:45487353:+|10:45486517:45486518:+.1	chr10:45486417-45487453	ENSG00000107551	RASSF4	Ras association (RalGDS/AF-6) domain family member 4	ci	NA	0.93	0.96	0.93	0.9	0	-0.06	-0.03	-0.03	1	0.95	0.73	-0.05	-0.27
ci@10:45487450:45488717:+|10:45487450:45487451:+.1	chr10:45487350-45488817	ENSG00000107551	RASSF4	Ras association (RalGDS/AF-6) domain family member 4	ci	NA	0.94	0.71	0.72	0.7	-0.22	-0.01	0.01	-0.24	0.81	0.75	0.45	-0.06	-0.36
ci@10:46343402:46344291:-|10:46344290:46344291:-.1	chr10:46343302-46344391	ENSG00000188234	AGAP4	ArfGAP with GTPase domain, ankyrin repeat and PH domain 4	ci	NA	0.62	0.73	0.37	0.32	-0.25	-0.41	-0.36	-0.3	0.65	0.5	0.37	-0.15	-0.28
ci@10:47151097:47173898:-|10:47173897:47173898:-.1	chr10:47150997-47173998	ENSG00000250469	NA	NA	ci	NA	0.42	0.25	0.4	0.39	-0.02	0.14	0.15	-0.03	0.41	0.44	0.67	0.03	0.26
ci@10:47158637:47158760:-|10:47158759:47158760:-.1	chr10:47158537-47158860	ENSG00000150165	ANXA8L1	annexin A8-like 1	ci	NA	0.33	0.11	0.13	0.18	-0.2	0.07	0.02	-0.15	0.57	0.2	0.28	-0.37	-0.29
ci@10:47161373:47162122:-|10:47162121:47162122:-.1	chr10:47161273-47162222	ENSG00000150165	ANXA8L1	annexin A8-like 1	ci	NA	0.43	0.62	0.59	0.42	0.16	-0.2	-0.03	-0.01	0.37	0.41	0.35	0.04	-0.02
ci@10:47161373:47162122:-|10:47162121:47162122:-.1	chr10:47161273-47162222	ENSG00000150165	ANXA8L1	annexin A8-like 1	ci	NA	0.43	0.62	0.59	0.42	0.16	-0.2	-0.03	-0.01	0.37	0.41	0.35	0.04	-0.02
ci@10:47747132:47769073:+|10:47747132:47747133:+.1	chr10:47747032-47769173	ENSG00000215033	AL603965.1	Protein LOC100996760	ci	NA	0.87	0.85	0.8	0.8	-0.07	-0.05	-0.05	-0.07	0.87	0.73	0.75	-0.14	-0.12
ci@10:47759772:47762128:+|10:47759772:47759773:+.1	chr10:47759672-47762228	ENSG00000186807	ANXA8L2	annexin A8-like 2	ci	NA	1	1	0.89	1	-0.11	0	-0.11	0	1	1	1	0	0
ci@10:50725167:50732079:-|10:50732078:50732079:-.1	chr10:50725067-50732179	ENSG00000258838	PGBD3	PiggyBac transposable element-derived protein 3	ci	NA	0.95	0.88	0.78	0.86	-0.17	-0.02	-0.1	-0.09	0.85	0.94	0.55	0.09	-0.3
ci@10:51748698:51749068:+|10:51748698:51748699:+.1	chr10:51748598-51749168	ENSG00000204149	AGAP6	ArfGAP with GTPase domain, ankyrin repeat and PH domain 6	ci	NA	1	0.88	0.89	0.77	-0.11	-0.11	0.01	-0.23	0.89	0.94	0.89	0.05	0
ci@10:54214509:54214866:-|10:54214865:54214866:-.1	chr10:54214409-54214966	ENSG00000231131	RP11-346D6.6	NA	ci	NA	0.16	0.14	0.21	0.2	0.05	0.06	0.07	0.04	0.11	0.23	0.23	0.12	0.12
ci@10:58118448:58118670:-|10:58118669:58118670:-.1	chr10:58118348-58118770	ENSG00000122952	ZWINT	ZW10 interactor, kinetochore protein	ci	NA	0.13	0.14	0.12	0.14	-0.01	0	-0.02	0.01	0.07	0.22	0.17	0.15	0.1
ci@10:70091973:70096956:+|10:70091973:70091974:+.1	chr10:70091873-70097056	ENSG00000096746	HNRNPH3	heterogeneous nuclear ribonucleoprotein H3 (2H9)	ci	NA	0.71	0.65	0.58	0.61	-0.13	-0.04	-0.07	-0.1	0.61	0.61	0.56	0	-0.05
ci@10:74990283:74992697:+|10:74990283:74990284:+.1	chr10:74990183-74992797	ENSG00000138286	FAM149B1	family with sequence similarity 149, member B1	ci	NA	0.88	0.83	0.69	0.73	-0.19	-0.1	-0.14	-0.15	0.82	0.74	0.56	-0.08	-0.26
ci@10:75012853:75013651:+|10:75012853:75012854:+.1	chr10:75012753-75013751	ENSG00000227540	RP11-152N13.5	NA	ci	NA	0.69	0.63	0.38	0.32	-0.31	-0.31	-0.25	-0.37	0.5	0.3	0.44	-0.2	-0.06
ci@10:75473090:75477773:-|10:75477772:75477773:-.1	chr10:75472990-75477873	ENSG00000242288	RP11-464F9.1	NA	ci	NA	0.77	0.88	0.55	0.76	-0.22	-0.12	-0.33	-0.01	0.84	0.62	0.69	-0.22	-0.15
ci@10:75530229:75530467:+|10:75530229:75530230:+.1	chr10:75530129-75530567	ENSG00000176986	SEC24C	SEC24 family, member C (S. cerevisiae)	ci	NA	0.86	0.86	0.8	0.84	-0.06	-0.02	-0.06	-0.02	0.91	0.84	0.75	-0.07	-0.16
ci@10:77160132:77160863:-|10:77160862:77160863:-.1	chr10:77160032-77160963	ENSG00000165655	ZNF503	zinc finger protein 503	ci	NA	0.98	1	0.96	0.98	-0.02	-0.02	-0.04	0	0.83	0.93	1	0.1	0.17
ci@10:88946957:88950241:+|10:88946957:88946958:+.1	chr10:88946857-88950341	ENSG00000122376	FAM35A	family with sequence similarity 35, member A	ci	NA	0.95	0.89	1	0.95	0.05	0.06	0.11	0	0.9	0.89	0.91	-0.01	0.01
ci@10:92655240:92655637:+|10:92655240:92655241:+.1	chr10:92655140-92655737	ENSG00000148688	RPP30	ribonuclease P/MRP 30kDa subunit	ci	NA	0.96	1	0.95	0.94	-0.01	-0.06	-0.05	-0.02	0.94	0.91	0.82	-0.03	-0.12
ci@10:92660425:92662000:+|10:92660425:92660426:+.1	chr10:92660325-92662100	ENSG00000148688	RPP30	ribonuclease P/MRP 30kDa subunit	ci	NA	0.24	0.32	0.4	0.37	0.16	0.05	0.08	0.13	0.31	0.26	0.38	-0.05	0.07
ci@11:101863573:101868330:+|11:101863573:101863574:+.1	chr11:101863473-101868430	ENSG00000110318	KIAA1377	KIAA1377	ci	NA	0.98	1	0.85	0.9	-0.13	-0.1	-0.15	-0.08	0.97	0.96	0.98	-0.01	0.01
ci@11:104896327:104896953:-|11:104896952:104896953:-.1	chr11:104896227-104897053	ENSG00000137752	CASP1	caspase 1, apoptosis-related cysteine peptidase	ci	NA	0.64	0.6	0.42	0.33	-0.22	-0.27	-0.18	-0.31	0.6	0.38	0.35	-0.22	-0.25
ci@11:10877804:10879409:-|11:10879408:10879409:-.1	chr11:10877704-10879509	ENSG00000236287	ZBED5	zinc finger, BED-type containing 5	ci	NA	0.81	0.73	0.59	0.67	-0.22	-0.06	-0.14	-0.14	0.77	0.68	0.76	-0.09	-0.01
ci@11:111593480:111594220:+|11:111593480:111593481:+.1	chr11:111593380-111594320	ENSG00000170145	SIK2	salt-inducible kinase 2	ci	NA	0.9	0.82	0.96	0.9	0.06	0.08	0.14	0	0.94	0.86	0.91	-0.08	-0.03
ci@11:111749436:111749685:-|11:111749684:111749685:-.1	chr11:111749336-111749785	ENSG00000086848	ALG9	asparagine-linked glycosylation 9, alpha-1,2-mannosyltransferase homolog (S. cerevisiae)	ci	NA	0.73	0.89	0.96	0.98	0.23	0.09	0.07	0.25	0.5	1	0.89	0.5	0.39
ci@11:113698082:113699919:-|11:113699918:113699919:-.1	chr11:113697982-113700019	ENSG00000048028	USP28	ubiquitin specific peptidase 28	ci	NA	0.94	1	0.94	0.9	0	-0.1	-0.06	-0.04	0.95	0.89	0.75	-0.06	-0.2
ci@11:117078780:117079613:-|11:117079612:117079613:-.1	chr11:117078680-117079713	ENSG00000160613	PCSK7	proprotein convertase subtilisin/kexin type 7	ci	NA	0.92	0.93	0.88	0.88	-0.04	-0.05	-0.05	-0.04	0.9	0.86	0.68	-0.04	-0.22
ci@11:117160523:117161204:-|11:117161203:117161204:-.1	chr11:117160423-117161304	ENSG00000186318	BACE1	beta-site APP-cleaving enzyme 1	ci	NA	0.87	0.86	0.64	0.68	-0.23	-0.18	-0.22	-0.19	0.86	0.73	0.79	-0.13	-0.07
ci@11:117161375:117161616:-|11:117161615:117161616:-.1	chr11:117161275-117161716	ENSG00000186318	BACE1	beta-site APP-cleaving enzyme 1	ci	NA	0.89	0.78	0.7	0.72	-0.19	-0.06	-0.08	-0.17	0.86	0.8	0.7	-0.06	-0.16
ci@11:117161765:117162428:-|11:117162427:117162428:-.1	chr11:117161665-117162528	ENSG00000186318	BACE1	beta-site APP-cleaving enzyme 1	ci	NA	0.82	0.82	0.54	0.62	-0.28	-0.2	-0.28	-0.2	0.81	0.79	0.59	-0.02	-0.22
ci@11:117162529:117163770:-|11:117163769:117163770:-.1	chr11:117162429-117163870	ENSG00000186318	BACE1	beta-site APP-cleaving enzyme 1	ci	NA	0.71	0.76	0.51	0.5	-0.2	-0.26	-0.25	-0.21	0.78	0.8	0.64	0.02	-0.14
ci@11:117252584:117253512:+|11:117252584:117252585:+.1	chr11:117252484-117253612	ENSG00000110274	CEP164	centrosomal protein 164kDa	ci	NA	1	0.92	0.88	0.86	-0.12	-0.06	-0.04	-0.14	0.87	0.88	0.81	0.01	-0.06
ci@11:118125948:118127953:-|11:118127952:118127953:-.1	chr11:118125848-118128053	ENSG00000149573	MPZL2	myelin protein zero-like 2	ci	NA	0.85	0.87	0.76	0.8	-0.09	-0.07	-0.11	-0.05	0.88	0.63	0.5	-0.25	-0.38
ci@11:118881540:118881931:+|11:118881540:118881541:+.1	chr11:118881440-118882031	ENSG00000186166	CCDC84	coiled-coil domain containing 84	ci	NA	0.9	1	0.88	0.78	-0.02	-0.22	-0.12	-0.12	0.94	0.87	0.83	-0.07	-0.11
ci@11:118898582:118898904:-|11:118898903:118898904:-.1	chr11:118898482-118899004	ENSG00000137700	SLC37A4	NA	ci	NA	0.92	0.94	0.9	0.86	-0.02	-0.08	-0.04	-0.06	0.95	0.86	0.84	-0.09	-0.11
ci@11:119001664:119002245:+|11:119001664:119001665:+.1	chr11:119001564-119002345	ENSG00000172273	HINFP	histone H4 transcription factor	ci	NA	0.92	0.9	0.91	0.75	-0.01	-0.15	0.01	-0.17	0.87	0.85	0.9	-0.02	0.03
ci@11:119051966:119052803:+|11:119051966:119051967:+.1	chr11:119051866-119052903	ENSG00000160703	NLRX1	NLR family member X1	ci	NA	0.92	0.99	0.88	0.91	-0.04	-0.08	-0.11	-0.01	0.99	0.86	0.86	-0.13	-0.13
ci@11:120200758:120201116:+|11:120200758:120200759:+.1	chr11:120200658-120201216	ENSG00000181264	TMEM136	transmembrane protein 136	ci	NA	0.69	0.52	0.4	0.37	-0.29	-0.15	-0.12	-0.32	0.39	0.36	0.35	-0.03	-0.04
ci@11:121498476:121500205:+|11:121498476:121498477:+.1	chr11:121498376-121500305	ENSG00000137642	SORL1	sortilin-related receptor, L(DLR class) A repeats containing	ci	NA	1	1	0.96	0.94	-0.04	-0.06	-0.04	-0.06	0.93	0.89	0.78	-0.04	-0.15
ci@11:123599922:123600323:-|11:123600322:123600323:-.1	chr11:123599822-123600423	ENSG00000166261	ZNF202	zinc finger protein 202	ci	NA	0.91	0.93	0.76	0.92	-0.15	-0.01	-0.17	0.01	0.86	0.87	0.86	0.01	0
ci@11:123995023:124005627:+|11:123995023:123995024:+.1	chr11:123994923-124005727	ENSG00000110002	VWA5A	von Willebrand factor A domain containing 5A	ci	NA	0.74	0.61	0.39	0.58	-0.35	-0.03	-0.22	-0.16	0.62	0.49	0.44	-0.13	-0.18
ci@11:124493129:124494827:+|11:124493129:124493130:+.1	chr11:124493029-124494927	ENSG00000154144	TBRG1	transforming growth factor beta regulator 1	ci	NA	0.73	0.73	0.55	0.63	-0.18	-0.1	-0.18	-0.1	0.77	0.46	0.53	-0.31	-0.24
ci@11:124748692:124749086:+|11:124748692:124748693:+.1	chr11:124748592-124749186	ENSG00000154134	ROBO3	roundabout, axon guidance receptor, homolog 3 (Drosophila)	ci	NA	0.93	0.91	0.83	0.82	-0.1	-0.09	-0.08	-0.11	0.95	0.89	0.76	-0.06	-0.19
ci@11:125525242:125545823:+|11:125525242:125525243:+.1	chr11:125525142-125545923	ENSG00000149554	CHEK1	checkpoint kinase 1	ci	NA	0.18	0.1	0.18	0.26	0	0.16	0.08	0.08	0.08	0.2	0.17	0.12	0.09
ci@11:125764181:125765119:-|11:125765118:125765119:-.1	chr11:125764081-125765219	ENSG00000110060	PUS3	pseudouridylate synthase 3	ci	NA	0.99	0.94	0.92	0.9	-0.07	-0.04	-0.02	-0.09	0.94	0.87	0.67	-0.07	-0.27
ci@11:126162950:126163563:+|11:126162950:126162951:+.1	chr11:126162850-126163663	ENSG00000150455	TIRAP	toll-interleukin 1 receptor (TIR) domain containing adaptor protein	ci	NA	0.9	0.92	0.74	0.69	-0.16	-0.23	-0.18	-0.21	0.96	0.64	0.69	-0.32	-0.27
ci@11:128782105:128786304:+|11:128782105:128782106:+.1	chr11:128782005-128786404	ENSG00000120457	KCNJ5	potassium inwardly-rectifying channel, subfamily J, member 5	ci	NA	0.6	0.73	0.83	0.68	0.23	-0.05	0.1	0.08	0.72	0.75	0.81	0.03	0.09
ci@11:128841054:128842348:-|11:128842347:128842348:-.1	chr11:128840954-128842448	ENSG00000134909	ARHGAP32	Rho GTPase activating protein 32	ci	NA	0.78	0.79	0.95	0.83	0.17	0.04	0.16	0.05	0.75	0.68	0.6	-0.07	-0.15
ci@11:12886447:12901255:+|11:12886447:12886448:+.1	chr11:12886347-12901355	ENSG00000187079	TEAD1	TEA domain family member 1 (SV40 transcriptional enhancer factor)	ci	NA	0.89	0.9	0.94	0.81	0.05	-0.09	0.04	-0.08	0.75	0.25	1	-0.5	0.25
ci@11:129752526:129753017:-|11:129753016:129753017:-.1	chr11:129752426-129753117	ENSG00000170322	NFRKB	nuclear factor related to kappaB binding protein	ci	NA	0.93	1	0.84	0.92	-0.09	-0.08	-0.16	-0.01	0.95	0.81	0.71	-0.14	-0.24
ci@11:129753101:129753965:-|11:129753964:129753965:-.1	chr11:129753001-129754065	ENSG00000170322	NFRKB	nuclear factor related to kappaB binding protein	ci	NA	0.91	0.91	0.89	0.88	-0.02	-0.03	-0.02	-0.03	0.96	0.82	0.79	-0.14	-0.17
ci@11:134129639:134130938:+|11:134129639:134129640:+.1	chr11:134129539-134131038	ENSG00000151498	ACAD8	acyl-CoA dehydrogenase family, member 8	ci	NA	0.62	0.72	0.8	0.76	0.18	0.04	0.08	0.14	0.64	0.8	0.8	0.16	0.16
ci@11:134131784:134132414:+|11:134131784:134131785:+.1	chr11:134131684-134132514	ENSG00000151498	ACAD8	acyl-CoA dehydrogenase family, member 8	ci	NA	0.88	0.89	0.89	0.91	0.01	0.02	0	0.03	0.79	0.89	0.95	0.1	0.16
ci@11:14535245:14535936:-|11:14535935:14535936:-.1	chr11:14535145-14536036	ENSG00000256206	NA	NA	ci	NA	0.07	0.24	0.02	0	-0.05	-0.24	-0.22	-0.07	0.05	0.03	0.03	-0.02	-0.02
ci@11:14540587:14541843:-|11:14541842:14541843:-.1	chr11:14540487-14541943	ENSG00000256206	NA	NA	ci	NA	0.86	0.9	0.95	0.93	0.09	0.03	0.05	0.07	0.84	0.95	0.93	0.11	0.09
ci@11:17144360:17150847:-|11:17150846:17150847:-.1	chr11:17144260-17150947	ENSG00000011405	PIK3C2A	phosphatidylinositol-4-phosphate 3-kinase, catalytic subunit type 2 alpha	ci	NA	0.98	0.95	0.71	0.71	-0.27	-0.24	-0.24	-0.27	0.94	0.73	0.62	-0.21	-0.32
ci@11:17151014:17153463:-|11:17153462:17153463:-.1	chr11:17150914-17153563	ENSG00000011405	PIK3C2A	phosphatidylinositol-4-phosphate 3-kinase, catalytic subunit type 2 alpha	ci	NA	0.89	0.9	0.71	0.79	-0.18	-0.11	-0.19	-0.1	0.96	0.76	0.59	-0.2	-0.37
ci@11:18369466:18373428:+|11:18369466:18369467:+.1	chr11:18369366-18373528	ENSG00000110768	GTF2H1	general transcription factor IIH, polypeptide 1, 62kDa	ci	NA	0.96	0.94	0.88	0.94	-0.08	0	-0.06	-0.02	0.92	0.84	0.81	-0.08	-0.11
ci@11:19177476:19180487:+|11:19177476:19177477:+.1	chr11:19177376-19180587	ENSG00000177054	ZDHHC13	zinc finger, DHHC-type containing 13	ci	NA	0.97	0.93	0.95	0.88	-0.02	-0.05	0.02	-0.09	0.96	0.86	0.79	-0.1	-0.17
ci@11:205469:205611:-|11:205610:205611:-.1	chr11:205369-205711	ENSG00000177951	BET1L	blocked early in transport 1 homolog (S. cerevisiae)-like	ci	NA	0.95	0.93	0.87	0.85	-0.08	-0.08	-0.06	-0.1	0.94	0.86	0.83	-0.08	-0.11
ci@11:27520351:27520906:-|11:27520905:27520906:-.1	chr11:27520251-27521006	ENSG00000148943	LIN7C	lin-7 homolog C (C. elegans)	ci	NA	0.95	0.98	0.95	0.86	0	-0.12	-0.03	-0.09	0.98	0.96	0.81	-0.02	-0.17
ci@11:2924719:2929463:+|11:2924719:2924720:+.1	chr11:2924619-2929563	ENSG00000110628	SLC22A18	solute carrier family 22, member 18	ci	NA	0.99	0.98	0.98	1	-0.01	0.02	0	0.01	1	0.99	0.88	-0.01	-0.12
ci@11:2940637:2943332:+|11:2940637:2940638:+.1	chr11:2940537-2943432	ENSG00000110628	SLC22A18	solute carrier family 22, member 18	ci	NA	0.86	0.84	0.61	0.72	-0.25	-0.12	-0.23	-0.14	0.9	0.81	0.74	-0.09	-0.16
ci@11:3114282:3114757:-|11:3114756:3114757:-.1	chr11:3114182-3114857	ENSG00000021762	OSBPL5	oxysterol binding protein-like 5	ci	NA	0.94	0.92	0.87	0.79	-0.07	-0.13	-0.05	-0.15	0.85	0.89	0.74	0.04	-0.11
ci@11:3125607:3128493:-|11:3128492:3128493:-.1	chr11:3125507-3128593	ENSG00000021762	OSBPL5	oxysterol binding protein-like 5	ci	NA	0.92	0.86	0.74	0.81	-0.18	-0.05	-0.12	-0.11	0.96	0.87	0.78	-0.09	-0.18
ci@11:32996889:32997880:+|11:32996889:32996890:+.1	chr11:32996789-32997980	ENSG00000060749	QSER1	glutamine and serine rich 1	ci	NA	0.93	0.93	0.83	0.82	-0.1	-0.11	-0.1	-0.11	0.95	0.9	0.74	-0.05	-0.21
ci@11:33129964:33163213:-|11:33163212:33163213:-.1	chr11:33129864-33163313	ENSG00000176102	CSTF3	cleavage stimulation factor, 3' pre-RNA, subunit 3, 77kDa	ci	NA	0.41	0.38	0.59	0.66	0.18	0.28	0.21	0.25	0.53	0.54	0.54	0.01	0.01
ci@11:33763630:33768676:-|11:33768675:33768676:-.1	chr11:33763530-33768776	ENSG00000110429	FBXO3	F-box protein 3	ci	NA	0.86	0.78	0.74	0.79	-0.12	0.01	-0.04	-0.07	0.84	0.77	0.69	-0.07	-0.15
ci@11:3727857:3733794:-|11:3733793:3733794:-.1	chr11:3727757-3733894	ENSG00000110713	NUP98	nucleoporin 98kDa	ci	NA	0.75	0.82	0.87	0.87	0.12	0.05	0.05	0.12	0.86	0.85	0.88	-0.01	0.02
ci@11:375773:375847:+|11:375773:375774:+.1	chr11:375673-375947	ENSG00000182272	B4GALNT4	beta-1,4-N-acetyl-galactosaminyl transferase 4	ci	NA	0.93	0.92	0.95	0.94	0.02	0.02	0.03	0.01	0.88	0.99	0.93	0.11	0.05
ci@11:406538:406843:-|11:406842:406843:-.1	chr11:406438-406943	ENSG00000185187	SIGIRR	single immunoglobulin and toll-interleukin 1 receptor (TIR) domain	ci	NA	0.93	0.84	0.83	0.69	-0.1	-0.15	-0.01	-0.24	1	0.82	0.95	-0.18	-0.05
ci@11:418813:418888:-|11:418887:418888:-.1	chr11:418713-418988	ENSG00000185101	ANO9	anoctamin 9	ci	NA	0.77	0.63	0.46	0.61	-0.31	-0.02	-0.17	-0.16	0.79	0.63	0.5	-0.16	-0.29
ci@11:418989:419582:-|11:419581:419582:-.1	chr11:418889-419682	ENSG00000185101	ANO9	anoctamin 9	ci	NA	0.87	0.89	0.74	0.7	-0.13	-0.19	-0.15	-0.17	0.86	0.83	0.72	-0.03	-0.14
ci@11:419729:420463:-|11:420462:420463:-.1	chr11:419629-420563	ENSG00000185101	ANO9	anoctamin 9	ci	NA	0.32	0.28	0.12	0.25	-0.2	-0.03	-0.16	-0.07	0.28	0.21	0.16	-0.07	-0.12
ci@11:428199:428358:-|11:428357:428358:-.1	chr11:428099-428458	ENSG00000185101	ANO9	anoctamin 9	ci	NA	0.98	0.98	0.94	0.96	-0.04	-0.02	-0.04	-0.02	0.99	0.94	0.7	-0.05	-0.29
ci@11:429818:430083:-|11:430082:430083:-.1	chr11:429718-430183	ENSG00000185101	ANO9	anoctamin 9	ci	NA	0.5	0.6	0.4	0.32	-0.1	-0.28	-0.2	-0.18	0.55	0.46	0.5	-0.09	-0.05
ci@11:431906:431999:-|11:431998:431999:-.1	chr11:431806-432099	ENSG00000185101	ANO9	anoctamin 9	ci	NA	0.82	0.78	0.56	0.67	-0.26	-0.11	-0.22	-0.15	0.75	0.8	0.65	0.05	-0.1
ci@11:432054:433314:-|11:433313:433314:-.1	chr11:431954-433414	ENSG00000185101	ANO9	anoctamin 9	ci	NA	0.37	0.35	0.22	0.2	-0.15	-0.15	-0.13	-0.17	0.73	0.31	0.02	-0.42	-0.71
ci@11:43413502:43418259:+|11:43413502:43413503:+.1	chr11:43413402-43418359	ENSG00000052841	TTC17	tetratricopeptide repeat domain 17	ci	NA	0.99	0.96	0.9	0.96	-0.09	0	-0.06	-0.03	0.99	0.93	0.88	-0.06	-0.11
ci@11:43418368:43418897:+|11:43418368:43418369:+.1	chr11:43418268-43418997	ENSG00000052841	TTC17	tetratricopeptide repeat domain 17	ci	NA	0.99	0.98	0.92	0.94	-0.07	-0.04	-0.06	-0.05	0.98	0.87	0.84	-0.11	-0.14
ci@11:45945828:45946057:+|11:45945828:45945829:+.1	chr11:45945728-45946157	ENSG00000165905	GYLTL1B	glycosyltransferase-like 1B	ci	NA	0.94	1	0.82	0.9	-0.12	-0.1	-0.18	-0.04	0.98	1	0.91	0.02	-0.07
ci@11:45946228:45946336:+|11:45946228:45946229:+.1	chr11:45946128-45946436	ENSG00000165905	GYLTL1B	glycosyltransferase-like 1B	ci	NA	0.9	0.87	0.84	0.7	-0.06	-0.17	-0.03	-0.2	0.85	0.89	0.94	0.04	0.09
ci@11:46564531:46564802:-|11:46564801:46564802:-.1	chr11:46564431-46564902	ENSG00000110497	AMBRA1	autophagy/beclin-1 regulator 1	ci	NA	0.56	0.63	0.77	0.76	0.21	0.13	0.14	0.2	0.67	0.87	0.83	0.2	0.16
ci@11:47746330:47752926:-|11:47752925:47752926:-.1	chr11:47746230-47753026	ENSG00000109920	FNBP4	formin binding protein 4	ci	NA	0.91	0.8	0.89	0.91	-0.02	0.11	0.09	0	0.83	0.87	0.9	0.04	0.07
ci@11:556588:556835:-|11:556834:556835:-.1	chr11:556488-556935	ENSG00000185522	C11orf35	chromosome 11 open reading frame 35	ci	NA	0.54	0.73	0.23	0.43	-0.31	-0.3	-0.5	-0.11	0.3	0.3	0.18	0	-0.12
ci@11:557487:557572:-|11:557571:557572:-.1	chr11:557387-557672	ENSG00000185522	C11orf35	chromosome 11 open reading frame 35	ci	NA	0.45	0.36	0.67	0.29	0.22	-0.07	0.31	-0.16	0.32	0.41	0.74	0.09	0.42
ci@11:60701216:60701960:+|11:60701216:60701217:+.1	chr11:60701116-60702060	ENSG00000006118	TMEM132A	transmembrane protein 132A	ci	NA	0.95	0.94	0.82	0.81	-0.13	-0.13	-0.12	-0.14	0.9	0.87	0.9	-0.03	0
ci@11:61135470:61136069:+|11:61135470:61135471:+.1	chr11:61135370-61136169	ENSG00000149483	TMEM138	transmembrane protein 138	ci	NA	0.9	0.94	0.87	0.82	-0.03	-0.12	-0.07	-0.08	0.89	0.82	0.92	-0.07	0.03
ci@11:61643927:61644338:-|11:61644337:61644338:-.1	chr11:61643827-61644438	ENSG00000221968	FADS3	fatty acid desaturase 3	ci	NA	0.57	0.56	0.45	0.5	-0.12	-0.06	-0.11	-0.07	0.55	0.48	0.49	-0.07	-0.06
ci@11:61644435:61644983:-|11:61644982:61644983:-.1	chr11:61644335-61645083	ENSG00000221968	FADS3	fatty acid desaturase 3	ci	NA	0.82	0.8	0.64	0.67	-0.18	-0.13	-0.16	-0.15	0.77	0.65	0.61	-0.12	-0.16
ci@11:6236141:6238601:-|11:6238600:6238601:-.1	chr11:6236041-6238701	ENSG00000051009	FAM160A2	family with sequence similarity 160, member A2	ci	NA	0.76	0.64	0.57	0.59	-0.19	-0.05	-0.07	-0.17	0.61	0.47	0.62	-0.14	0.01
ci@11:62372652:62373114:-|11:62373113:62373114:-.1	chr11:62372552-62373214	ENSG00000149499	EML3	echinoderm microtubule associated protein like 3	ci	NA	0.93	0.93	0.83	0.85	-0.1	-0.08	-0.1	-0.08	0.96	0.9	0.86	-0.06	-0.1
ci@11:62553860:62553989:+|11:62553860:62553861:+.1	chr11:62553760-62554089	ENSG00000162227	TAF6L	TAF6-like RNA polymerase II, p300/CBP-associated factor (PCAF)-associated factor, 65kDa	ci	NA	0.78	0.81	0.91	0.9	0.13	0.09	0.1	0.12	0.81	0.82	0.85	0.01	0.04
ci@11:62620311:62620547:-|11:62620546:62620547:-.1	chr11:62620211-62620647	ENSG00000255717	SNHG1	NA	ci	NA	0.9	0.9	0.75	0.77	-0.15	-0.13	-0.15	-0.13	0.9	0.8	0.88	-0.1	-0.02
ci@11:62621305:62621490:-|11:62621489:62621490:-.1	chr11:62621205-62621590	ENSG00000255717	SNHG1	NA	ci	NA	0.91	0.91	0.71	0.76	-0.2	-0.15	-0.2	-0.15	0.92	0.79	0.81	-0.13	-0.11
ci@11:62621536:62621991:-|11:62621990:62621991:-.1	chr11:62621436-62622091	ENSG00000255717	SNHG1	NA	ci	NA	0.92	0.93	0.71	0.82	-0.21	-0.11	-0.22	-0.1	0.93	0.84	0.88	-0.09	-0.05
ci@11:63766159:63766310:-|11:63766309:63766310:-.1	chr11:63766059-63766410	ENSG00000133315	MACROD1	MACRO domain containing 1	ci	NA	0.88	0.95	0.85	0.73	-0.03	-0.22	-0.1	-0.15	0.87	0.79	0.55	-0.08	-0.32
ci@11:63766508:63766803:-|11:63766802:63766803:-.1	chr11:63766408-63766903	ENSG00000133315	MACROD1	MACRO domain containing 1	ci	NA	0.94	0.97	0.73	0.79	-0.21	-0.18	-0.24	-0.15	0.8	0.79	1	-0.01	0.2
ci@11:64001452:64001545:+|11:64001452:64001453:+.1	chr11:64001352-64001645	ENSG00000110011	DNAJC4	DnaJ (Hsp40) homolog, subfamily C, member 4	ci	NA	0.52	0.55	0.76	0.74	0.24	0.19	0.21	0.22	0.51	0.65	0.6	0.14	0.09
ci@11:64570414:64570526:-|11:64570525:64570526:-.1	chr11:64570314-64570626	ENSG00000168067	MAP4K2	mitogen-activated protein kinase kinase kinase kinase 2	ci	NA	0.89	1	0.92	0.84	0.03	-0.16	-0.08	-0.05	0.96	0.98	1	0.02	0.04
ci@11:64595255:64596943:-|11:64596942:64596943:-.1	chr11:64595155-64597043	ENSG00000171219	CDC42BPG	CDC42 binding protein kinase gamma (DMPK-like)	ci	NA	0.87	0.97	0.82	0.89	-0.05	-0.08	-0.15	0.02	0.87	0.88	0.91	0.01	0.04
ci@11:64603093:64603234:-|11:64603233:64603234:-.1	chr11:64602993-64603334	ENSG00000171219	CDC42BPG	CDC42 binding protein kinase gamma (DMPK-like)	ci	NA	0.96	0.89	0.88	0.97	-0.08	0.08	-0.01	0.01	0.79	0.99	0.97	0.2	0.18
ci@11:6498498:6498948:-|11:6498947:6498948:-.1	chr11:6498398-6499048	ENSG00000132254	ARFIP2	ADP-ribosylation factor interacting protein 2	ci	NA	0.82	0.87	0.8	0.83	-0.02	-0.04	-0.07	0.01	0.91	0.86	0.79	-0.05	-0.12
ci@11:65049992:65055187:+|11:65049992:65049993:+.1	chr11:65049892-65055287	ENSG00000014138	POLA2	polymerase (DNA directed), alpha 2, accessory subunit	ci	NA	0.97	0.96	0.98	0.96	0.01	0	0.02	-0.01	0.83	1	0.96	0.17	0.13
ci@11:65062123:65063011:+|11:65062123:65062124:+.1	chr11:65062023-65063111	ENSG00000014138	POLA2	polymerase (DNA directed), alpha 2, accessory subunit	ci	NA	0.89	0.85	0.98	0.99	0.09	0.14	0.13	0.1	0.88	0.91	0.93	0.03	0.05
ci@11:6524156:6530110:+|11:6524156:6524157:+.1	chr11:6524056-6530210	ENSG00000179532	DNHD1	dynein heavy chain domain 1	ci	NA	0.88	0.71	0.94	0.96	0.06	0.25	0.23	0.08	0.86	0.89	0.83	0.03	-0.03
ci@11:65486220:65486344:+|11:65486220:65486221:+.1	chr11:65486120-65486444	ENSG00000172977	KAT5	K(lysine) acetyltransferase 5	ci	NA	0.8	0.81	0.68	0.64	-0.12	-0.17	-0.13	-0.16	0.78	0.72	0.66	-0.06	-0.12
ci@11:65486425:65486518:+|11:65486425:65486426:+.1	chr11:65486325-65486618	ENSG00000172977	KAT5	K(lysine) acetyltransferase 5	ci	NA	0.82	0.83	0.76	0.74	-0.06	-0.09	-0.07	-0.08	0.86	0.77	0.74	-0.09	-0.12
ci@11:65631192:65631275:+|11:65631192:65631193:+.1	chr11:65631092-65631375	ENSG00000172732	MUS81	MUS81 endonuclease homolog (S. cerevisiae)	ci	NA	0.87	0.89	0.77	0.79	-0.1	-0.1	-0.12	-0.08	0.89	0.9	0.88	0.01	-0.01
ci@11:65634183:65634316:-|11:65634315:65634316:-.1	chr11:65634083-65634416	ENSG00000172638	EFEMP2	EGF containing fibulin-like extracellular matrix protein 2	ci	NA	0.38	0.54	0.44	0.42	0.06	-0.12	-0.1	0.04	0.65	0.33	0.39	-0.32	-0.26
ci@11:6565901:6566022:+|11:6565901:6565902:+.1	chr11:6565801-6566122	ENSG00000179532	DNHD1	dynein heavy chain domain 1	ci	NA	0.8	0.55	0.53	0.76	-0.27	0.21	-0.02	-0.04	0.71	0.63	0.23	-0.08	-0.48
ci@11:65784645:65786298:-|11:65786297:65786298:-.1	chr11:65784545-65786398	ENSG00000175294	CATSPER1	cation channel, sperm associated 1	ci	NA	0.4	0.37	0.27	0.34	-0.13	-0.03	-0.1	-0.06	0.61	0.47	0.28	-0.14	-0.33
ci@11:66102722:66102878:-|11:66102877:66102878:-.1	chr11:66102622-66102978	ENSG00000174791	RIN1	Ras and Rab interactor 1	ci	NA	0.85	0.87	0.78	0.84	-0.07	-0.03	-0.09	-0.01	0.92	0.85	0.82	-0.07	-0.1
ci@11:66131018:66131696:-|11:66131695:66131696:-.1	chr11:66130918-66131796	ENSG00000174669	SLC29A2	solute carrier family 29 (nucleoside transporters), member 2	ci	NA	0.91	0.97	0.85	0.8	-0.06	-0.17	-0.12	-0.11	0.9	0.51	0.65	-0.39	-0.25
ci@11:66131895:66133407:-|11:66133406:66133407:-.1	chr11:66131795-66133507	ENSG00000174669	SLC29A2	solute carrier family 29 (nucleoside transporters), member 2	ci	NA	0.7	0.69	0.49	0.33	-0.21	-0.36	-0.2	-0.37	0.78	0.37	0.41	-0.41	-0.37
ci@11:66133492:66133597:-|11:66133596:66133597:-.1	chr11:66133392-66133697	ENSG00000174669	SLC29A2	solute carrier family 29 (nucleoside transporters), member 2	ci	NA	0.89	0.82	0.83	0.74	-0.06	-0.08	0.01	-0.15	0.79	0.69	0.63	-0.1	-0.16
ci@11:66240906:66241208:+|11:66240906:66240907:+.1	chr11:66240806-66241308	ENSG00000174516	PELI3	pellino E3 ubiquitin protein ligase family member 3	ci	NA	0.52	0.71	0.84	0.88	0.32	0.17	0.13	0.36	0.51	0.75	0.53	0.24	0.02
ci@11:66294278:66297290:+|11:66294278:66294279:+.1	chr11:66294178-66297390	ENSG00000256349	BBS1	Bardet-Biedl syndrome 1 protein	ci	NA	0.93	0.88	0.85	0.89	-0.08	0.01	-0.03	-0.04	0.97	0.99	0.84	0.02	-0.13
ci@11:66331617:66332029:-|11:66332028:66332029:-.1	chr11:66331517-66332129	ENSG00000174080	CTSF	cathepsin F	ci	NA	0.87	1	0.93	0.87	0.06	-0.13	-0.07	0	0.96	0.91	0.86	-0.05	-0.1
ci@11:66436762:66444139:-|11:66444138:66444139:-.1	chr11:66436662-66444239	ENSG00000173914	RBM4B	RNA binding motif protein 4B	ci	NA	0.85	0.82	0.74	0.76	-0.11	-0.06	-0.08	-0.09	0.85	0.78	0.82	-0.07	-0.03
ci@11:66453575:66453869:-|11:66453868:66453869:-.1	chr11:66453475-66453969	ENSG00000173898	SPTBN2	spectrin, beta, non-erythrocytic 2	ci	NA	0.92	0.89	0.83	0.67	-0.09	-0.22	-0.06	-0.25	0.89	0.74	0.89	-0.15	0
ci@11:66555740:66563752:+|11:66555740:66555741:+.1	chr11:66555640-66563852	ENSG00000173715	C11orf80	chromosome 11 open reading frame 80	ci	NA	0.97	0.94	0.95	0.96	-0.02	0.02	0.01	-0.01	0.85	0.91	0.96	0.06	0.11
ci@11:66611835:66612340:+|11:66611835:66611836:+.1	chr11:66611735-66612440	ENSG00000173653	RCE1	RCE1 homolog, prenyl protein protease (S. cerevisiae)	ci	NA	0.86	0.83	0.87	0.93	0.01	0.1	0.04	0.07	0.88	0.91	0.95	0.03	0.07
ci@11:66620307:66620710:-|11:66620709:66620710:-.1	chr11:66620207-66620810	ENSG00000173599	PC	pyruvate carboxylase	ci	NA	0.97	0.98	0.87	0.93	-0.1	-0.05	-0.11	-0.04	0.94	0.98	0.84	0.04	-0.1
ci@11:67059651:67066529:+|11:67059651:67059652:+.1	chr11:67059551-67066629	ENSG00000172932	ANKRD13D	ankyrin repeat domain 13 family, member D	ci	NA	0.96	0.94	0.83	0.87	-0.13	-0.07	-0.11	-0.09	0.88	0.81	0.89	-0.07	0.01
ci@11:67066595:67067001:+|11:67066595:67066596:+.1	chr11:67066495-67067101	ENSG00000172932	ANKRD13D	ankyrin repeat domain 13 family, member D	ci	NA	0.88	0.93	0.78	0.79	-0.1	-0.14	-0.15	-0.09	0.89	0.87	0.92	-0.02	0.03
ci@11:67074584:67074842:+|11:67074584:67074585:+.1	chr11:67074484-67074942	ENSG00000172830	SSH3	slingshot homolog 3 (Drosophila)	ci	NA	0.94	0.91	0.81	0.84	-0.13	-0.07	-0.1	-0.1	0.98	0.9	0.9	-0.08	-0.08
ci@11:67074907:67075020:+|11:67074907:67074908:+.1	chr11:67074807-67075120	ENSG00000172830	SSH3	slingshot homolog 3 (Drosophila)	ci	NA	0.82	0.79	0.66	0.7	-0.16	-0.09	-0.13	-0.12	0.88	0.72	0.73	-0.16	-0.15
ci@11:67160253:67160967:+|11:67160253:67160254:+.1	chr11:67160153-67161067	ENSG00000172613	RAD9A	RAD9 homolog A (S. pombe)	ci	NA	0.83	0.83	0.61	0.66	-0.22	-0.17	-0.22	-0.17	0.69	0.59	0.65	-0.1	-0.04
ci@11:67810498:67810838:+|11:67810498:67810499:+.1	chr11:67810398-67810938	ENSG00000110719	TCIRG1	T-cell, immune regulator 1, ATPase, H+ transporting, lysosomal V0 subunit A3	ci	NA	0.47	0.43	0.24	0.3	-0.23	-0.13	-0.19	-0.17	0.32	0.23	0.21	-0.09	-0.11
ci@11:67816761:67817130:+|11:67816761:67816762:+.1	chr11:67816661-67817230	ENSG00000110719	TCIRG1	T-cell, immune regulator 1, ATPase, H+ transporting, lysosomal V0 subunit A3	ci	NA	0.83	0.88	0.76	0.77	-0.07	-0.11	-0.12	-0.06	0.83	0.76	0.65	-0.07	-0.18
ci@11:68512579:68514676:-|11:68514675:68514676:-.1	chr11:68512479-68514776	ENSG00000132749	MTL5	metallothionein-like 5, testis-specific (tesmin)	ci	NA	0.54	0.15	0.38	0.1	-0.16	-0.05	0.23	-0.44	0.28	0.14	0.06	-0.14	-0.22
ci@11:700707:702945:+|11:700707:700708:+.1	chr11:700607-703045	ENSG00000177042	TMEM80	transmembrane protein 80	ci	NA	0.68	0.37	0.48	0.45	-0.2	0.08	0.11	-0.23	0.52	0.38	0.55	-0.14	0.03
ci@11:70117020:70118279:+|11:70117020:70117021:+.1	chr11:70116920-70118379	ENSG00000131626	PPFIA1	protein tyrosine phosphatase, receptor type, f polypeptide (PTPRF), interacting protein (liprin), alpha 1	ci	NA	0.76	0.93	0.95	0.92	0.19	-0.01	0.02	0.16	0.88	1	0.97	0.12	0.09
ci@11:71939891:71940134:+|11:71939891:71939892:+.1	chr11:71939791-71940234	ENSG00000165458	INPPL1	inositol polyphosphate phosphatase-like 1	ci	NA	0.85	0.91	0.8	0.87	-0.05	-0.04	-0.11	0.02	0.88	0.83	0.86	-0.05	-0.02
ci@11:71940274:71940509:+|11:71940274:71940275:+.1	chr11:71940174-71940609	ENSG00000165458	INPPL1	inositol polyphosphate phosphatase-like 1	ci	NA	0.94	0.93	0.82	0.85	-0.12	-0.08	-0.11	-0.09	0.95	0.82	0.76	-0.13	-0.19
ci@11:71940796:71940968:+|11:71940796:71940797:+.1	chr11:71940696-71941068	ENSG00000165458	INPPL1	inositol polyphosphate phosphatase-like 1	ci	NA	0.95	0.96	0.88	0.89	-0.07	-0.07	-0.08	-0.06	0.96	0.9	0.85	-0.06	-0.11
ci@11:722165:722401:+|11:722165:722166:+.1	chr11:722065-722501	ENSG00000177106	EPS8L2	EPS8-like 2	ci	NA	0.89	0.9	0.78	0.79	-0.11	-0.11	-0.12	-0.1	0.9	0.87	0.76	-0.03	-0.14
ci@11:72534006:72535105:+|11:72534006:72534007:+.1	chr11:72533906-72535205	ENSG00000168010	ATG16L2	autophagy related 16-like 2 (S. cerevisiae)	ci	NA	0.48	0.39	0.19	0.2	-0.29	-0.19	-0.2	-0.28	0.23	0.19	0.23	-0.04	0
ci@11:72535167:72535779:+|11:72535167:72535168:+.1	chr11:72535067-72535879	ENSG00000168010	ATG16L2	autophagy related 16-like 2 (S. cerevisiae)	ci	NA	0.48	0.39	0.21	0.34	-0.27	-0.05	-0.18	-0.14	0.25	0.28	0.31	0.03	0.06
ci@11:72536452:72537218:+|11:72536452:72536453:+.1	chr11:72536352-72537318	ENSG00000168010	ATG16L2	autophagy related 16-like 2 (S. cerevisiae)	ci	NA	1	0.98	0.98	1	-0.02	0.02	0	0	1	0.92	0.86	-0.08	-0.14
ci@11:72537288:72537563:+|11:72537288:72537289:+.1	chr11:72537188-72537663	ENSG00000168010	ATG16L2	autophagy related 16-like 2 (S. cerevisiae)	ci	NA	0.99	1	0.98	0.94	-0.01	-0.06	-0.02	-0.05	0.98	1	0.78	0.02	-0.2
ci@11:72553886:72554196:-|11:72554195:72554196:-.1	chr11:72553786-72554296	ENSG00000137478	FCHSD2	FCH and double SH3 domains 2	ci	NA	0.98	0.93	0.86	0.92	-0.12	-0.01	-0.07	-0.06	0.97	0.91	0.91	-0.06	-0.06
ci@11:73102268:73103256:+|11:73102268:73102269:+.1	chr11:73102168-73103356	ENSG00000054967	RELT	RELT tumor necrosis factor receptor	ci	NA	1	0.9	0.85	0.98	-0.15	0.08	-0.05	-0.02	1	1	1	0	0
ci@11:74336618:74340262:+|11:74336618:74336619:+.1	chr11:74336518-74340362	ENSG00000077514	POLD3	polymerase (DNA-directed), delta 3, accessory subunit	ci	NA	0.96	0.81	0.95	0.9	-0.01	0.09	0.14	-0.06	0.78	0.96	0.97	0.18	0.19
ci@11:770903:770993:-|11:770992:770993:-.1	chr11:770803-771093	ENSG00000177225	PDDC1	Parkinson disease 7 domain containing 1	ci	NA	0.77	0.75	0.46	0.53	-0.31	-0.22	-0.29	-0.24	0.75	0.6	0.47	-0.15	-0.28
ci@11:77933241:77934458:-|11:77934457:77934458:-.1	chr11:77933141-77934558	ENSG00000033327	GAB2	GRB2-associated binding protein 2	ci	NA	0.62	0.65	1	0.4	0.38	-0.25	0.35	-0.22	0.7	0.92	0.97	0.22	0.27
ci@11:800014:800131:-|11:800130:800131:-.1	chr11:799914-800231	ENSG00000177595	PIDD	p53-induced death domain protein	ci	NA	0.75	0.86	0.66	0.71	-0.09	-0.15	-0.2	-0.04	0.75	0.68	0.65	-0.07	-0.1
ci@11:85989033:85989441:+|11:85989033:85989034:+.1	chr11:85988933-85989541	ENSG00000074266	EED	embryonic ectoderm development	ci	NA	0.99	1	0.89	0.92	-0.1	-0.08	-0.11	-0.07	0.99	0.94	0.75	-0.05	-0.24
ci@11:9164392:9164950:-|11:9164949:9164950:-.1	chr11:9164292-9165050	ENSG00000184014	DENND5A	DENN/MADD domain containing 5A	ci	NA	0.98	0.93	0.86	0.88	-0.12	-0.05	-0.07	-0.1	0.95	0.84	0.91	-0.11	-0.04
ci@11:9302588:9304918:-|11:9304917:9304918:-.1	chr11:9302488-9305018	ENSG00000166471	TMEM41B	transmembrane protein 41B	ci	NA	0.12	0.1	0.01	0.03	-0.11	-0.07	-0.09	-0.09	0.13	0.08	0.09	-0.05	-0.04
ci@11:93460803:93461847:+|11:93460803:93460804:+.1	chr11:93460703-93461947	ENSG00000166004	KIAA1731	KIAA1731	ci	NA	0.98	0.87	0.99	0.97	0.01	0.1	0.12	-0.01	0.95	0.92	0.98	-0.03	0.03
ci@11:93462947:93463036:+|11:93462947:93462948:+.1	chr11:93462847-93463136	ENSG00000166004	KIAA1731	KIAA1731	ci	NA	0.87	0.8	0.86	0.95	-0.01	0.15	0.06	0.08	0.87	0.92	0.82	0.05	-0.05
ci@11:93463135:93463215:+|11:93463135:93463136:+.1	chr11:93463035-93463315	ENSG00000166004	KIAA1731	KIAA1731	ci	NA	0.85	0.88	0.96	0.94	0.11	0.06	0.08	0.09	0.85	0.98	1	0.13	0.15
ci@11:93466671:93467791:-|11:93467790:93467791:-.1	chr11:93466571-93467891	ENSG00000166012	TAF1D	TATA box binding protein (TBP)-associated factor, RNA polymerase I, D, 41kDa	ci	NA	0.13	0.06	0.05	0.1	-0.08	0.04	-0.01	-0.03	0.13	0.1	0.02	-0.03	-0.11
ci@11:93467826:93469307:-|11:93469306:93469307:-.1	chr11:93467726-93469407	ENSG00000166012	TAF1D	TATA box binding protein (TBP)-associated factor, RNA polymerase I, D, 41kDa	ci	NA	0.62	0.53	0.5	0.56	-0.12	0.03	-0.03	-0.06	0.7	0.54	0.65	-0.16	-0.05
ci@11:93800916:93803540:+|11:93800916:93800917:+.1	chr11:93800816-93803640	ENSG00000181333	HEPHL1	hephaestin-like 1	ci	NA	0.98	0.98	0.81	1	-0.17	0.02	-0.17	0.02	0.98	0.96	0.98	-0.02	0
ci@11:93806605:93808340:+|11:93806605:93806606:+.1	chr11:93806505-93808440	ENSG00000181333	HEPHL1	hephaestin-like 1	ci	NA	1	0.99	0.96	1	-0.04	0.01	-0.03	0	1	0.86	1	-0.14	0
ci@11:93808551:93815584:+|11:93808551:93808552:+.1	chr11:93808451-93815684	ENSG00000181333	HEPHL1	hephaestin-like 1	ci	NA	1	0.98	0.84	1	-0.16	0.02	-0.14	0	1	1	0.97	0	-0.03
ci@11:95521727:95522556:-|11:95522555:95522556:-.1	chr11:95521627-95522656	ENSG00000077458	FAM76B	family with sequence similarity 76, member B	ci	NA	0.81	0.69	0.81	0.72	0	0.03	0.12	-0.09	0.68	0.9	0.96	0.22	0.28
ci@11:9598810:9603079:+|11:9598810:9598811:+.1	chr11:9598710-9603179	ENSG00000166483	WEE1	WEE1 homolog (S. pombe)	ci	NA	0.93	0.94	0.93	0.94	0	0	-0.01	0.01	0.81	0.94	0.96	0.13	0.15
ci@11:96119457:96120694:-|11:96120693:96120694:-.1	chr11:96119357-96120794	ENSG00000149231	CCDC82	coiled-coil domain containing 82	ci	NA	0.88	0.91	0.78	0.86	-0.1	-0.05	-0.13	-0.02	0.86	0.79	0.79	-0.07	-0.07
ci@11:9805985:9806672:-|11:9806671:9806672:-.1	chr11:9805885-9806772	ENSG00000133812	SBF2	SET binding factor 2	ci	NA	0.97	0.96	0.98	0.96	0.01	0	0.02	-0.01	0.97	0.86	0.93	-0.11	-0.04
ci@11:9817504:9829547:-|11:9829546:9829547:-.1	chr11:9817404-9829647	ENSG00000133812	SBF2	SET binding factor 2	ci	NA	0.52	0.64	0.7	0.66	0.18	0.02	0.06	0.14	0.64	0.74	0.79	0.1	0.15
ci@12:102159082:102159869:-|12:102159868:102159869:-.1	chr12:102158982-102159969	ENSG00000111670	GNPTAB	N-acetylglucosamine-1-phosphate transferase, alpha and beta subunits	ci	NA	0.99	0.93	0.95	0.97	-0.04	0.04	0.02	-0.02	1	0.96	0.88	-0.04	-0.12
ci@12:1023287:1023597:-|12:1023596:1023597:-.1	chr12:1023187-1023697	ENSG00000002016	RAD52	RAD52 homolog (S. cerevisiae)	ci	NA	0.62	0.61	0.27	0.5	-0.35	-0.11	-0.34	-0.12	0.46	0.43	0.51	-0.03	0.05
ci@12:1023698:1025510:-|12:1025509:1025510:-.1	chr12:1023598-1025610	ENSG00000002016	RAD52	RAD52 homolog (S. cerevisiae)	ci	NA	0.75	0.87	0.5	0.44	-0.25	-0.43	-0.37	-0.31	0.68	0.65	0.65	-0.03	-0.03
ci@12:104490211:104492121:+|12:104490211:104490212:+.1	chr12:104490111-104492221	ENSG00000111727	HCFC2	host cell factor C2	ci	NA	0.93	0.9	0.68	0.7	-0.25	-0.2	-0.22	-0.23	0.83	0.67	0.5	-0.16	-0.33
ci@12:106734776:106740064:+|12:106734776:106734777:+.1	chr12:106734676-106740164	ENSG00000166046	TCP11L2	t-complex 11, testis-specific-like 2	ci	NA	0.96	1	0.82	0.89	-0.14	-0.11	-0.18	-0.07	0.95	0.96	0.96	0.01	0.01
ci@12:107385779:107386565:-|12:107386564:107386565:-.1	chr12:107385679-107386665	ENSG00000008405	CRY1	cryptochrome 1 (photolyase-like)	ci	NA	0.98	0.98	0.85	0.94	-0.13	-0.04	-0.13	-0.04	0.93	0.89	0.9	-0.04	-0.03
ci@12:10758973:10760453:-|12:10760452:10760453:-.1	chr12:10758873-10760553	ENSG00000111196	MAGOHB	mago-nashi homolog B (Drosophila)	ci	NA	0.98	0.98	0.92	0.85	-0.06	-0.13	-0.06	-0.13	0.96	0.89	0.79	-0.07	-0.17
ci@12:10775277:10777250:-|12:10777249:10777250:-.1	chr12:10775177-10777350	ENSG00000060140	STYK1	serine/threonine/tyrosine kinase 1	ci	NA	0.91	0.97	0.88	0.76	-0.03	-0.21	-0.09	-0.15	0.85	0.72	0.92	-0.13	0.07
ci@12:108917411:108918093:-|12:108918092:108918093:-.1	chr12:108917311-108918193	ENSG00000075856	SART3	squamous cell carcinoma antigen recognized by T cells 3	ci	NA	0.99	0.98	0.96	0.93	-0.03	-0.05	-0.02	-0.06	0.97	0.97	0.86	0	-0.11
ci@12:109183020:109186062:-|12:109186061:109186062:-.1	chr12:109182920-109186162	ENSG00000084112	SSH1	slingshot homolog 1 (Drosophila)	ci	NA	0.87	0.91	0.89	0.93	0.02	0.02	-0.02	0.06	0.93	0.87	0.81	-0.06	-0.12
ci@12:10998549:10999644:-|12:10999643:10999644:-.1	chr12:10998449-10999744	ENSG00000111215	PRR4	proline rich 4 (lacrimal)	ci	NA	0.76	0.68	0.49	0.52	-0.27	-0.16	-0.19	-0.24	0.91	0.76	0.83	-0.15	-0.08
ci@12:11035087:11035151:-|12:11035150:11035151:-.1	chr12:11034987-11035251	ENSG00000231887	PRH1	proline-rich protein HaeIII subfamily 1	ci	NA	1	0.99	0.45	1	-0.55	0.01	-0.54	0	0.98	1	0.99	0.02	0.01
ci@12:110465571:110466317:+|12:110465571:110465572:+.1	chr12:110465471-110466417	ENSG00000076513	ANKRD13A	ankyrin repeat domain 13A	ci	NA	0.81	0.84	0.89	0.88	0.08	0.04	0.05	0.07	0.78	0.89	0.85	0.11	0.07
ci@12:110834257:110841332:-|12:110841331:110841332:-.1	chr12:110834157-110841432	ENSG00000196510	ANAPC7	anaphase promoting complex subunit 7	ci	NA	0.98	0.99	0.97	0.93	-0.01	-0.06	-0.02	-0.05	0.97	0.93	0.86	-0.04	-0.11
ci@12:111066723:111070277:+|12:111066723:111066724:+.1	chr12:111066623-111070377	ENSG00000204852	TCTN1	tectonic family member 1	ci	NA	0.87	0.83	0.73	0.78	-0.14	-0.05	-0.1	-0.09	0.89	0.72	0.63	-0.17	-0.26
ci@12:111885631:111885787:+|12:111885631:111885632:+.1	chr12:111885531-111885887	ENSG00000111252	SH2B3	SH2B adaptor protein 3	ci	NA	0.97	0.97	0.91	0.86	-0.06	-0.11	-0.06	-0.11	0.98	0.91	0.77	-0.07	-0.21
ci@12:112184088:112184853:+|12:112184088:112184089:+.1	chr12:112183988-112184953	ENSG00000111271	ACAD10	acyl-CoA dehydrogenase family, member 10	ci	NA	0.94	0.89	0.93	1	-0.01	0.11	0.04	0.06	0.79	0.92	0.88	0.13	0.09
ci@12:112187149:112191576:+|12:112187149:112187150:+.1	chr12:112187049-112191676	ENSG00000111271	ACAD10	acyl-CoA dehydrogenase family, member 10	ci	NA	0.97	0.9	0.92	0.96	-0.05	0.06	0.02	-0.01	0.98	0.82	0.79	-0.16	-0.19
ci@12:112443107:112450806:-|12:112450805:112450806:-.1	chr12:112443007-112450906	ENSG00000198270	TMEM116	transmembrane protein 116	ci	NA	0.93	0.79	0.74	0.64	-0.19	-0.15	-0.05	-0.29	0.89	0.69	0.5	-0.2	-0.39
ci@12:112498163:112498985:-|12:112498984:112498985:-.1	chr12:112498063-112499085	ENSG00000111300	NAA25	N(alpha)-acetyltransferase 25, NatB auxiliary subunit	ci	NA	0.98	1	0.95	0.95	-0.03	-0.05	-0.05	-0.03	1	0.89	0.88	-0.11	-0.12
ci@12:112607462:112608137:-|12:112608136:112608137:-.1	chr12:112607362-112608237	ENSG00000173064	HECTD4	HECT domain containing E3 ubiquitin protein ligase 4	ci	NA	0.84	0.77	0.85	0.68	0.01	-0.09	0.08	-0.16	0.91	0.86	0.67	-0.05	-0.24
ci@12:112608256:112608921:-|12:112608920:112608921:-.1	chr12:112608156-112609021	ENSG00000173064	HECTD4	HECT domain containing E3 ubiquitin protein ligase 4	ci	NA	0.97	0.94	0.96	0.87	-0.01	-0.07	0.02	-0.1	0.97	0.9	0.77	-0.07	-0.2
ci@12:113382456:113384548:+|12:113382456:113382457:+.1	chr12:113382356-113384648	ENSG00000111331	OAS3	2'-5'-oligoadenylate synthetase 3, 100kDa	ci	NA	0.76	0.87	0.83	0.82	0.07	-0.05	-0.04	0.06	0.82	0.97	0.85	0.15	0.03
ci@12:113705761:113706547:+|12:113705761:113705762:+.1	chr12:113705661-113706647	ENSG00000186815	TPCN1	two pore segment channel 1	ci	NA	0.98	0.95	0.85	0.96	-0.13	0.01	-0.1	-0.02	0.92	0.89	0.98	-0.03	0.06
ci@12:113758491:113758655:-|12:113758654:113758655:-.1	chr12:113758391-113758755	ENSG00000089060	SLC24A6	solute carrier family 24 (sodium/lithium/calcium exchanger), member 6	ci	NA	0.97	0.97	0.84	0.8	-0.13	-0.17	-0.13	-0.17	1	0.86	0.82	-0.14	-0.18
ci@12:113758712:113758861:-|12:113758860:113758861:-.1	chr12:113758612-113758961	ENSG00000089060	SLC24A6	solute carrier family 24 (sodium/lithium/calcium exchanger), member 6	ci	NA	0.92	1	0.89	0.85	-0.03	-0.15	-0.11	-0.07	0.91	0.93	0.79	0.02	-0.12
ci@12:115110107:115111970:-|12:115111969:115111970:-.1	chr12:115110007-115112070	ENSG00000135111	TBX3	T-box 3	ci	NA	1	1	0.88	0.92	-0.12	-0.08	-0.12	-0.08	1	0.93	0.92	-0.07	-0.08
ci@12:117402659:117423011:+|12:117402659:117402660:+.1	chr12:117402559-117423111	ENSG00000174989	FBXW8	F-box and WD repeat domain containing 8	ci	NA	1	1	1	1	0	0	0	0	1	1	0.84	0	-0.16
ci@12:120654919:120657010:-|12:120657009:120657010:-.1	chr12:120654819-120657110	ENSG00000089159	PXN	paxillin	ci	NA	0.24	0.16	0.12	0.07	-0.12	-0.09	-0.04	-0.17	0.2	0.09	0	-0.11	-0.2
ci@12:122239714:122240537:-|12:122240536:122240537:-.1	chr12:122239614-122240637	ENSG00000212694	AC084018.1	NA	ci	NA	0.57	0.45	0.47	0.77	-0.1	0.32	0.02	0.2	0.59	0.49	0.63	-0.1	0.04
ci@12:123076000:123078823:+|12:123076000:123076001:+.1	chr12:123075900-123078923	ENSG00000184445	KNTC1	kinetochore associated 1	ci	NA	0.85	0.88	0.78	0.65	-0.07	-0.23	-0.1	-0.2	0.82	0.64	0.68	-0.18	-0.14
ci@12:12312898:12315127:-|12:12315126:12315127:-.1	chr12:12312798-12315227	ENSG00000070018	LRP6	low density lipoprotein receptor-related protein 6	ci	NA	1	0.99	1	0.96	0	-0.03	0.01	-0.04	0.99	0.99	0.84	0	-0.15
ci@12:123340159:123340378:+|12:123340159:123340160:+.1	chr12:123340059-123340478	ENSG00000130787	HIP1R	huntingtin interacting protein 1 related	ci	NA	0.86	0.83	0.96	0.91	0.1	0.08	0.13	0.05	0.88	0.86	0.82	-0.02	-0.06
ci@12:123344624:123344695:+|12:123344624:123344625:+.1	chr12:123344524-123344795	ENSG00000130787	HIP1R	huntingtin interacting protein 1 related	ci	NA	0.79	0.74	0.73	0.78	-0.06	0.04	-0.01	-0.01	0.75	0.91	0.9	0.16	0.15
ci@12:123463557:123463630:+|12:123463557:123463558:+.1	chr12:123463457-123463730	ENSG00000111325	OGFOD2	2-oxoglutarate and iron-dependent oxygenase domain containing 2	ci	NA	0.92	0.91	0.76	0.84	-0.16	-0.07	-0.15	-0.08	0.94	0.78	0.81	-0.16	-0.13
ci@12:123481457:123481872:-|12:123481871:123481872:-.1	chr12:123481357-123481972	ENSG00000090975	PITPNM2	phosphatidylinositol transfer protein, membrane-associated 2	ci	NA	0.91	1	0.77	0.96	-0.14	-0.04	-0.23	0.05	1	0.86	0.87	-0.14	-0.13
ci@12:123641455:123645328:-|12:123645327:123645328:-.1	chr12:123641355-123645428	ENSG00000051825	MPHOSPH9	M-phase phosphoprotein 9	ci	NA	0.98	0.96	0.83	0.93	-0.15	-0.03	-0.13	-0.05	0.9	0.9	0.93	0	0.03
ci@12:123647681:123648497:-|12:123648496:123648497:-.1	chr12:123647581-123648597	ENSG00000051825	MPHOSPH9	M-phase phosphoprotein 9	ci	NA	1	0.94	0.94	0.94	-0.06	0	0	-0.06	1	0.88	0.91	-0.12	-0.09
ci@12:124111040:124111591:-|12:124111590:124111591:-.1	chr12:124110940-124111691	ENSG00000111361	EIF2B1	eukaryotic translation initiation factor 2B, subunit 1 alpha, 26kDa	ci	NA	0.86	0.81	0.73	0.8	-0.13	-0.01	-0.08	-0.06	0.84	0.77	0.77	-0.07	-0.07
ci@12:132195992:132198616:+|12:132195992:132195993:+.1	chr12:132195892-132198716	ENSG00000061936	SFSWAP	splicing factor, suppressor of white-apricot homolog (Drosophila)	ci	NA	0.91	0.9	0.69	0.75	-0.22	-0.15	-0.21	-0.16	0.89	0.82	0.72	-0.07	-0.17
ci@12:132398381:132398897:+|12:132398381:132398382:+.1	chr12:132398281-132398997	ENSG00000177169	ULK1	unc-51-like kinase 1 (C. elegans)	ci	NA	0.97	0.95	0.94	0.83	-0.03	-0.12	-0.01	-0.14	0.96	0.94	0.91	-0.02	-0.05
ci@12:132476775:132479412:+|12:132476775:132476776:+.1	chr12:132476675-132479512	ENSG00000183495	EP400	E1A binding protein p400	ci	NA	0.97	1	0.96	1	-0.01	0	-0.04	0.03	0.96	0.89	0.8	-0.07	-0.16
ci@12:133237750:133238113:-|12:133238112:133238113:-.1	chr12:133237650-133238213	ENSG00000177084	POLE	polymerase (DNA directed), epsilon, catalytic subunit	ci	NA	0.91	0.8	0.94	0.95	0.03	0.15	0.14	0.04	0.92	0.93	0.95	0.01	0.03
ci@12:133248908:133249213:-|12:133249212:133249213:-.1	chr12:133248808-133249313	ENSG00000177084	POLE	polymerase (DNA directed), epsilon, catalytic subunit	ci	NA	0.8	0.96	0.75	0.71	-0.05	-0.25	-0.21	-0.09	0.76	0.89	0.68	0.13	-0.08
ci@12:133624667:133625339:+|12:133624667:133624668:+.1	chr12:133624567-133625439	ENSG00000198040	ZNF84	zinc finger protein 84	ci	NA	0.9	0.81	0.86	0.86	-0.04	0.05	0.05	-0.04	0.73	0.92	0.81	0.19	0.08
ci@12:19436679:19440407:+|12:19436679:19436680:+.1	chr12:19436579-19440507	ENSG00000052126	PLEKHA5	pleckstrin homology domain containing, family A member 5	ci	NA	0.99	0.99	0.96	0.94	-0.03	-0.05	-0.03	-0.05	0.97	0.96	0.78	-0.01	-0.19
ci@12:21011505:21013951:+|12:21011505:21011506:+.1	chr12:21011405-21014051	ENSG00000111700	SLCO1B3	solute carrier organic anion transporter family, member 1B3	ci	NA	1	0.94	0.82	0.85	-0.18	-0.09	-0.12	-0.15	0.87	0.59	0.63	-0.28	-0.24
ci@12:21028411:21030706:+|12:21028411:21028412:+.1	chr12:21028311-21030806	ENSG00000257046	NA	NA	ci	NA	1	1	0.94	0.96	-0.06	-0.04	-0.06	-0.04	1	0.95	0.86	-0.05	-0.14
ci@12:21030870:21032370:+|12:21030870:21030871:+.1	chr12:21030770-21032470	ENSG00000257046	NA	NA	ci	NA	1	1	0.97	0.98	-0.03	-0.02	-0.03	-0.02	1	1	0.89	0	-0.11
ci@12:21620552:21621440:+|12:21620552:21620553:+.1	chr12:21620452-21621540	ENSG00000121350	PYROXD1	pyridine nucleotide-disulphide oxidoreductase domain 1	ci	NA	0.94	0.97	0.86	0.94	-0.08	-0.03	-0.11	0	0.99	0.96	0.95	-0.03	-0.04
ci@12:21623280:21623903:-|12:21623902:21623903:-.1	chr12:21623180-21624003	ENSG00000004700	RECQL	RecQ protein-like (DNA helicase Q1-like)	ci	NA	0.82	0.88	0.93	0.92	0.11	0.04	0.05	0.1	0.83	0.89	0.95	0.06	0.12
ci@12:26277515:26277651:-|12:26277650:26277651:-.1	chr12:26277415-26277751	ENSG00000123095	BHLHE41	basic helix-loop-helix family, member e41	ci	NA	1	0.98	0.91	0.83	-0.09	-0.15	-0.07	-0.17	0.98	1	0.97	0.02	-0.01
ci@12:28111501:28116281:-|12:28116280:28116281:-.1	chr12:28111401-28116381	ENSG00000087494	PTHLH	parathyroid hormone-like hormone	ci	NA	0.63	0.56	0.48	0.52	-0.15	-0.04	-0.08	-0.11	0.44	0.42	0.42	-0.02	-0.02
ci@12:28123200:28124860:-|12:28124859:28124860:-.1	chr12:28123100-28124960	ENSG00000087494	PTHLH	parathyroid hormone-like hormone	ci	NA	0.67	0.66	0.58	0.59	-0.09	-0.07	-0.08	-0.08	0.59	0.48	0.51	-0.11	-0.08
ci@12:30783891:30784829:-|12:30784828:30784829:-.1	chr12:30783791-30784929	ENSG00000133704	IPO8	importin 8	ci	NA	0.94	0.87	0.8	0.82	-0.14	-0.05	-0.07	-0.12	0.98	0.87	0.84	-0.11	-0.14
ci@12:31246258:31247524:+|12:31246258:31246259:+.1	chr12:31246158-31247624	ENSG00000013573	DDX11	DEAD/H (Asp-Glu-Ala-Asp/His) box helicase 11	ci	NA	0.84	0.95	0.95	0.92	0.11	-0.03	0	0.08	0.83	0.96	0.96	0.13	0.13
ci@12:39713815:39716470:-|12:39716469:39716470:-.1	chr12:39713715-39716570	ENSG00000139116	KIF21A	kinesin family member 21A	ci	NA	0.77	0.77	0.85	0.68	0.08	-0.09	0.08	-0.09	0.52	0.82	0.71	0.3	0.19
ci@12:42840092:42840394:+|12:42840092:42840093:+.1	chr12:42839992-42840494	ENSG00000134283	PPHLN1	periphilin 1	ci	NA	0.94	0.91	0.73	0.75	-0.21	-0.16	-0.18	-0.19	0.87	0.8	0.68	-0.07	-0.19
ci@12:47473508:47497896:+|12:47473508:47473509:+.1	chr12:47473408-47497996	ENSG00000179715	PCED1B	PC-esterase domain containing 1B	ci	NA	0.46	0.56	0.32	0.3	-0.14	-0.26	-0.24	-0.16	0.45	0.3	0.37	-0.15	-0.08
ci@12:47610472:47628790:+|12:47610472:47610473:+.1	chr12:47610372-47628890	ENSG00000179715	PCED1B	PC-esterase domain containing 1B	ci	NA	1	0.98	0.86	1	-0.14	0.02	-0.12	0	0.99	0.94	1	-0.05	0.01
ci@12:48137851:48140643:-|12:48140642:48140643:-.1	chr12:48137751-48140743	ENSG00000079337	RAPGEF3	Rap guanine nucleotide exchange factor (GEF) 3	ci	NA	0.49	0.48	0.38	0.32	-0.11	-0.16	-0.1	-0.17	0.52	0.5	0.38	-0.02	-0.14
ci@12:48142325:48142602:-|12:48142601:48142602:-.1	chr12:48142225-48142702	ENSG00000079337	RAPGEF3	Rap guanine nucleotide exchange factor (GEF) 3	ci	NA	0.88	0.89	0.72	0.81	-0.16	-0.08	-0.17	-0.07	0.9	0.84	0.84	-0.06	-0.06
ci@12:49164753:49165493:-|12:49165492:49165493:-.1	chr12:49164653-49165593	ENSG00000174233	ADCY6	adenylate cyclase 6	ci	NA	0.77	0.8	0.78	0.89	0.01	0.09	-0.02	0.12	0.77	0.79	0.83	0.02	0.06
ci@12:49218751:49218946:+|12:49218751:49218752:+.1	chr12:49218651-49219046	ENSG00000167535	CACNB3	calcium channel, voltage-dependent, beta 3 subunit	ci	NA	0.93	0.9	0.78	0.9	-0.15	0	-0.12	-0.03	0.92	0.78	0.86	-0.14	-0.06
ci@12:49318894:49319083:-|12:49319082:49319083:-.1	chr12:49318794-49319183	ENSG00000134285	FKBP11	FK506 binding protein 11, 19 kDa	ci	NA	0.96	0.97	0.89	0.86	-0.07	-0.11	-0.08	-0.1	0.97	0.92	0.95	-0.05	-0.02
ci@12:49497596:49498231:-|12:49498230:49498231:-.1	chr12:49497496-49498331	ENSG00000139636	LMBR1L	limb region 1 homolog (mouse)-like	ci	NA	0.81	0.89	0.7	0.81	-0.11	-0.08	-0.19	0	0.85	0.69	0.48	-0.16	-0.37
ci@12:49723774:49723928:+|12:49723774:49723775:+.1	chr12:49723674-49724028	ENSG00000135451	TROAP	trophinin associated protein	ci	NA	0.91	0.82	0.73	0.77	-0.18	-0.05	-0.09	-0.14	0.87	0.86	0.82	-0.01	-0.05
ci@12:49724726:49724997:+|12:49724726:49724727:+.1	chr12:49724626-49725097	ENSG00000135451	TROAP	trophinin associated protein	ci	NA	0.79	0.81	0.63	0.7	-0.16	-0.11	-0.18	-0.09	0.86	0.79	0.63	-0.07	-0.23
ci@12:50037180:50037474:+|12:50037180:50037181:+.1	chr12:50037080-50037574	ENSG00000110844	PRPF40B	PRP40 pre-mRNA processing factor 40 homolog B (S. cerevisiae)	ci	NA	0.82	0.73	0.71	0.69	-0.11	-0.04	-0.02	-0.13	0.85	0.76	0.71	-0.09	-0.14
ci@12:50472360:50472707:+|12:50472360:50472361:+.1	chr12:50472260-50472807	ENSG00000110881	ASIC1	acid-sensing (proton-gated) ion channel 1	ci	NA	1	1	0.76	0.91	-0.24	-0.09	-0.24	-0.09	1	0.88	0.63	-0.12	-0.37
ci@12:51373841:51375422:-|12:51375421:51375422:-.1	chr12:51373741-51375522	ENSG00000110911	SLC11A2	solute carrier family 11 (proton-coupled divalent metal ion transporters), member 2	ci	NA	0.05	0.1	0.02	0.01	-0.03	-0.09	-0.08	-0.04	0.22	0.03	0.06	-0.19	-0.16
ci@12:51639903:51640535:-|12:51640534:51640535:-.1	chr12:51639803-51640635	ENSG00000170545	SMAGP	small cell adhesion glycoprotein	ci	NA	0.97	0.89	0.9	0.84	-0.07	-0.05	0.01	-0.13	0.94	0.81	0.83	-0.13	-0.11
ci@12:53439845:53447180:-|12:53447179:53447180:-.1	chr12:53439745-53447280	ENSG00000257337	RP11-983P16.4	NA	ci	NA	1	0.95	0.64	0.95	-0.36	0	-0.31	-0.05	1	0.86	0.22	-0.14	-0.78
ci@12:53455253:53455599:+|12:53455253:53455254:+.1	chr12:53455153-53455699	ENSG00000111077	TENC1	tensin like C1 domain containing phosphatase (tensin 2)	ci	NA	0.67	1	0.83	0.93	0.16	-0.07	-0.17	0.26	1	1	1	0	0
ci@12:53566220:53566306:-|12:53566305:53566306:-.1	chr12:53566120-53566406	ENSG00000139631	CSAD	cysteine sulfinic acid decarboxylase	ci	NA	0.98	0.98	1	0.98	0.02	0	0.02	0	1	0.91	0.86	-0.09	-0.14
ci@12:53580293:53581285:+|12:53580293:53580294:+.1	chr12:53580193-53581385	ENSG00000139651	ZNF740	zinc finger protein 740	ci	NA	0.93	0.93	0.83	0.91	-0.1	-0.02	-0.1	-0.02	0.97	0.87	0.89	-0.1	-0.08
ci@12:53876153:53876349:-|12:53876348:53876349:-.1	chr12:53876053-53876449	ENSG00000139625	MAP3K12	mitogen-activated protein kinase kinase kinase 12	ci	NA	0.84	0.88	0.81	0.85	-0.03	-0.03	-0.07	0.01	0.91	0.79	0.86	-0.12	-0.05
ci@12:53878149:53878840:-|12:53878839:53878840:-.1	chr12:53878049-53878940	ENSG00000139625	MAP3K12	mitogen-activated protein kinase kinase kinase 12	ci	NA	0.77	0.82	0.62	0.57	-0.15	-0.25	-0.2	-0.2	0.76	0.68	0.62	-0.08	-0.14
ci@12:53880406:53880731:-|12:53880730:53880731:-.1	chr12:53880306-53880831	ENSG00000139625	MAP3K12	mitogen-activated protein kinase kinase kinase 12	ci	NA	0.69	0.66	0.53	0.56	-0.16	-0.1	-0.13	-0.13	0.75	0.7	0.55	-0.05	-0.2
ci@12:54107684:54107917:-|12:54107916:54107917:-.1	chr12:54107584-54108017	ENSG00000012822	CALCOCO1	calcium binding and coiled-coil domain 1	ci	NA	0.81	0.83	0.67	0.7	-0.14	-0.13	-0.16	-0.11	0.77	0.78	0.77	0.01	0
ci@12:54680516:54680737:+|12:54680516:54680517:+.1	chr12:54680416-54680837	ENSG00000135486	HNRNPA1	heterogeneous nuclear ribonucleoprotein A1	ci	NA	0.83	0.82	0.67	0.7	-0.16	-0.12	-0.15	-0.13	0.78	0.73	0.73	-0.05	-0.05
ci@12:56146624:56151167:-|12:56151166:56151167:-.1	chr12:56146524-56151267	ENSG00000205323	SARNP	SAP domain containing ribonucleoprotein	ci	NA	0.37	0.34	0.29	0.25	-0.08	-0.09	-0.05	-0.12	0.47	0.26	0.31	-0.21	-0.16
ci@12:56334764:56335036:+|12:56334764:56334765:+.1	chr12:56334664-56335136	ENSG00000065357	DGKA	diacylglycerol kinase, alpha 80kDa	ci	NA	0.89	0.9	0.83	0.86	-0.06	-0.04	-0.07	-0.03	0.87	0.83	0.76	-0.04	-0.11
ci@12:56478965:56480315:+|12:56478965:56478966:+.1	chr12:56478865-56480415	ENSG00000065361	ERBB3	v-erb-b2 erythroblastic leukemia viral oncogene homolog 3 (avian)	ci	NA	0.69	0.75	0.73	0.79	0.04	0.04	-0.02	0.1	0.93	0.75	0.57	-0.18	-0.36
ci@12:56642350:56642543:-|12:56642542:56642543:-.1	chr12:56642250-56642643	ENSG00000139645	ANKRD52	ankyrin repeat domain 52	ci	NA	0.89	0.95	0.97	1	0.08	0.05	0.02	0.11	0.92	0.95	0.96	0.03	0.04
ci@12:56642654:56645799:-|12:56645798:56645799:-.1	chr12:56642554-56645899	ENSG00000139645	ANKRD52	ankyrin repeat domain 52	ci	NA	0.8	0.9	0.94	0.92	0.14	0.02	0.04	0.12	0.9	0.91	0.84	0.01	-0.06
ci@12:56651145:56651612:-|12:56651611:56651612:-.1	chr12:56651045-56651712	ENSG00000139645	ANKRD52	ankyrin repeat domain 52	ci	NA	0.88	0.91	0.89	0.86	0.01	-0.05	-0.02	-0.02	0.83	0.96	0.96	0.13	0.13
ci@12:56705198:56708635:-|12:56708634:56708635:-.1	chr12:56705098-56708735	ENSG00000257727	CNPY2	canopy 2 homolog (zebrafish)	ci	NA	0.84	0.83	0.79	0.84	-0.05	0.01	-0.04	0	0.82	0.77	0.7	-0.05	-0.12
ci@12:56712965:56713092:-|12:56713091:56713092:-.1	chr12:56712865-56713192	ENSG00000135473	PAN2	PAN2 poly(A) specific ribonuclease subunit homolog (S. cerevisiae)	ci	NA	0.59	0.58	0.48	0.45	-0.11	-0.13	-0.1	-0.14	0.48	0.4	0.31	-0.08	-0.17
ci@12:56716542:56716846:-|12:56716845:56716846:-.1	chr12:56716442-56716946	ENSG00000135473	PAN2	PAN2 poly(A) specific ribonuclease subunit homolog (S. cerevisiae)	ci	NA	0.44	0.49	0.34	0.43	-0.1	-0.06	-0.15	-0.01	0.36	0.39	0.27	0.03	-0.09
ci@12:56720193:56720401:-|12:56720400:56720401:-.1	chr12:56720093-56720501	ENSG00000135473	PAN2	PAN2 poly(A) specific ribonuclease subunit homolog (S. cerevisiae)	ci	NA	0.8	0.77	0.59	0.66	-0.21	-0.11	-0.18	-0.14	0.81	0.77	0.59	-0.04	-0.22
ci@12:56720743:56721148:-|12:56721147:56721148:-.1	chr12:56720643-56721248	ENSG00000135473	PAN2	PAN2 poly(A) specific ribonuclease subunit homolog (S. cerevisiae)	ci	NA	0.95	0.96	0.76	0.79	-0.19	-0.17	-0.2	-0.16	0.94	0.81	0.72	-0.13	-0.22
ci@12:56743045:56743210:-|12:56743209:56743210:-.1	chr12:56742945-56743310	ENSG00000170581	STAT2	signal transducer and activator of transcription 2, 113kDa	ci	NA	0.8	0.87	0.77	0.81	-0.03	-0.06	-0.1	0.01	0.86	0.88	0.75	0.02	-0.11
ci@12:56745234:56748250:-|12:56748249:56748250:-.1	chr12:56745134-56748350	ENSG00000170581	STAT2	signal transducer and activator of transcription 2, 113kDa	ci	NA	0.88	0.83	0.91	0.97	0.03	0.14	0.08	0.09	0.91	0.89	0.93	-0.02	0.02
ci@12:56865427:56865557:-|12:56865556:56865557:-.1	chr12:56865327-56865657	ENSG00000135423	GLS2	glutaminase 2 (liver, mitochondrial)	ci	NA	0.92	1	1	1	0.08	0	0	0.08	0.85	0.96	0.98	0.11	0.13
ci@12:57125518:57127931:-|12:57127930:57127931:-.1	chr12:57125418-57128031	ENSG00000198056	PRIM1	primase, DNA, polypeptide 1 (49kDa)	ci	NA	1	0.97	0.98	0.85	-0.02	-0.12	0.01	-0.15	0.95	1	0.87	0.05	-0.08
ci@12:57906136:57906534:+|12:57906136:57906137:+.1	chr12:57906036-57906634	ENSG00000166986	MARS	methionyl-tRNA synthetase	ci	NA	0.99	0.99	0.91	0.92	-0.08	-0.07	-0.08	-0.07	0.98	0.9	0.84	-0.08	-0.14
ci@12:58121365:58121464:-|12:58121463:58121464:-.1	chr12:58121265-58121564	ENSG00000135439	AGAP2	ArfGAP with GTPase domain, ankyrin repeat and PH domain 2	ci	NA	0.03	0.04	0.06	0.03	0.03	-0.01	0.02	0	0	0.11	0.06	0.11	0.06
ci@12:58158994:58159080:-|12:58159079:58159080:-.1	chr12:58158894-58159180	ENSG00000111012	CYP27B1	cytochrome P450, family 27, subfamily B, polypeptide 1	ci	NA	0.59	0.54	0.87	0.96	0.28	0.42	0.33	0.37	0.46	0.84	0.82	0.38	0.36
ci@12:58159282:58159790:-|12:58159789:58159790:-.1	chr12:58159182-58159890	ENSG00000111012	CYP27B1	cytochrome P450, family 27, subfamily B, polypeptide 1	ci	NA	0.96	1	0.94	0.95	-0.02	-0.05	-0.06	-0.01	0.99	0.86	0.98	-0.13	-0.01
ci@12:62785666:62786052:+|12:62785666:62785667:+.1	chr12:62785566-62786152	ENSG00000135655	USP15	ubiquitin specific peptidase 15	ci	NA	0.98	1	0.95	0.96	-0.03	-0.04	-0.05	-0.02	0.97	0.89	0.75	-0.08	-0.22
ci@12:66152811:66220623:-|12:66220622:66220623:-.1	chr12:66152711-66220723	ENSG00000241749	RPSAP52	NA	ci	NA	0.8	0.68	0.84	0.72	0.04	0.04	0.16	-0.08	0.62	0.51	0.5	-0.11	-0.12
ci@12:6669492:6669613:-|12:6669612:6669613:-.1	chr12:6669392-6669713	ENSG00000111641	NOP2	NOP2 nucleolar protein	ci	NA	0.82	0.89	0.8	0.81	-0.02	-0.08	-0.09	-0.01	0.88	0.77	0.8	-0.11	-0.08
ci@12:69153019:69158484:+|12:69153019:69153020:+.1	chr12:69152919-69158584	ENSG00000175782	SLC35E3	solute carrier family 35, member E3	ci	NA	0.97	0.92	0.89	0.82	-0.08	-0.1	-0.03	-0.15	0.94	0.94	0.95	0	0.01
ci@12:69250459:69252703:-|12:69252702:69252703:-.1	chr12:69250359-69252803	ENSG00000135678	CPM	carboxypeptidase M	ci	NA	0.87	0.88	0.99	0.97	0.12	0.09	0.11	0.1	0.81	0.87	0.94	0.06	0.13
ci@12:69252851:69260676:-|12:69260675:69260676:-.1	chr12:69252751-69260776	ENSG00000135678	CPM	carboxypeptidase M	ci	NA	0.96	0.9	0.9	0.9	-0.06	0	0	-0.06	1	0.77	0.83	-0.23	-0.17
ci@12:6980483:6981402:-|12:6981401:6981402:-.1	chr12:6980383-6981502	ENSG00000111671	SPSB2	splA/ryanodine receptor domain and SOCS box containing 2	ci	NA	0.95	0.95	0.94	0.8	-0.01	-0.15	-0.01	-0.15	0.94	0.82	0.81	-0.12	-0.13
ci@12:7016609:7019054:+|12:7016609:7016610:+.1	chr12:7016509-7019154	ENSG00000010626	LRRC23	leucine rich repeat containing 23	ci	NA	0.81	0.81	0.38	0.6	-0.43	-0.21	-0.43	-0.21	0.84	0.76	0.64	-0.08	-0.2
ci@12:7086053:7086296:-|12:7086295:7086296:-.1	chr12:7085953-7086396	ENSG00000111684	LPCAT3	lysophosphatidylcholine acyltransferase 3	ci	NA	0.87	0.83	0.88	0.88	0.01	0.05	0.05	0.01	0.79	0.94	0.83	0.15	0.04
ci@12:7086424:7086529:-|12:7086528:7086529:-.1	chr12:7086324-7086629	ENSG00000111684	LPCAT3	lysophosphatidylcholine acyltransferase 3	ci	NA	0.84	0.83	0.88	0.86	0.04	0.03	0.05	0.02	0.81	0.95	0.76	0.14	-0.05
ci@12:7086907:7087503:-|12:7087502:7087503:-.1	chr12:7086807-7087603	ENSG00000111684	LPCAT3	lysophosphatidylcholine acyltransferase 3	ci	NA	0.82	0.84	0.88	0.82	0.06	-0.02	0.04	0	0.82	0.93	0.78	0.11	-0.04
ci@12:7087669:7087765:-|12:7087764:7087765:-.1	chr12:7087569-7087865	ENSG00000111684	LPCAT3	lysophosphatidylcholine acyltransferase 3	ci	NA	0.81	0.73	0.8	0.83	-0.01	0.1	0.07	0.02	0.68	0.89	0.74	0.21	0.06
ci@12:7087851:7088633:-|12:7088632:7088633:-.1	chr12:7087751-7088733	ENSG00000111684	LPCAT3	lysophosphatidylcholine acyltransferase 3	ci	NA	0.74	0.82	0.78	0.81	0.04	-0.01	-0.04	0.07	0.75	0.9	0.84	0.15	0.09
ci@12:72004345:72004475:-|12:72004474:72004475:-.1	chr12:72004245-72004575	ENSG00000133858	ZFC3H1	zinc finger, C3H1-type containing	ci	NA	0.78	0.83	0.86	0.9	0.08	0.07	0.03	0.12	0.87	0.89	0.91	0.02	0.04
ci@12:72007215:72008315:-|12:72008314:72008315:-.1	chr12:72007115-72008415	ENSG00000133858	ZFC3H1	zinc finger, C3H1-type containing	ci	NA	0.8	0.91	0.86	0.78	0.06	-0.13	-0.05	-0.02	0.87	0.86	0.94	-0.01	0.07
ci@12:7249759:7252282:-|12:7252281:7252282:-.1	chr12:7249659-7252382	ENSG00000139178	C1RL	complement component 1, r subcomponent-like	ci	NA	0.75	0.64	0.61	0.69	-0.14	0.05	-0.03	-0.06	0.54	0.56	0.53	0.02	-0.01
ci@12:7252622:7254494:-|12:7254493:7254494:-.1	chr12:7252522-7254594	ENSG00000139178	C1RL	complement component 1, r subcomponent-like	ci	NA	0.86	0.86	0.69	0.86	-0.17	0	-0.17	0	0.85	0.73	0.53	-0.12	-0.32
ci@12:7254683:7260847:-|12:7260846:7260847:-.1	chr12:7254583-7260947	ENSG00000139178	C1RL	complement component 1, r subcomponent-like	ci	NA	0.96	0.96	0.89	0.94	-0.07	-0.02	-0.07	-0.02	0.94	0.94	0.76	0	-0.18
ci@12:72658401:72665603:-|12:72665602:72665603:-.1	chr12:72658301-72665703	ENSG00000236333	TRHDE-AS1	NA	ci	NA	0.79	0.78	0.53	0.54	-0.26	-0.24	-0.25	-0.25	0.77	0.56	0.44	-0.21	-0.33
ci@12:72665942:72666545:-|12:72666544:72666545:-.1	chr12:72665842-72666645	ENSG00000236333	TRHDE-AS1	NA	ci	NA	0.91	0.88	0.56	0.78	-0.35	-0.1	-0.32	-0.13	0.85	0.87	0.54	0.02	-0.31
ci@12:72667337:72680461:+|12:72667337:72667338:+.1	chr12:72667237-72680561	ENSG00000072657	TRHDE	thyrotropin-releasing hormone degrading enzyme	ci	NA	0.42	0.33	0.15	0.15	-0.27	-0.18	-0.18	-0.27	0.39	0.44	0.17	0.05	-0.22
ci@12:7277326:7280836:-|12:7280835:7280836:-.1	chr12:7277226-7280936	ENSG00000139194	RBP5	retinol binding protein 5, cellular	ci	NA	0	0.03	0.2	0.07	0.2	0.04	0.17	0.07	0.07	0.09	0.04	0.02	-0.03
ci@12:75889442:75892474:+|12:75889442:75889443:+.1	chr12:75889342-75892574	ENSG00000139278	GLIPR1	GLI pathogenesis-related 1	ci	NA	0.83	0.82	0.9	0.86	0.07	0.04	0.08	0.03	0.85	0.95	0.98	0.1	0.13
ci@12:75892500:75892604:+|12:75892500:75892501:+.1	chr12:75892400-75892704	ENSG00000139278	GLIPR1	GLI pathogenesis-related 1	ci	NA	0.23	0.29	0.57	0.45	0.34	0.16	0.28	0.22	0.4	0.74	0.79	0.34	0.39
ci@12:75893731:75895503:-|12:75895502:75895503:-.1	chr12:75893631-75895603	ENSG00000111615	KRR1	KRR1, small subunit (SSU) processome component, homolog (yeast)	ci	NA	0.98	0.97	0.93	0.92	-0.05	-0.05	-0.04	-0.06	0.95	0.77	0.72	-0.18	-0.23
ci@12:76441498:76442173:-|12:76442172:76442173:-.1	chr12:76441398-76442273	ENSG00000187109	NAP1L1	nucleosome assembly protein 1-like 1	ci	NA	0.64	0.58	0.36	0.31	-0.28	-0.27	-0.22	-0.33	0.61	0.41	0.35	-0.2	-0.26
ci@12:77236761:77239489:+|12:77236761:77236762:+.1	chr12:77236661-77239589	ENSG00000186908	ZDHHC17	zinc finger, DHHC-type containing 17	ci	NA	0.9	0.59	0.7	0.72	-0.2	0.13	0.11	-0.18	0.62	0.65	0.71	0.03	0.09
ci@12:77243250:77244627:+|12:77243250:77243251:+.1	chr12:77243150-77244727	ENSG00000186908	ZDHHC17	zinc finger, DHHC-type containing 17	ci	NA	1	1	0.98	0.94	-0.02	-0.06	-0.02	-0.06	1	0.94	0.85	-0.06	-0.15
ci@12:77421918:77423611:-|12:77423610:77423611:-.1	chr12:77421818-77423711	ENSG00000165891	E2F7	E2F transcription factor 7	ci	NA	1	0.96	0.89	0.9	-0.11	-0.06	-0.07	-0.1	0.95	0.89	0.88	-0.06	-0.07
ci@12:83359523:83360698:+|12:83359523:83359524:+.1	chr12:83359423-83360798	ENSG00000179104	TMTC2	transmembrane and tetratricopeptide repeat containing 2	ci	NA	1	0.92	0.91	0.95	-0.09	0.03	-0.01	-0.05	0.97	0.81	0.9	-0.16	-0.07
ci@12:88524197:88524322:-|12:88524321:88524322:-.1	chr12:88524097-88524422	ENSG00000198707	CEP290	centrosomal protein 290kDa	ci	NA	0.94	0.99	0.83	0.85	-0.11	-0.14	-0.16	-0.09	0.91	0.59	0.47	-0.32	-0.44
ci@12:88524342:88524942:-|12:88524941:88524942:-.1	chr12:88524242-88525042	ENSG00000198707	CEP290	centrosomal protein 290kDa	ci	NA	0.93	0.94	0.88	0.69	-0.05	-0.25	-0.06	-0.24	0.84	0.74	0.5	-0.1	-0.34
ci@12:88524995:88530420:-|12:88530419:88530420:-.1	chr12:88524895-88530520	ENSG00000198707	CEP290	centrosomal protein 290kDa	ci	NA	0.87	0.85	0.85	0.66	-0.02	-0.19	0	-0.21	0.8	0.67	0.52	-0.13	-0.28
ci@12:8926062:8930186:+|12:8926062:8926063:+.1	chr12:8925962-8930286	ENSG00000166532	RIMKLB	ribosomal modification protein rimK-like family member B	ci	NA	0.2	0.15	0.15	0.08	-0.05	-0.07	0	-0.12	0.21	0.09	0.09	-0.12	-0.12
ci@12:9085946:9086461:+|12:9085946:9085947:+.1	chr12:9085846-9086561	ENSG00000111752	PHC1	polyhomeotic homolog 1 (Drosophila)	ci	NA	0.9	0.83	0.67	0.81	-0.23	-0.02	-0.16	-0.09	0.82	0.61	0.76	-0.21	-0.06
ci@12:94761977:94763698:-|12:94763697:94763698:-.1	chr12:94761877-94763798	ENSG00000173588	CCDC41	coiled-coil domain containing 41	ci	NA	0.92	0.89	0.88	0.91	-0.04	0.02	-0.01	-0.01	0.97	0.94	0.83	-0.03	-0.14
ci@12:95451654:95452086:-|12:95452085:95452086:-.1	chr12:95451554-95452186	ENSG00000120798	NR2C1	nuclear receptor subfamily 2, group C, member 1	ci	NA	0.8	0.86	0.68	0.55	-0.12	-0.31	-0.18	-0.25	0.76	0.68	0.46	-0.08	-0.3
ci@12:9571295:9571371:-|12:9571370:9571371:-.1	chr12:9571195-9571471	ENSG00000214826	DDX12P	NA	ci	NA	0.9	0.91	0.6	0.7	-0.3	-0.21	-0.31	-0.2	0.78	0.79	0.8	0.01	0.02
ci@12:9573260:9573984:-|12:9573983:9573984:-.1	chr12:9573160-9574084	ENSG00000214826	DDX12P	NA	ci	NA	0.56	0.45	0.22	0.29	-0.34	-0.16	-0.23	-0.27	0.5	0.4	0.14	-0.1	-0.36
ci@12:96674057:96674586:-|12:96674585:96674586:-.1	chr12:96673957-96674686	ENSG00000059758	CDK17	cyclin-dependent kinase 17	ci	NA	0.81	0.79	0.51	0.6	-0.3	-0.19	-0.28	-0.21	0.72	0.5	0.38	-0.22	-0.34
ci@12:96674663:96676287:-|12:96676286:96676287:-.1	chr12:96674563-96676387	ENSG00000059758	CDK17	cyclin-dependent kinase 17	ci	NA	0.92	0.92	0.87	0.92	-0.05	0	-0.05	0	0.97	0.91	0.82	-0.06	-0.15
ci@13:103457740:103459496:+|13:103457740:103457741:+.1	chr13:103457640-103459596	ENSG00000134897	BIVM	basic, immunoglobulin-like variable motif containing	ci	NA	1	0.98	0.87	0.88	-0.13	-0.1	-0.11	-0.12	0.89	0.91	0.7	0.02	-0.19
ci@13:107209479:107211780:-|13:107211779:107211780:-.1	chr13:107209379-107211880	ENSG00000134884	ARGLU1	arginine and glutamate rich 1	ci	NA	0.5	0.43	0.27	0.28	-0.23	-0.15	-0.16	-0.22	0.38	0.25	0.22	-0.13	-0.16
ci@13:111286942:111287019:+|13:111286942:111286943:+.1	chr13:111286842-111287119	ENSG00000213995	CARKD	carbohydrate kinase domain containing	ci	NA	0.82	0.63	0.85	0.84	0.03	0.21	0.22	0.02	0.77	0.6	0.78	-0.17	0.01
ci@13:111286942:111287019:+|13:111286942:111286943:+.1	chr13:111286842-111287119	ENSG00000213995	CARKD	carbohydrate kinase domain containing	ci	NA	0.82	0.63	0.85	0.84	0.03	0.21	0.22	0.02	0.77	0.6	0.78	-0.17	0.01
ci@13:111287935:111289476:+|13:111287935:111287936:+.1	chr13:111287835-111289576	ENSG00000213995	CARKD	carbohydrate kinase domain containing	ci	NA	0.97	0.93	0.87	0.83	-0.1	-0.1	-0.06	-0.14	0.98	0.96	0.92	-0.02	-0.06
ci@13:111536140:111545375:-|13:111545374:111545375:-.1	chr13:111536040-111545475	ENSG00000088448	ANKRD10	ankyrin repeat domain 10	ci	NA	0.51	0.61	0.7	0.7	0.19	0.09	0.09	0.19	0.53	0.65	0.62	0.12	0.09
ci@13:20567704:20567966:+|13:20567704:20567705:+.1	chr13:20567604-20568066	ENSG00000121741	ZMYM2	zinc finger, MYM-type 2	ci	NA	0.55	0.5	0.67	0.69	0.12	0.19	0.17	0.14	0.54	0.59	0.67	0.05	0.13
ci@13:23928015:23928658:-|13:23928657:23928658:-.1	chr13:23927915-23928758	ENSG00000151835	SACS	spastic ataxia of Charlevoix-Saguenay (sacsin)	ci	NA	0.79	0.94	1	0.97	0.21	0.03	0.06	0.18	0.96	0.94	0.95	-0.02	-0.01
ci@13:27643521:27645208:-|13:27645207:27645208:-.1	chr13:27643421-27645308	ENSG00000152484	USP12	ubiquitin specific peptidase 12	ci	NA	0.99	0.98	0.88	0.88	-0.11	-0.1	-0.1	-0.11	0.99	0.96	0.9	-0.03	-0.09
ci@13:27645286:27649328:-|13:27649327:27649328:-.1	chr13:27645186-27649428	ENSG00000152484	USP12	ubiquitin specific peptidase 12	ci	NA	0.86	0.93	0.82	0.77	-0.04	-0.16	-0.11	-0.09	0.92	0.78	0.63	-0.14	-0.29
ci@13:27830471:27830573:+|13:27830471:27830472:+.1	chr13:27830371-27830673	ENSG00000122026	RPL21	ribosomal protein L21	ci	NA	0.89	0.94	0.75	0.82	-0.14	-0.12	-0.19	-0.07	1	0.99	0.99	-0.01	-0.01
ci@13:41814569:41826781:-|13:41826780:41826781:-.1	chr13:41814469-41826881	ENSG00000120662	MTRF1	mitochondrial translational release factor 1	ci	NA	0.67	0.7	0.54	0.54	-0.13	-0.16	-0.16	-0.13	0.77	0.49	0.4	-0.28	-0.37
ci@13:41946966:41947773:+|13:41946966:41946967:+.1	chr13:41946866-41947873	ENSG00000172766	NAA16	N(alpha)-acetyltransferase 16, NatA auxiliary subunit	ci	NA	0.89	0.88	0.71	0.71	-0.18	-0.17	-0.17	-0.18	0.88	0.67	0.53	-0.21	-0.35
ci@13:41947916:41948878:+|13:41947916:41947917:+.1	chr13:41947816-41948978	ENSG00000172766	NAA16	N(alpha)-acetyltransferase 16, NatA auxiliary subunit	ci	NA	0.73	0.81	0.65	0.58	-0.08	-0.23	-0.16	-0.15	0.87	0.64	0.55	-0.23	-0.32
ci@13:44433033:44433808:-|13:44433807:44433808:-.1	chr13:44432933-44433908	ENSG00000151773	CCDC122	coiled-coil domain containing 122	ci	NA	0.84	0.81	0.79	0.68	-0.05	-0.13	-0.02	-0.16	0.96	0.78	0.71	-0.18	-0.25
ci@13:47345631:47351591:-|13:47351590:47351591:-.1	chr13:47345531-47351691	ENSG00000139684	ESD	esterase D	ci	NA	0.98	0.97	0.95	0.92	-0.03	-0.05	-0.02	-0.06	0.97	0.93	0.86	-0.04	-0.11
ci@13:50118999:50123594:-|13:50123593:50123594:-.1	chr13:50118899-50123694	ENSG00000136144	RCBTB1	regulator of chromosome condensation (RCC1) and BTB (POZ) domain containing protein 1	ci	NA	0.94	0.87	0.83	0.91	-0.11	0.04	-0.04	-0.03	0.87	0.88	0.85	0.01	-0.02
ci@13:52373803:52378190:-|13:52378189:52378190:-.1	chr13:52373703-52378290	ENSG00000102796	DHRS12	dehydrogenase/reductase (SDR family) member 12	ci	NA	0.87	0.92	0.85	0.91	-0.02	-0.01	-0.07	0.04	0.97	0.92	0.78	-0.05	-0.19
ci@13:52722604:52725281:-|13:52725280:52725281:-.1	chr13:52722504-52725381	ENSG00000136098	NEK3	NIMA-related kinase 3	ci	NA	1	0.99	0.96	0.9	-0.04	-0.09	-0.03	-0.1	0.99	1	0.86	0.01	-0.13
ci@13:52745383:52749774:-|13:52749773:52749774:-.1	chr13:52745283-52749874	ENSG00000217576	RP11-64P12.8	NA	ci	NA	1	0.92	0.84	0.93	-0.16	0.01	-0.08	-0.07	0.97	0.97	0.96	0	-0.01
ci@13:53211581:53216541:+|13:53211581:53211582:+.1	chr13:53211481-53216641	ENSG00000139675	HNRNPA1L2	heterogeneous nuclear ribonucleoprotein A1-like 2	ci	NA	0.98	0.92	0.89	0.87	-0.09	-0.05	-0.03	-0.11	0.96	0.93	0.93	-0.03	-0.03
ci@13:73327959:73329289:+|13:73327959:73327960:+.1	chr13:73327859-73329389	ENSG00000136122	BORA	bora, aurora kinase A activator	ci	NA	0.96	0.99	0.94	0.94	-0.02	-0.05	-0.05	-0.02	0.99	0.9	0.84	-0.09	-0.15
ci@13:78141883:78142430:+|13:78141883:78141884:+.1	chr13:78141783-78142530	ENSG00000136155	SCEL	sciellin	ci	NA	1	0.96	0.97	0.95	-0.03	-0.01	0.01	-0.05	0.79	0.95	1	0.16	0.21
ci@13:95230424:95230984:-|13:95230983:95230984:-.1	chr13:95230324-95231084	ENSG00000088451	TGDS	TDP-glucose 4,6-dehydratase	ci	NA	0.99	0.98	0.82	0.99	-0.17	0.01	-0.16	0	0.95	0.94	0.9	-0.01	-0.05
ci@13:96489456:96505797:-|13:96505796:96505797:-.1	chr13:96489356-96505897	ENSG00000102595	UGGT2	UDP-glucose glycoprotein glucosyltransferase 2	ci	NA	0.97	0.97	0.95	0.89	-0.02	-0.08	-0.02	-0.08	0.98	0.91	0.87	-0.07	-0.11
ci@13:96513137:96515883:-|13:96515882:96515883:-.1	chr13:96513037-96515983	ENSG00000102595	UGGT2	UDP-glucose glycoprotein glucosyltransferase 2	ci	NA	0.84	0.95	0.75	0.86	-0.09	-0.09	-0.2	0.02	0.75	0.84	0.79	0.09	0.04
ci@13:99091126:99091361:+|13:99091126:99091127:+.1	chr13:99091026-99091461	ENSG00000152767	FARP1	FERM, RhoGEF (ARHGEF) and pleckstrin domain protein 1 (chondrocyte-derived)	ci	NA	0.99	0.95	0.95	0.97	-0.04	0.02	0	-0.02	0.98	0.94	0.72	-0.04	-0.26
ci@13:99091450:99092215:+|13:99091450:99091451:+.1	chr13:99091350-99092315	ENSG00000152767	FARP1	FERM, RhoGEF (ARHGEF) and pleckstrin domain protein 1 (chondrocyte-derived)	ci	NA	0.99	0.99	0.93	0.95	-0.06	-0.04	-0.06	-0.04	0.99	0.86	0.73	-0.13	-0.26
ci@13:99092297:99092377:+|13:99092297:99092298:+.1	chr13:99092197-99092477	ENSG00000152767	FARP1	FERM, RhoGEF (ARHGEF) and pleckstrin domain protein 1 (chondrocyte-derived)	ci	NA	1	0.99	0.98	0.95	-0.02	-0.04	-0.01	-0.05	0.99	0.94	0.83	-0.05	-0.16
ci@13:99092489:99092924:+|13:99092489:99092490:+.1	chr13:99092389-99093024	ENSG00000152767	FARP1	FERM, RhoGEF (ARHGEF) and pleckstrin domain protein 1 (chondrocyte-derived)	ci	NA	0.97	1	0.95	0.94	-0.02	-0.06	-0.05	-0.03	1	0.94	0.75	-0.06	-0.25
ci@13:99093090:99098352:+|13:99093090:99093091:+.1	chr13:99092990-99098452	ENSG00000152767	FARP1	FERM, RhoGEF (ARHGEF) and pleckstrin domain protein 1 (chondrocyte-derived)	ci	NA	0.99	1	0.96	0.96	-0.03	-0.04	-0.04	-0.03	0.97	0.94	0.85	-0.03	-0.12
ci@13:99099071:99100490:+|13:99099071:99099072:+.1	chr13:99098971-99100590	ENSG00000152767	FARP1	FERM, RhoGEF (ARHGEF) and pleckstrin domain protein 1 (chondrocyte-derived)	ci	NA	0.97	0.99	0.95	0.87	-0.02	-0.12	-0.04	-0.1	0.97	0.96	0.66	-0.01	-0.31
ci@14:102691131:102691432:-|14:102691431:102691432:-.1	chr14:102691031-102691532	ENSG00000080823	MOK	MOK protein kinase	ci	NA	0.96	0.96	0.79	0.97	-0.17	0.01	-0.17	0.01	0.95	0.84	1	-0.11	0.05
ci@14:102695703:102695794:-|14:102695793:102695794:-.1	chr14:102695603-102695894	ENSG00000080823	MOK	MOK protein kinase	ci	NA	0.73	0.69	0.75	0.75	0.02	0.06	0.06	0.02	0.69	0.75	0.81	0.06	0.12
ci@14:104165354:104165470:-|14:104165469:104165470:-.1	chr14:104165254-104165570	ENSG00000126215	XRCC3	X-ray repair complementing defective repair in Chinese hamster cells 3	ci	NA	0.48	0.54	0.85	0.8	0.37	0.26	0.31	0.32	0.46	0.59	0.6	0.13	0.14
ci@14:104165516:104165701:-|14:104165700:104165701:-.1	chr14:104165416-104165801	ENSG00000126215	XRCC3	X-ray repair complementing defective repair in Chinese hamster cells 3	ci	NA	0.61	0.76	0.89	0.79	0.28	0.03	0.13	0.18	0.35	0.61	0.71	0.26	0.36
ci@14:104212890:104216131:-|14:104216130:104216131:-.1	chr14:104212790-104216231	ENSG00000088808	PPP1R13B	protein phosphatase 1, regulatory subunit 13B	ci	NA	0.73	0.88	0.69	0.76	-0.04	-0.12	-0.19	0.03	0.79	0.86	0.76	0.07	-0.03
ci@14:105457957:105459285:+|14:105457957:105457958:+.1	chr14:105457857-105459385	ENSG00000140104	C14orf79	chromosome 14 open reading frame 79	ci	NA	0.96	0.98	0.8	0.98	-0.16	0	-0.18	0.02	0.95	0.84	0.92	-0.11	-0.03
ci@14:105643364:105644029:-|14:105644028:105644029:-.1	chr14:105643264-105644129	ENSG00000183828	NUDT14	nudix (nucleoside diphosphate linked moiety X)-type motif 14	ci	NA	0.95	0.94	0.85	0.92	-0.1	-0.02	-0.09	-0.03	0.97	0.93	0.63	-0.04	-0.34
ci@14:105856340:105857544:+|14:105856340:105856341:+.1	chr14:105856240-105857644	ENSG00000179364	PACS2	phosphofurin acidic cluster sorting protein 2	ci	NA	0.82	0.86	0.66	0.69	-0.16	-0.17	-0.2	-0.13	0.8	0.59	0.59	-0.21	-0.21
ci@14:105857586:105857968:+|14:105857586:105857587:+.1	chr14:105857486-105858068	ENSG00000179364	PACS2	phosphofurin acidic cluster sorting protein 2	ci	NA	0.81	0.8	0.69	0.68	-0.12	-0.12	-0.11	-0.13	0.79	0.64	0.69	-0.15	-0.1
ci@14:105916521:105916598:+|14:105916521:105916522:+.1	chr14:105916421-105916698	ENSG00000182979	MTA1	metastasis associated 1	ci	NA	0.91	0.9	0.82	0.78	-0.09	-0.12	-0.08	-0.13	0.91	0.9	0.84	-0.01	-0.07
ci@14:105931520:105932763:+|14:105931520:105931521:+.1	chr14:105931420-105932863	ENSG00000182979	MTA1	metastasis associated 1	ci	NA	0.94	0.94	0.91	0.92	-0.03	-0.02	-0.03	-0.02	1	0.92	0.79	-0.08	-0.21
ci@14:105963780:105964135:+|14:105963780:105963781:+.1	chr14:105963680-105964235	ENSG00000185347	C14orf80	chromosome 14 open reading frame 80	ci	NA	0.99	1	0.92	0.93	-0.07	-0.07	-0.08	-0.06	1	0.98	0.83	-0.02	-0.17
ci@14:20916970:20917123:-|14:20917122:20917123:-.1	chr14:20916870-20917223	ENSG00000092094	OSGEP	O-sialoglycoprotein endopeptidase	ci	NA	0.93	0.9	0.83	0.87	-0.1	-0.03	-0.07	-0.06	0.85	0.75	0.69	-0.1	-0.16
ci@14:20917172:20917330:-|14:20917329:20917330:-.1	chr14:20917072-20917430	ENSG00000092094	OSGEP	O-sialoglycoprotein endopeptidase	ci	NA	0.93	0.91	0.84	0.82	-0.09	-0.09	-0.07	-0.11	0.88	0.76	0.7	-0.12	-0.18
ci@14:20917425:20920133:-|14:20920132:20920133:-.1	chr14:20917325-20920233	ENSG00000092094	OSGEP	O-sialoglycoprotein endopeptidase	ci	NA	0.93	0.94	0.79	0.81	-0.14	-0.13	-0.15	-0.12	0.86	0.78	0.7	-0.08	-0.16
ci@14:20920308:20920488:-|14:20920487:20920488:-.1	chr14:20920208-20920588	ENSG00000092094	OSGEP	O-sialoglycoprotein endopeptidase	ci	NA	0.87	0.83	0.62	0.77	-0.25	-0.06	-0.21	-0.1	0.82	0.71	0.51	-0.11	-0.31
ci@14:21510601:21511112:+|14:21510601:21510602:+.1	chr14:21510501-21511212	ENSG00000165799	RNASE7	ribonuclease, RNase A family, 7	ci	NA	0.84	0.87	0.7	0.81	-0.14	-0.06	-0.17	-0.03	0.87	0.85	0.88	-0.02	0.01
ci@14:21561449:21561745:-|14:21561744:21561745:-.1	chr14:21561349-21561845	ENSG00000165804	ZNF219	zinc finger protein 219	ci	NA	0.91	0.9	0.74	0.85	-0.17	-0.05	-0.16	-0.06	0.89	0.86	0.72	-0.03	-0.17
ci@14:21966513:21967169:-|14:21967168:21967169:-.1	chr14:21966413-21967269	ENSG00000165819	METTL3	methyltransferase like 3	ci	NA	0.71	0.74	0.84	0.83	0.13	0.09	0.1	0.12	0.77	0.62	0.75	-0.15	-0.02
ci@14:21966513:21967169:-|14:21967168:21967169:-.1	chr14:21966413-21967269	ENSG00000165819	METTL3	methyltransferase like 3	ci	NA	0.71	0.74	0.84	0.83	0.13	0.09	0.1	0.12	0.77	0.62	0.75	-0.15	-0.02
ci@14:21967281:21967450:-|14:21967449:21967450:-.1	chr14:21967181-21967550	ENSG00000165819	METTL3	methyltransferase like 3	ci	NA	0.73	0.8	0.81	0.82	0.08	0.02	0.01	0.09	0.61	0.77	0.79	0.16	0.18
ci@14:23768750:23769967:-|14:23769966:23769967:-.1	chr14:23768650-23770067	ENSG00000235194	PPP1R3E	protein phosphatase 1, regulatory subunit 3E	ci	NA	0.7	0.5	0.28	0.43	-0.42	-0.07	-0.22	-0.27	0.59	0.39	0.53	-0.2	-0.06
ci@14:23776488:23776969:+|14:23776488:23776489:+.1	chr14:23776388-23777069	ENSG00000100836	PABPN1	poly(A) binding protein, nuclear 1	ci	NA	0.98	0.96	0.84	0.94	-0.14	-0.02	-0.12	-0.04	0.98	0.94	0.89	-0.04	-0.09
ci@14:23777408:23778025:+|14:23777408:23777409:+.1	chr14:23777308-23778125	ENSG00000129473	BCL2L2	BCL2-like 2	ci	NA	0.74	0.77	0.62	0.68	-0.12	-0.09	-0.15	-0.06	0.84	0.64	0.69	-0.2	-0.15
ci@14:23793498:23794456:+|14:23793498:23793499:+.1	chr14:23793398-23794556	ENSG00000100836	PABPN1	poly(A) binding protein, nuclear 1	ci	NA	0.79	0.76	0.69	0.67	-0.1	-0.09	-0.07	-0.12	0.81	0.75	0.81	-0.06	0
ci@14:24032711:24032793:-|14:24032792:24032793:-.1	chr14:24032611-24032893	ENSG00000213983	AP1G2	adaptor-related protein complex 1, gamma 2 subunit	ci	NA	0.92	0.92	0.83	0.8	-0.09	-0.12	-0.09	-0.12	0.88	0.77	0.75	-0.11	-0.13
ci@14:24033065:24033255:-|14:24033254:24033255:-.1	chr14:24032965-24033355	ENSG00000213983	AP1G2	adaptor-related protein complex 1, gamma 2 subunit	ci	NA	0.64	0.7	0.5	0.47	-0.14	-0.23	-0.2	-0.17	0.62	0.49	0.48	-0.13	-0.14
ci@14:24034049:24034665:+|14:24034049:24034050:+.1	chr14:24033949-24034765	ENSG00000258727	RP11-66N24.3	NA	ci	NA	0.29	0.14	0.03	0.15	-0.26	0.01	-0.11	-0.14	0.5	0.37	0.08	-0.13	-0.42
ci@14:24610174:24610316:-|14:24610315:24610316:-.1	chr14:24610074-24610416	ENSG00000100908	EMC9	ER membrane protein complex subunit 9	ci	NA	0.9	0.9	0.88	0.86	-0.02	-0.04	-0.02	-0.04	0.94	0.82	0.89	-0.12	-0.05
ci@14:24610525:24610647:-|14:24610646:24610647:-.1	chr14:24610425-24610747	ENSG00000100908	EMC9	ER membrane protein complex subunit 9	ci	NA	0.66	0.7	0.67	0.73	0.01	0.03	-0.03	0.07	0.68	0.77	0.48	0.09	-0.2
ci@14:24659014:24659586:-|14:24659585:24659586:-.1	chr14:24658914-24659686	ENSG00000259522	RP11-468E2.2	NA	ci	NA	0.88	0.85	0.8	0.76	-0.08	-0.09	-0.05	-0.12	0.89	0.8	0.8	-0.09	-0.09
ci@14:24659859:24661377:-|14:24661376:24661377:-.1	chr14:24659759-24661477	ENSG00000254692	TM9SF1	NA	ci	NA	0.95	0.9	0.83	0.84	-0.12	-0.06	-0.07	-0.11	0.93	0.86	0.81	-0.07	-0.12
ci@14:24661562:24661854:-|14:24661853:24661854:-.1	chr14:24661462-24661954	ENSG00000254692	TM9SF1	NA	ci	NA	0.94	0.96	0.86	0.83	-0.08	-0.13	-0.1	-0.11	0.98	0.9	0.8	-0.08	-0.18
ci@14:24709361:24709469:-|14:24709468:24709469:-.1	chr14:24709261-24709569	ENSG00000092330	TINF2	TERF1 (TRF1)-interacting nuclear factor 2	ci	NA	0.28	0.22	0.19	0.23	-0.09	0.01	-0.03	-0.05	0.2	0.24	0.34	0.04	0.14
ci@14:24909698:24909989:-|14:24909988:24909989:-.1	chr14:24909598-24910089	ENSG00000100445	SDR39U1	short chain dehydrogenase/reductase family 39U, member 1	ci	NA	0.37	0.32	0.47	0.44	0.1	0.12	0.15	0.07	0.36	0.35	0.38	-0.01	0.02
ci@14:24911001:24911384:-|14:24911383:24911384:-.1	chr14:24910901-24911484	ENSG00000100445	SDR39U1	short chain dehydrogenase/reductase family 39U, member 1	ci	NA	0.82	0.82	0.74	0.6	-0.08	-0.22	-0.08	-0.22	0.68	0.74	0.64	0.06	-0.04
ci@14:31867987:31869507:-|14:31869506:31869507:-.1	chr14:31867887-31869607	ENSG00000129493	HEATR5A	HEAT repeat containing 5A	ci	NA	0.9	0.91	0.95	0.95	0.05	0.04	0.04	0.05	0.97	0.91	0.82	-0.06	-0.15
ci@14:31872255:31889678:-|14:31889677:31889678:-.1	chr14:31872155-31889778	ENSG00000129493	HEATR5A	HEAT repeat containing 5A	ci	NA	1	0.95	0.99	1	-0.01	0.05	0.04	0	0.88	1	1	0.12	0.12
ci@14:31922550:31926489:-|14:31926488:31926489:-.1	chr14:31922450-31926589	ENSG00000203546	RP11-176H8.1	Uncharacterized protein	ci	NA	0.5	0.26	0.45	0.35	-0.05	0.09	0.19	-0.15	0.38	0.32	0.37	-0.06	-0.01
ci@14:32295920:32315677:+|14:32295920:32295921:+.1	chr14:32295820-32315777	ENSG00000151413	NUBPL	nucleotide binding protein-like	ci	NA	0.99	0.98	0.97	0.98	-0.02	0	-0.01	-0.01	1	0.91	0.87	-0.09	-0.13
ci@14:45673656:45675286:-|14:45675285:45675286:-.1	chr14:45673556-45675386	ENSG00000129534	MIS18BP1	MIS18 binding protein 1	ci	NA	0.93	1	0.89	0.92	-0.04	-0.08	-0.11	-0.01	0.95	0.93	0.94	-0.02	-0.01
ci@14:50246393:50246466:+|14:50246393:50246394:+.1	chr14:50246293-50246566	ENSG00000165516	KLHDC2	kelch domain containing 2	ci	NA	0.93	0.94	0.87	0.79	-0.06	-0.15	-0.07	-0.14	0.96	0.8	0.8	-0.16	-0.16
ci@14:50904729:50906731:-|14:50906730:50906731:-.1	chr14:50904629-50906831	ENSG00000012983	MAP4K5	mitogen-activated protein kinase kinase kinase kinase 5	ci	NA	0.97	0.93	0.9	0.81	-0.07	-0.12	-0.03	-0.16	0.91	0.85	0.88	-0.06	-0.03
ci@14:51190390:51192671:-|14:51192670:51192671:-.1	chr14:51190290-51192771	ENSG00000100503	NIN	ninein (GSK3B interacting protein)	ci	NA	0.67	0.8	0.77	0.76	0.1	-0.04	-0.03	0.09	0.79	0.64	0.53	-0.15	-0.26
ci@14:55819588:55821219:+|14:55819588:55819589:+.1	chr14:55819488-55821319	ENSG00000178974	FBXO34	F-box protein 34	ci	NA	0.06	0.03	0.09	0.04	0.03	0.01	0.06	-0.02	0.05	0.2	0.12	0.15	0.07
ci@14:57079003:57082662:+|14:57079003:57079004:+.1	chr14:57078903-57082762	ENSG00000070269	C14orf101	chromosome 14 open reading frame 101	ci	NA	0.98	0.95	0.87	0.97	-0.11	0.02	-0.08	-0.01	0.99	1	0.83	0.01	-0.16
ci@14:58818041:58820376:+|14:58818041:58818042:+.1	chr14:58817941-58820476	ENSG00000032219	ARID4A	AT rich interactive domain 4A (RBP1-like)	ci	NA	0.9	0.97	0.88	0.81	-0.02	-0.16	-0.09	-0.09	0.9	0.92	0.88	0.02	-0.02
ci@14:58827760:58830888:+|14:58827760:58827761:+.1	chr14:58827660-58830988	ENSG00000032219	ARID4A	AT rich interactive domain 4A (RBP1-like)	ci	NA	0.9	0.89	0.89	0.83	-0.01	-0.06	0	-0.07	0.72	0.87	0.97	0.15	0.25
ci@14:64916340:64920472:+|14:64916340:64916341:+.1	chr14:64916240-64920572	ENSG00000100714	MTHFD1	methylenetetrahydrofolate dehydrogenase (NADP+ dependent) 1, methenyltetrahydrofolate cyclohydrolase, formyltetrahydrofolate synthetase	ci	NA	0.87	0.84	0.98	0.98	0.11	0.14	0.14	0.11	0.82	0.95	0.98	0.13	0.16
ci@14:68114900:68117432:+|14:68114900:68114901:+.1	chr14:68114800-68117532	ENSG00000081181	ARG2	arginase, type II	ci	NA	0.86	0.79	0.83	0.85	-0.03	0.06	0.04	-0.01	0.88	0.52	0.73	-0.36	-0.15
ci@14:68222862:68228083:-|14:68228082:68228083:-.1	chr14:68222762-68228183	ENSG00000072121	ZFYVE26	zinc finger, FYVE domain containing 26	ci	NA	0.89	0.96	0.81	0.89	-0.08	-0.07	-0.15	0	0.94	0.79	0.69	-0.15	-0.25
ci@14:73423208:73425320:+|14:73423208:73423209:+.1	chr14:73423108-73425420	ENSG00000119599	DCAF4	DDB1 and CUL4 associated factor 4	ci	NA	0.98	0.97	0.91	0.94	-0.07	-0.03	-0.06	-0.04	0.95	0.97	0.81	0.02	-0.14
ci@14:73719483:73720462:+|14:73719483:73719484:+.1	chr14:73719383-73720562	ENSG00000100767	PAPLN	papilin, proteoglycan-like sulfated glycoprotein	ci	NA	0.62	0.63	0.42	0.13	-0.2	-0.5	-0.21	-0.49	0.44	0.36	0.32	-0.08	-0.12
ci@14:73720669:73721221:+|14:73720669:73720670:+.1	chr14:73720569-73721321	ENSG00000100767	PAPLN	papilin, proteoglycan-like sulfated glycoprotein	ci	NA	0.88	0.98	0.71	0.64	-0.17	-0.34	-0.27	-0.24	0.96	0.74	0.74	-0.22	-0.22
ci@14:73721403:73721585:+|14:73721403:73721404:+.1	chr14:73721303-73721685	ENSG00000100767	PAPLN	papilin, proteoglycan-like sulfated glycoprotein	ci	NA	0.77	0.77	0.57	0.59	-0.2	-0.18	-0.2	-0.18	0.69	0.44	0.32	-0.25	-0.37
ci@14:73733539:73735265:+|14:73733539:73733540:+.1	chr14:73733439-73735365	ENSG00000100767	PAPLN	papilin, proteoglycan-like sulfated glycoprotein	ci	NA	0.82	0.58	0.62	0.54	-0.2	-0.04	0.04	-0.28	0.75	0.65	0.63	-0.1	-0.12
ci@14:74194227:74196343:-|14:74196342:74196343:-.1	chr14:74194127-74196443	ENSG00000156030	ELMSAN1	ELM2 and Myb/SANT-like domain containing 1	ci	NA	1	0.98	0.93	0.96	-0.07	-0.02	-0.05	-0.04	0.96	0.9	0.85	-0.06	-0.11
ci@14:74346008:74346758:+|14:74346008:74346009:+.1	chr14:74345908-74346858	ENSG00000140043	PTGR2	prostaglandin reductase 2	ci	NA	0.94	0.9	0.85	0.8	-0.09	-0.1	-0.05	-0.14	0.94	0.86	0.55	-0.08	-0.39
ci@14:74425781:74425865:+|14:74425781:74425782:+.1	chr14:74425681-74425965	ENSG00000119723	COQ6	coenzyme Q6 homolog, monooxygenase (S. cerevisiae)	ci	NA	0.91	0.93	0.86	0.9	-0.05	-0.03	-0.07	-0.01	0.87	0.85	0.73	-0.02	-0.14
ci@14:74428078:74428158:+|14:74428078:74428079:+.1	chr14:74427978-74428258	ENSG00000119723	COQ6	coenzyme Q6 homolog, monooxygenase (S. cerevisiae)	ci	NA	0.91	0.97	0.85	0.93	-0.06	-0.04	-0.12	0.02	0.94	0.86	0.94	-0.08	0
ci@14:74527449:74531525:-|14:74531524:74531525:-.1	chr14:74527349-74531625	ENSG00000119711	ALDH6A1	aldehyde dehydrogenase 6 family, member A1	ci	NA	0.78	0.85	0.95	0.87	0.17	0.02	0.1	0.09	0.78	0.9	0.92	0.12	0.14
ci@14:74753232:74753404:-|14:74753403:74753404:-.1	chr14:74753132-74753504	ENSG00000119688	ABCD4	ATP-binding cassette, sub-family D (ALD), member 4	ci	NA	0.79	0.79	0.69	0.73	-0.1	-0.06	-0.1	-0.06	0.83	0.68	0.49	-0.15	-0.34
ci@14:74754962:74755419:-|14:74755418:74755419:-.1	chr14:74754862-74755519	ENSG00000119688	ABCD4	ATP-binding cassette, sub-family D (ALD), member 4	ci	NA	0.94	0.92	0.8	0.86	-0.14	-0.06	-0.12	-0.08	0.89	0.83	0.85	-0.06	-0.04
ci@14:74756222:74756730:-|14:74756729:74756730:-.1	chr14:74756122-74756830	ENSG00000119688	ABCD4	ATP-binding cassette, sub-family D (ALD), member 4	ci	NA	0.93	0.94	0.79	0.86	-0.14	-0.08	-0.15	-0.07	0.91	0.86	0.77	-0.05	-0.14
ci@14:75516421:75518083:-|14:75518082:75518083:-.1	chr14:75516321-75518183	ENSG00000119684	MLH3	mutL homolog 3 (E. coli)	ci	NA	0.62	0.67	0.74	0.62	0.12	-0.05	0.07	0	0.56	0.67	0.9	0.11	0.34
ci@14:90744805:90745406:-|14:90745405:90745406:-.1	chr14:90744705-90745506	ENSG00000119720	NRDE2	NRDE-2, necessary for RNA interference, domain containing	ci	NA	0.97	0.97	0.78	0.8	-0.19	-0.17	-0.19	-0.17	0.95	0.92	0.84	-0.03	-0.11
ci@14:91681900:91691028:+|14:91681900:91681901:+.1	chr14:91681800-91691128	ENSG00000133943	C14orf159	chromosome 14 open reading frame 159	ci	NA	0.9	0.71	0.77	0.82	-0.13	0.11	0.06	-0.08	0.74	0.87	0.82	0.13	0.08
ci@14:91976048:91976419:-|14:91976418:91976419:-.1	chr14:91975948-91976519	ENSG00000100796	SMEK1	SMEK homolog 1, suppressor of mek1 (Dictyostelium)	ci	NA	0.06	0.03	0.06	0.05	0	0.02	0.03	-0.01	0.02	0.05	0.13	0.03	0.11
ci@14:92249554:92251506:-|14:92251505:92251506:-.1	chr14:92249454-92251606	ENSG00000165929	TC2N	tandem C2 domains, nuclear	ci	NA	0.93	0.88	0.82	0.83	-0.11	-0.05	-0.06	-0.1	0.96	0.83	0.85	-0.13	-0.11
ci@14:94563311:94567085:+|14:94563311:94563312:+.1	chr14:94563211-94567185	ENSG00000165948	IFI27L1	interferon, alpha-inducible protein 27-like 1	ci	NA	0.92	0.86	0.72	0.8	-0.2	-0.06	-0.14	-0.12	0.79	0.74	0.69	-0.05	-0.1
ci@14:94567117:94568160:+|14:94567117:94567118:+.1	chr14:94567017-94568260	ENSG00000165948	IFI27L1	interferon, alpha-inducible protein 27-like 1	ci	NA	0.8	0.84	0.66	0.56	-0.14	-0.28	-0.18	-0.24	0.71	0.78	0.72	0.07	0.01
ci@14:94568321:94568823:+|14:94568321:94568322:+.1	chr14:94568221-94568923	ENSG00000165948	IFI27L1	interferon, alpha-inducible protein 27-like 1	ci	NA	0.73	0.71	0.45	0.57	-0.28	-0.14	-0.26	-0.16	0.59	0.61	0.62	0.02	0.03
ci@14:94722941:94725120:+|14:94722941:94722942:+.1	chr14:94722841-94725220	ENSG00000119698	PPP4R4	protein phosphatase 4, regulatory subunit 4	ci	NA	0.97	0.99	0.97	1	0	0.01	-0.02	0.03	0.99	0.95	0.81	-0.04	-0.18
ci@14:94732224:94733296:+|14:94732224:94732225:+.1	chr14:94732124-94733396	ENSG00000119698	PPP4R4	protein phosphatase 4, regulatory subunit 4	ci	NA	0.99	0.93	0.95	0.89	-0.04	-0.04	0.02	-0.1	0.89	0.73	0.81	-0.16	-0.08
ci@14:94733366:94741711:+|14:94733366:94733367:+.1	chr14:94733266-94741811	ENSG00000119698	PPP4R4	protein phosphatase 4, regulatory subunit 4	ci	NA	0.99	0.97	0.88	0.92	-0.11	-0.05	-0.09	-0.07	0.91	0.79	0.8	-0.12	-0.11
ci@14:95597976:95598852:-|14:95598851:95598852:-.1	chr14:95597876-95598952	ENSG00000100697	DICER1	dicer 1, ribonuclease type III	ci	NA	0.91	0.94	0.95	0.96	0.04	0.02	0.01	0.05	0.87	0.99	0.98	0.12	0.11
ci@14:95624195:95624530:+|14:95624195:95624196:+.1	chr14:95624095-95624630	ENSG00000235706	DICER1-AS1	NA	ci	NA	0.21	0.21	0	0.13	-0.21	-0.08	-0.21	-0.08	0.17	0.03	0	-0.14	-0.17
ci@14:95624571:95625213:+|14:95624571:95624572:+.1	chr14:95624471-95625313	ENSG00000235706	DICER1-AS1	NA	ci	NA	0.27	0.18	0	0.08	-0.27	-0.1	-0.18	-0.19	0.21	0.03	0	-0.18	-0.21
ci@14:95660256:95660873:-|14:95660872:95660873:-.1	chr14:95660156-95660973	ENSG00000165959	CLMN	calmin (calponin-like, transmembrane)	ci	NA	0.91	0.98	0.85	0.88	-0.06	-0.1	-0.13	-0.03	0.81	0.77	0.75	-0.04	-0.06
ci@14:95909626:95910822:-|14:95910821:95910822:-.1	chr14:95909526-95910922	ENSG00000176438	SYNE3	spectrin repeat containing, nuclear envelope family member 3	ci	NA	0.87	0.93	0.86	0.94	-0.01	0.01	-0.07	0.07	0.97	0.91	0.83	-0.06	-0.14
ci@14:95910965:95912246:-|14:95912245:95912246:-.1	chr14:95910865-95912346	ENSG00000176438	SYNE3	spectrin repeat containing, nuclear envelope family member 3	ci	NA	0.95	0.97	1	0.89	0.05	-0.08	0.03	-0.06	1	1	0.84	0	-0.16
ci@14:95999398:96000030:-|14:96000029:96000030:-.1	chr14:95999298-96000130	ENSG00000247092	SNHG10	NA	ci	NA	0.49	0.58	0.73	0.57	0.24	-0.01	0.15	0.08	0.34	0.38	0.57	0.04	0.23
ci@14:96797974:96798642:-|14:96798641:96798642:-.1	chr14:96797874-96798742	ENSG00000066739	ATG2B	autophagy related 2B	ci	NA	1	0.99	0.96	0.95	-0.04	-0.04	-0.03	-0.05	1	0.95	0.8	-0.05	-0.2
ci@14:96798747:96798838:-|14:96798837:96798838:-.1	chr14:96798647-96798938	ENSG00000066739	ATG2B	autophagy related 2B	ci	NA	1	0.98	0.92	0.94	-0.08	-0.04	-0.06	-0.06	0.97	0.95	0.76	-0.02	-0.21
ci@14:96798992:96800025:-|14:96800024:96800025:-.1	chr14:96798892-96800125	ENSG00000066739	ATG2B	autophagy related 2B	ci	NA	1	1	0.97	0.84	-0.03	-0.16	-0.03	-0.16	1	0.85	0.62	-0.15	-0.38
ci@14:97000900:97002216:+|14:97000900:97000901:+.1	chr14:97000800-97002316	ENSG00000090060	PAPOLA	poly(A) polymerase alpha	ci	NA	0.82	0.85	0.92	0.9	0.1	0.05	0.07	0.08	0.88	0.89	0.91	0.01	0.03
ci@15:102255166:102261329:-|15:102261328:102261329:-.1	chr15:102255066-102261429	ENSG00000185418	TARSL2	threonyl-tRNA synthetase-like 2	ci	NA	0.94	0.83	0.87	0.98	-0.07	0.15	0.04	0.04	0.83	0.96	0.93	0.13	0.1
ci@15:102513555:102513795:+|15:102513555:102513556:+.1	chr15:102513455-102513895	ENSG00000185596	WASH3P	NA	ci	NA	0.77	0.85	0.47	0.46	-0.3	-0.39	-0.38	-0.31	0.64	0.69	0.61	0.05	-0.03
ci@15:20363123:20364397:+|15:20363123:20363124:+.1	chr15:20363023-20364497	ENSG00000258780	RP11-492D6.2	NA	ci	NA	0.56	0.7	0.48	0.49	-0.08	-0.21	-0.22	-0.07	0.65	0.46	0.25	-0.19	-0.4
ci@15:22864369:22866716:+|15:22864369:22864370:+.1	chr15:22864269-22866816	ENSG00000153575	TUBGCP5	tubulin, gamma complex associated protein 5	ci	NA	1	0.96	0.92	0.89	-0.08	-0.07	-0.04	-0.11	0.92	0.89	0.77	-0.03	-0.15
ci@15:22866800:22866896:+|15:22866800:22866801:+.1	chr15:22866700-22866996	ENSG00000153575	TUBGCP5	tubulin, gamma complex associated protein 5	ci	NA	1	1	0.74	0.88	-0.26	-0.12	-0.26	-0.12	0.76	0.9	0.76	0.14	0
ci@15:23191579:23191834:-|15:23191833:23191834:-.1	chr15:23191479-23191934	ENSG00000187667	WHAMMP3	NA	ci	NA	0.92	0.91	0.9	0.86	-0.02	-0.05	-0.01	-0.06	0.93	0.82	0.69	-0.11	-0.24
ci@15:23310147:23311307:-|15:23311306:23311307:-.1	chr15:23310047-23311407	ENSG00000140181	HERC2P2	NA	ci	NA	0.74	0.72	0.68	0.63	-0.06	-0.09	-0.04	-0.11	0.8	0.63	0.67	-0.17	-0.13
ci@15:25243633:25244117:+|15:25243633:25243634:+.1	chr15:25243533-25244217	ENSG00000224078	SNHG14	NA	ci	NA	0.97	1	0.83	0.97	-0.14	-0.03	-0.17	0	0.79	0.89	1	0.1	0.21
ci@15:28520151:28525214:-|15:28525213:28525214:-.1	chr15:28520051-28525314	ENSG00000128731	HERC2	HECT and RLD domain containing E3 ubiquitin protein ligase 2	ci	NA	0.52	0.73	0.81	0.75	0.29	0.02	0.08	0.23	0.73	0.79	0.77	0.06	0.04
ci@15:30927391:30927690:+|15:30927391:30927392:+.1	chr15:30927291-30927790	ENSG00000187951	ARHGAP11B	Rho GTPase activating protein 11B	ci	NA	0.91	0.95	0.88	0.94	-0.03	-0.01	-0.07	0.03	0.97	0.95	0.75	-0.02	-0.22
ci@15:31203018:31206061:+|15:31203018:31203019:+.1	chr15:31202918-31206161	ENSG00000198690	FAN1	FANCD2/FANCI-associated nuclease 1	ci	NA	0.6	0.78	0.86	0.82	0.26	0.04	0.08	0.22	0.74	0.76	0.77	0.02	0.03
ci@15:31217494:31217992:+|15:31217494:31217495:+.1	chr15:31217394-31218092	ENSG00000198690	FAN1	FANCD2/FANCI-associated nuclease 1	ci	NA	0.95	0.86	0.82	0.81	-0.13	-0.05	-0.04	-0.14	0.76	0.88	0.74	0.12	-0.02
ci@15:31218142:31220756:+|15:31218142:31218143:+.1	chr15:31218042-31220856	ENSG00000198690	FAN1	FANCD2/FANCI-associated nuclease 1	ci	NA	0.86	0.59	0.66	0.64	-0.2	0.05	0.07	-0.22	0.67	0.61	0.53	-0.06	-0.14
ci@15:31220859:31221406:+|15:31220859:31220860:+.1	chr15:31220759-31221506	ENSG00000198690	FAN1	FANCD2/FANCI-associated nuclease 1	ci	NA	0.88	0.97	0.86	0.89	-0.02	-0.08	-0.11	0.01	0.86	0.82	0.79	-0.04	-0.07
ci@15:32907808:32908006:+|15:32907808:32907809:+.1	chr15:32907708-32908106	ENSG00000198826	ARHGAP11A	Rho GTPase activating protein 11A	ci	NA	0.27	0.34	0.09	0.19	-0.18	-0.15	-0.25	-0.08	0.28	0.32	0.29	0.04	0.01
ci@15:34517851:34519894:+|15:34517851:34517852:+.1	chr15:34517751-34519994	ENSG00000128463	EMC4	ER membrane protein complex subunit 4	ci	NA	0.9	0.9	0.96	0.96	0.06	0.06	0.06	0.06	0.84	0.96	0.96	0.12	0.12
ci@15:34526173:34527382:-|15:34527381:34527382:-.1	chr15:34526073-34527482	ENSG00000140199	SLC12A6	solute carrier family 12 (potassium/chloride transporters), member 6	ci	NA	1	0.98	0.89	0.96	-0.11	-0.02	-0.09	-0.04	0.94	0.97	0.93	0.03	-0.01
ci@15:34655657:34655862:-|15:34655861:34655862:-.1	chr15:34655557-34655962	ENSG00000176454	LPCAT4	lysophosphatidylcholine acyltransferase 4	ci	NA	0.98	0.96	0.86	0.89	-0.12	-0.07	-0.1	-0.09	0.96	0.92	0.84	-0.04	-0.12
ci@15:34823896:34824162:-|15:34824161:34824162:-.1	chr15:34823796-34824262	ENSG00000215252	GOLGA8B	golgin A8 family, member B	ci	NA	0.94	0.25	0.26	0.25	-0.68	0	0.01	-0.69	0.51	0.22	0.65	-0.29	0.14
ci@15:37100690:37101105:+|15:37100690:37100691:+.1	chr15:37100590-37101205	ENSG00000186073	C15orf41	chromosome 15 open reading frame 41	ci	NA	0.28	0.42	0.32	0.32	0.04	-0.1	-0.1	0.04	0.38	0.52	0.58	0.14	0.2
ci@15:40568306:40569317:+|15:40568306:40568307:+.1	chr15:40568206-40569417	ENSG00000137843	PAK6	p21 protein (Cdc42/Rac)-activated kinase 6	ci	NA	0.14	0.17	0.03	0.03	-0.11	-0.14	-0.14	-0.11	0.22	0.1	0	-0.12	-0.22
ci@15:40949671:40951537:+|15:40949671:40949672:+.1	chr15:40949571-40951637	ENSG00000137812	CASC5	cancer susceptibility candidate 5	ci	NA	1	1	0.88	0.85	-0.12	-0.15	-0.12	-0.15	0.89	0.94	0.85	0.05	-0.04
ci@15:41106268:41106346:+|15:41106268:41106269:+.1	chr15:41106168-41106446	ENSG00000166140	ZFYVE19	zinc finger, FYVE domain containing 19	ci	NA	0.95	0.94	0.87	0.82	-0.08	-0.12	-0.07	-0.13	0.91	0.85	0.87	-0.06	-0.04
ci@15:41136384:41136688:+|15:41136384:41136385:+.1	chr15:41136284-41136788	ENSG00000166145	SPINT1	serine peptidase inhibitor, Kunitz type 1	ci	NA	0.71	0.74	0.82	0.82	0.11	0.08	0.08	0.11	0.66	0.82	0.82	0.16	0.16
ci@15:41578298:41590239:+|15:41578298:41578299:+.1	chr15:41578198-41590339	ENSG00000247556	OIP5-AS1	NA	ci	NA	0.93	0.85	0.92	0.98	-0.01	0.13	0.07	0.05	0.96	0.94	0.85	-0.02	-0.11
ci@15:41578298:41590239:+|15:41578298:41578299:+.1	chr15:41578198-41590339	ENSG00000247556	OIP5-AS1	NA	ci	NA	0.93	0.85	0.92	0.98	-0.01	0.13	0.07	0.05	0.96	0.94	0.85	-0.02	-0.11
ci@15:41814078:41814296:-|15:41814295:41814296:-.1	chr15:41813978-41814396	ENSG00000103932	RPAP1	RNA polymerase II associated protein 1	ci	NA	0.92	0.89	0.92	0.92	0	0.03	0.03	0	0.94	1	0.69	0.06	-0.25
ci@15:42111577:42111793:+|15:42111577:42111578:+.1	chr15:42111477-42111893	ENSG00000137802	MAPKBP1	mitogen-activated protein kinase binding protein 1	ci	NA	0.89	0.92	0.73	0.69	-0.16	-0.23	-0.19	-0.2	0.92	0.82	0.84	-0.1	-0.08
ci@15:42120386:42126938:+|15:42120386:42120387:+.1	chr15:42120286-42127038	ENSG00000168970	JMJD7-PLA2G4B	JMJD7-PLA2G4B readthrough	ci	NA	0.97	0.96	0.84	0.93	-0.13	-0.03	-0.12	-0.04	0.98	0.99	1	0.01	0.02
ci@15:42127091:42127168:+|15:42127091:42127092:+.1	chr15:42126991-42127268	ENSG00000168970	JMJD7-PLA2G4B	JMJD7-PLA2G4B readthrough	ci	NA	0.86	0.83	0.7	0.74	-0.16	-0.09	-0.13	-0.12	0.85	0.76	0.6	-0.09	-0.25
ci@15:42700522:42701501:+|15:42700522:42700523:+.1	chr15:42700422-42701601	ENSG00000258461	RP11-164J13.1	NA	ci	NA	0.87	0.87	0.86	0.85	-0.01	-0.02	-0.01	-0.02	0.95	0.7	0.94	-0.25	-0.01
ci@15:42836322:42837275:-|15:42837274:42837275:-.1	chr15:42836222-42837375	ENSG00000180979	LRRC57	leucine rich repeat containing 57	ci	NA	0.98	0.97	0.92	0.87	-0.06	-0.1	-0.05	-0.11	0.94	0.93	0.85	-0.01	-0.09
ci@15:43024023:43024531:-|15:43024530:43024531:-.1	chr15:43023923-43024631	ENSG00000140326	CDAN1	codanin 1	ci	NA	0.95	0.86	1	0.95	0.05	0.09	0.14	0	0.97	0.95	0.94	-0.02	-0.03
ci@15:43028978:43029211:-|15:43029210:43029211:-.1	chr15:43028878-43029311	ENSG00000140326	CDAN1	codanin 1	ci	NA	0.76	0.82	0.98	0.84	0.22	0.02	0.16	0.08	0.68	0.73	0.84	0.05	0.16
ci@15:43444143:43446870:+|15:43444143:43444144:+.1	chr15:43444043-43446970	ENSG00000137842	TMEM62	transmembrane protein 62	ci	NA	1	0.98	0.87	0.71	-0.13	-0.27	-0.11	-0.29	0.95	0.75	0.59	-0.2	-0.36
ci@15:43643239:43643949:+|15:43643239:43643240:+.1	chr15:43643139-43644049	ENSG00000168803	ADAL	adenosine deaminase-like	ci	NA	0.9	0.98	0.8	0.95	-0.1	-0.03	-0.18	0.05	0.97	0.97	0.87	0	-0.1
ci@15:43695997:43696611:+|15:43695997:43695998:+.1	chr15:43695897-43696711	ENSG00000137822	TUBGCP4	tubulin, gamma complex associated protein 4	ci	NA	0.81	0.87	0.83	0.74	0.02	-0.13	-0.04	-0.07	0.77	0.72	0.73	-0.05	-0.04
ci@15:43699768:43700141:-|15:43700140:43700141:-.1	chr15:43699668-43700241	ENSG00000067369	TP53BP1	tumor protein p53 binding protein 1	ci	NA	0.79	0.81	0.67	0.65	-0.12	-0.16	-0.14	-0.14	0.8	0.75	0.64	-0.05	-0.16
ci@15:43700286:43701095:-|15:43701094:43701095:-.1	chr15:43700186-43701195	ENSG00000067369	TP53BP1	tumor protein p53 binding protein 1	ci	NA	0.79	0.82	0.63	0.74	-0.16	-0.08	-0.19	-0.05	0.88	0.79	0.7	-0.09	-0.18
ci@15:43701294:43701845:-|15:43701844:43701845:-.1	chr15:43701194-43701945	ENSG00000067369	TP53BP1	tumor protein p53 binding protein 1	ci	NA	0.9	0.91	0.79	0.83	-0.11	-0.08	-0.12	-0.07	0.86	0.84	0.67	-0.02	-0.19
ci@15:43713372:43714053:-|15:43714052:43714053:-.1	chr15:43713272-43714153	ENSG00000067369	TP53BP1	tumor protein p53 binding protein 1	ci	NA	0.98	0.97	0.89	0.92	-0.09	-0.05	-0.08	-0.06	0.93	0.87	0.81	-0.06	-0.12
ci@15:43876730:43876997:-|15:43876996:43876997:-.1	chr15:43876630-43877097	ENSG00000168781	PPIP5K1	diphosphoinositol pentakisphosphate kinase 1	ci	NA	0.99	0.95	0.81	0.88	-0.18	-0.07	-0.14	-0.11	0.93	0.76	0.54	-0.17	-0.39
ci@15:43928417:43931102:-|15:43931101:43931102:-.1	chr15:43928317-43931202	ENSG00000166762	CATSPER2	cation channel, sperm associated 2	ci	NA	0.69	0.53	0.44	0.68	-0.25	0.15	-0.09	-0.01	0.9	0.62	0.25	-0.28	-0.65
ci@15:45778943:45779725:-|15:45779724:45779725:-.1	chr15:45778843-45779825	ENSG00000104154	SLC30A4	solute carrier family 30 (zinc transporter), member 4	ci	NA	0.74	0.86	0.71	1	-0.03	0.14	-0.15	0.26	0.97	0.85	0.87	-0.12	-0.1
ci@15:49031485:49033798:-|15:49033797:49033798:-.1	chr15:49031385-49033898	ENSG00000103995	CEP152	centrosomal protein 152kDa	ci	NA	0.33	0.21	0.02	0.29	-0.31	0.08	-0.19	-0.04	0.38	0.25	0.14	-0.13	-0.24
ci@15:50570981:50578265:-|15:50578264:50578265:-.1	chr15:50570881-50578365	ENSG00000104064	GABPB1	GA binding protein transcription factor, beta subunit 1	ci	NA	0.68	0.75	0.79	0.84	0.11	0.09	0.04	0.16	0.67	0.67	0.69	0	0.02
ci@15:55610065:55611129:-|15:55611128:55611129:-.1	chr15:55609965-55611229	ENSG00000225973	RP11-139H15.1	NA	ci	NA	0.24	0.27	0.26	0.3	0.02	0.03	-0.01	0.06	0.19	0.39	0.24	0.2	0.05
ci@15:55648607:55651737:-|15:55651736:55651737:-.1	chr15:55648507-55651837	ENSG00000261771	DYX1C1-CCPG1	NA	ci	NA	0.15	0.17	0.23	0.26	0.08	0.09	0.06	0.11	0.15	0.23	0.26	0.08	0.11
ci@15:57574796:57578355:+|15:57574796:57574797:+.1	chr15:57574696-57578455	ENSG00000140262	TCF12	transcription factor 12	ci	NA	0.95	0.99	0.82	0.86	-0.13	-0.13	-0.17	-0.09	0.97	0.89	0.89	-0.08	-0.08
ci@15:60742040:60745802:-|15:60745801:60745802:-.1	chr15:60741940-60745902	ENSG00000128915	NARG2	NMDA receptor regulated 2	ci	NA	0.92	0.9	0.93	0.89	0.01	-0.01	0.03	-0.03	0.82	0.92	0.97	0.1	0.15
ci@15:63419888:63421684:+|15:63419888:63419889:+.1	chr15:63419788-63421784	ENSG00000103642	LACTB	lactamase, beta	ci	NA	0.96	0.93	0.92	0.84	-0.04	-0.09	-0.01	-0.12	0.82	0.92	0.91	0.1	0.09
ci@15:63421849:63433479:+|15:63421849:63421850:+.1	chr15:63421749-63433579	ENSG00000103642	LACTB	lactamase, beta	ci	NA	0.9	0.78	0.74	0.73	-0.16	-0.05	-0.04	-0.17	0.88	0.72	0.71	-0.16	-0.17
ci@15:64680163:64686145:+|15:64680163:64680164:+.1	chr15:64680063-64686245	ENSG00000103671	TRIP4	thyroid hormone receptor interactor 4	ci	NA	0.96	0.95	0.91	0.85	-0.05	-0.1	-0.04	-0.11	0.96	0.87	0.94	-0.09	-0.02
ci@15:66625248:66625342:+|15:66625248:66625249:+.1	chr15:66625148-66625442	ENSG00000166938	DIS3L	DIS3 mitotic control homolog (S. cerevisiae)-like	ci	NA	0.89	0.99	0.63	0.76	-0.26	-0.23	-0.36	-0.13	0.91	0.85	0.77	-0.06	-0.14
ci@15:72456098:72457695:-|15:72457694:72457695:-.1	chr15:72455998-72457795	ENSG00000175318	GRAMD2	GRAM domain containing 2	ci	NA	1	0.86	0.89	0.86	-0.11	0	0.03	-0.14	0.96	0.73	0.85	-0.23	-0.11
ci@15:72559163:72559816:-|15:72559815:72559816:-.1	chr15:72559063-72559916	ENSG00000137817	PARP6	poly (ADP-ribose) polymerase family, member 6	ci	NA	0.91	0.9	0.76	0.86	-0.15	-0.04	-0.14	-0.05	0.92	0.78	0.8	-0.14	-0.12
ci@15:74335480:74336562:+|15:74335480:74335481:+.1	chr15:74335380-74336662	ENSG00000140464	PML	promyelocytic leukemia	ci	NA	0.26	0.33	0.29	0.31	0.03	-0.02	-0.04	0.05	0.58	0.49	0.31	-0.09	-0.27
ci@15:74883775:74883901:+|15:74883775:74883776:+.1	chr15:74883675-74884001	ENSG00000179361	ARID3B	AT rich interactive domain 3B (BRIGHT-like)	ci	NA	0.91	0.86	0.83	0.74	-0.08	-0.12	-0.03	-0.17	0.93	0.87	0.85	-0.06	-0.08
ci@15:75074489:75075009:+|15:75074489:75074490:+.1	chr15:75074389-75075109	ENSG00000103653	CSK	c-src tyrosine kinase	ci	NA	0.06	0.29	0.04	0	-0.02	-0.29	-0.25	-0.06	0.09	0	0.11	-0.09	0.02
ci@15:75130533:75130607:-|15:75130606:75130607:-.1	chr15:75130433-75130707	ENSG00000140474	ULK3	unc-51-like kinase 3 (C. elegans)	ci	NA	0.89	0.95	0.86	0.76	-0.03	-0.19	-0.09	-0.13	0.89	0.89	0.91	0	0.02
ci@15:75132657:75132839:-|15:75132838:75132839:-.1	chr15:75132557-75132939	ENSG00000140474	ULK3	unc-51-like kinase 3 (C. elegans)	ci	NA	0.57	0.46	0.43	0.54	-0.14	0.08	-0.03	-0.03	0.7	0.46	0.61	-0.24	-0.09
ci@15:75197053:75197495:-|15:75197494:75197495:-.1	chr15:75196953-75197595	ENSG00000178761	FAM219B	family with sequence similarity 219, member B	ci	NA	0.77	0.75	0.64	0.64	-0.13	-0.11	-0.11	-0.13	0.81	0.74	0.71	-0.07	-0.1
ci@15:75644571:75644665:+|15:75644571:75644572:+.1	chr15:75644471-75644765	ENSG00000140398	NEIL1	nei endonuclease VIII-like 1 (E. coli)	ci	NA	0.65	0.44	0.42	0.2	-0.23	-0.24	-0.02	-0.45	0.42	0.67	0.25	0.25	-0.17
ci@15:75646833:75646994:+|15:75646833:75646834:+.1	chr15:75646733-75647094	ENSG00000140398	NEIL1	nei endonuclease VIII-like 1 (E. coli)	ci	NA	0.69	0.38	0.72	0.69	0.03	0.31	0.34	0	0.67	0.67	0.54	0	-0.13
ci@15:75649026:75649134:-|15:75649133:75649134:-.1	chr15:75648926-75649234	ENSG00000140400	MAN2C1	mannosidase, alpha, class 2C, member 1	ci	NA	0.69	0.72	0.72	0.76	0.03	0.04	0	0.07	0.61	0.75	0.74	0.14	0.13
ci@15:75652329:75652431:-|15:75652430:75652431:-.1	chr15:75652229-75652531	ENSG00000140400	MAN2C1	mannosidase, alpha, class 2C, member 1	ci	NA	0.87	0.82	0.74	0.8	-0.13	-0.02	-0.08	-0.07	0.89	0.77	0.71	-0.12	-0.18
ci@15:75652552:75652906:-|15:75652905:75652906:-.1	chr15:75652452-75653006	ENSG00000140400	MAN2C1	mannosidase, alpha, class 2C, member 1	ci	NA	0.5	0.45	0.34	0.34	-0.16	-0.11	-0.11	-0.16	0.56	0.47	0.38	-0.09	-0.18
ci@15:77771663:77775312:+|15:77771663:77771664:+.1	chr15:77771563-77775412	ENSG00000140382	HMG20A	high mobility group 20A	ci	NA	0.83	0.86	0.83	0.83	0	-0.03	-0.03	0	0.85	0.73	0.76	-0.12	-0.09
ci@15:79063645:79063927:-|15:79063926:79063927:-.1	chr15:79063545-79064027	ENSG00000136378	ADAMTS7	ADAM metallopeptidase with thrombospondin type 1 motif, 7	ci	NA	0.93	0.94	0.88	0.68	-0.05	-0.26	-0.06	-0.25	0.9	0.89	0.78	-0.01	-0.12
ci@15:79068675:79069091:-|15:79069090:79069091:-.1	chr15:79068575-79069191	ENSG00000136378	ADAMTS7	ADAM metallopeptidase with thrombospondin type 1 motif, 7	ci	NA	0.79	0.74	0.39	0.48	-0.4	-0.26	-0.35	-0.31	0.67	0.42	0.43	-0.25	-0.24
ci@15:80454678:80460394:+|15:80454678:80454679:+.1	chr15:80454578-80460494	ENSG00000103876	FAH	fumarylacetoacetate hydrolase (fumarylacetoacetase)	ci	NA	0.97	0.96	0.91	0.93	-0.06	-0.03	-0.05	-0.04	0.97	0.93	0.86	-0.04	-0.11
ci@15:80460658:80464491:+|15:80460658:80460659:+.1	chr15:80460558-80464591	ENSG00000103876	FAH	fumarylacetoacetate hydrolase (fumarylacetoacetase)	ci	NA	1	0.98	0.93	0.97	-0.07	-0.01	-0.05	-0.03	0.97	0.95	0.65	-0.02	-0.32
ci@15:82767756:82768927:-|15:82768926:82768927:-.1	chr15:82767656-82769027	ENSG00000255769	RP11-152F13.3	NA	ci	NA	1	0.05	0.01	0	-0.99	-0.05	-0.04	-1	0.17	0	0.07	-0.17	-0.1
ci@15:83144340:83145511:-|15:83145510:83145511:-.1	chr15:83144240-83145611	ENSG00000259472	RP13-996F3.3	NA	ci	NA	0.44	1	0.42	1	-0.02	0	-0.58	0.56	0.98	0.99	1	0.01	0.02
ci@15:83144340:83145511:-|15:83145510:83145511:-.1	chr15:83144240-83145611	ENSG00000259472	RP13-996F3.3	NA	ci	NA	0.44	1	0.42	1	-0.02	0	-0.58	0.56	0.98	0.99	1	0.01	0.02
ci@15:85189579:85191121:-|15:85191120:85191121:-.1	chr15:85189479-85191221	ENSG00000177082	WDR73	WD repeat domain 73	ci	NA	0.89	0.87	0.71	0.82	-0.18	-0.05	-0.16	-0.07	0.79	0.78	0.82	-0.01	0.03
ci@15:89169980:89172457:+|15:89169980:89169981:+.1	chr15:89169880-89172557	ENSG00000181026	AEN	apoptosis enhancing nuclease	ci	NA	0.98	0.96	0.86	0.86	-0.12	-0.1	-0.1	-0.12	0.98	0.95	0.92	-0.03	-0.06
ci@15:89172657:89173289:+|15:89172657:89172658:+.1	chr15:89172557-89173389	ENSG00000181026	AEN	apoptosis enhancing nuclease	ci	NA	0.97	0.96	0.85	0.91	-0.12	-0.05	-0.11	-0.06	0.97	0.93	0.98	-0.04	0.01
ci@15:90164781:90166854:+|15:90164781:90164782:+.1	chr15:90164681-90166954	ENSG00000140534	TICRR	TOPBP1-interacting checkpoint and replication regulator	ci	NA	0.97	0.98	1	0.97	0.03	-0.01	0.02	0	0.83	0.96	1	0.13	0.17
ci@15:90617522:90622892:+|15:90617522:90617523:+.1	chr15:90617422-90622992	ENSG00000140548	ZNF710	zinc finger protein 710	ci	NA	0.88	0.91	0.79	0.82	-0.09	-0.09	-0.12	-0.06	0.87	0.93	0.85	0.06	-0.02
ci@15:91504284:91504848:+|15:91504284:91504285:+.1	chr15:91504184-91504948	ENSG00000166965	RCCD1	RCC1 domain containing 1	ci	NA	0.59	0.6	0.51	0.6	-0.08	0	-0.09	0.01	0.67	0.58	0.39	-0.09	-0.28
ci@15:93492306:93496587:+|15:93492306:93492307:+.1	chr15:93492206-93496687	ENSG00000173575	CHD2	chromodomain helicase DNA binding protein 2	ci	NA	0.68	0.8	0.83	0.86	0.15	0.06	0.03	0.18	0.84	0.77	0.74	-0.07	-0.1
ci@15:94884153:94888358:+|15:94884153:94884154:+.1	chr15:94884053-94888458	ENSG00000140563	MCTP2	multiple C2 domains, transmembrane 2	ci	NA	0.92	0.76	1	0.89	0.08	0.13	0.24	-0.03	0.72	0.85	0.84	0.13	0.12
ci@15:95020022:95022195:+|15:95020022:95020023:+.1	chr15:95019922-95022295	ENSG00000140563	MCTP2	multiple C2 domains, transmembrane 2	ci	NA	0.98	1	0.87	0.94	-0.11	-0.06	-0.13	-0.04	0.99	0.91	0.96	-0.08	-0.03
ci@16:10837739:10837818:+|16:10837739:10837740:+.1	chr16:10837639-10837918	ENSG00000103274	NUBP1	nucleotide binding protein 1	ci	NA	0.74	0.85	0.95	0.89	0.21	0.04	0.1	0.15	0.86	0.73	0.96	-0.13	0.1
ci@16:109125:109247:-|16:109246:109247:-.1	chr16:109025-109347	ENSG00000007384	RHBDF1	rhomboid 5 homolog 1 (Drosophila)	ci	NA	0.87	0.85	0.87	0.91	0	0.06	0.02	0.04	0.98	0.93	0.85	-0.05	-0.13
ci@16:114827:114897:-|16:114896:114897:-.1	chr16:114727-114997	ENSG00000007384	RHBDF1	rhomboid 5 homolog 1 (Drosophila)	ci	NA	0.68	0.75	0.82	0.76	0.14	0.01	0.07	0.08	0.86	0.74	0.64	-0.12	-0.22
ci@16:114827:114897:-|16:114896:114897:-.1	chr16:114727-114997	ENSG00000007384	RHBDF1	rhomboid 5 homolog 1 (Drosophila)	ci	NA	0.68	0.75	0.82	0.76	0.14	0.01	0.07	0.08	0.86	0.74	0.64	-0.12	-0.22
ci@16:11862951:11864639:-|16:11864638:11864639:-.1	chr16:11862851-11864739	ENSG00000122299	ZC3H7A	zinc finger CCCH-type containing 7A	ci	NA	0.99	0.95	0.96	0.94	-0.03	-0.01	0.01	-0.05	0.97	0.83	0.85	-0.14	-0.12
ci@16:1402160:1402240:+|16:1402160:1402161:+.1	chr16:1402060-1402340	ENSG00000090581	GNPTG	N-acetylglucosamine-1-phosphate transferase, gamma subunit	ci	NA	0.97	0.95	0.83	0.9	-0.14	-0.05	-0.12	-0.07	1	0.99	0.91	-0.01	-0.09
ci@16:14743830:14748923:+|16:14743830:14743831:+.1	chr16:14743730-14749023	ENSG00000103429	BFAR	bifunctional apoptosis regulator	ci	NA	0.47	0.49	0.57	0.63	0.1	0.14	0.08	0.16	0.51	0.63	0.63	0.12	0.12
ci@16:15044112:15045472:+|16:15044112:15044113:+.1	chr16:15044012-15045572	ENSG00000183426	NPIP	nuclear pore complex interacting protein	ci	NA	0.37	0.35	0.3	0.98	-0.07	0.63	-0.05	0.61	0.48	0.94	0.4	0.46	-0.08
ci@16:1576797:1607936:-|16:1607935:1607936:-.1	chr16:1576697-1608036	ENSG00000187535	IFT140	intraflagellar transport 140 homolog (Chlamydomonas)	ci	NA	0.94	0.91	0.68	0.68	-0.26	-0.23	-0.23	-0.26	0.9	0.78	0.5	-0.12	-0.4
ci@16:16421763:16421862:+|16:16421763:16421764:+.1	chr16:16421663-16421962	ENSG00000183889	PKD1P1	NPIP-like protein 1	ci	NA	0.34	0.3	0.72	0.39	0.38	0.09	0.42	0.05	0.63	0.7	0.25	0.07	-0.38
ci@16:16421763:16421862:+|16:16421763:16421764:+.1	chr16:16421663-16421962	ENSG00000183889	PKD1P1	NPIP-like protein 1	ci	NA	0.34	0.3	0.72	0.39	0.38	0.09	0.42	0.05	0.63	0.7	0.25	0.07	-0.38
ci@16:16434291:16437902:+|16:16434291:16434292:+.1	chr16:16434191-16438002	ENSG00000183889	PKD1P1	NPIP-like protein 1	ci	NA	0.53	1	0.91	0.48	0.38	-0.52	-0.09	-0.05	0.64	0.28	0.73	-0.36	0.09
ci@16:1712836:1715058:+|16:1712836:1712837:+.1	chr16:1712736-1715158	ENSG00000007545	CRAMP1L	Crm, cramped-like (Drosophila)	ci	NA	0.83	0.98	0.97	0.95	0.14	-0.03	-0.01	0.12	0.93	0.91	0.9	-0.02	-0.03
ci@16:1717401:1717963:+|16:1717401:1717402:+.1	chr16:1717301-1718063	ENSG00000007545	CRAMP1L	Crm, cramped-like (Drosophila)	ci	NA	0.93	0.95	0.88	0.74	-0.05	-0.21	-0.07	-0.19	0.96	1	1	0.04	0.04
ci@16:1828322:1828436:-|16:1828435:1828436:-.1	chr16:1828222-1828536	ENSG00000162032	SPSB3	splA/ryanodine receptor domain and SOCS box containing 3	ci	NA	0.73	0.64	0.59	0.57	-0.14	-0.07	-0.05	-0.16	0.74	0.62	0.65	-0.12	-0.09
ci@16:19718543:19721831:-|16:19721830:19721831:-.1	chr16:19718443-19721931	ENSG00000103550	C16orf88	chromosome 16 open reading frame 88	ci	NA	0.86	0.84	0.8	0.87	-0.06	0.03	-0.04	0.01	0.77	0.84	0.89	0.07	0.12
ci@16:20747680:20748182:-|16:20748181:20748182:-.1	chr16:20747580-20748282	ENSG00000066654	THUMPD1	THUMP domain containing 1	ci	NA	0.5	0.5	0.31	0.31	-0.19	-0.19	-0.19	-0.19	0.48	0.32	0.43	-0.16	-0.05
ci@16:2104441:2105403:+|16:2104441:2104442:+.1	chr16:2104341-2105503	ENSG00000103197	TSC2	tuberous sclerosis 2	ci	NA	0.93	0.97	0.83	0.91	-0.1	-0.06	-0.14	-0.02	0.99	0.94	0.85	-0.05	-0.14
ci@16:2168463:2168677:-|16:2168676:2168677:-.1	chr16:2168363-2168777	ENSG00000008710	PKD1	polycystic kidney disease 1 (autosomal dominant)	ci	NA	0.96	0.91	0.42	0.46	-0.54	-0.45	-0.49	-0.5	0.85	0.8	0.36	-0.05	-0.49
ci@16:22097071:22098378:+|16:22097071:22097072:+.1	chr16:22096971-22098478	ENSG00000185716	C16orf52	chromosome 16 open reading frame 52	ci	NA	0.99	0.92	0.77	0.76	-0.22	-0.16	-0.15	-0.23	0.97	0.81	0.84	-0.16	-0.13
ci@16:2260651:2260784:-|16:2260783:2260784:-.1	chr16:2260551-2260884	ENSG00000182685	BRICD5	BRICHOS domain containing 5	ci	NA	1	0.9	0.69	0.55	-0.31	-0.35	-0.21	-0.45	0.33	1	0.58	0.67	0.25
ci@16:2279676:2282172:+|16:2279676:2279677:+.1	chr16:2279576-2282272	ENSG00000167967	E4F1	E4F transcription factor 1	ci	NA	0.87	0.95	0.75	0.85	-0.12	-0.1	-0.2	-0.02	0.91	0.89	0.8	-0.02	-0.11
ci@16:23457282:23464147:-|16:23464146:23464147:-.1	chr16:23457182-23464247	ENSG00000168434	COG7	component of oligomeric golgi complex 7	ci	NA	0.85	0.81	0.91	0.95	0.06	0.14	0.1	0.1	0.88	0.95	0.96	0.07	0.08
ci@16:24570998:24572933:+|16:24570998:24570999:+.1	chr16:24570898-24573033	ENSG00000122257	RBBP6	retinoblastoma binding protein 6	ci	NA	0.78	0.91	0.93	0.84	0.15	-0.07	0.02	0.06	0.9	0.84	0.74	-0.06	-0.16
ci@16:24570998:24572933:+|16:24570998:24570999:+.1	chr16:24570898-24573033	ENSG00000122257	RBBP6	retinoblastoma binding protein 6	ci	NA	0.78	0.91	0.93	0.84	0.15	-0.07	0.02	0.06	0.9	0.84	0.74	-0.06	-0.16
ci@16:2661053:2663961:+|16:2661053:2661054:+.1	chr16:2660953-2664061	ENSG00000215154	AC141586.5	NA	ci	NA	0.91	0.98	0.85	0.92	-0.06	-0.06	-0.13	0.01	0.96	0.97	0.91	0.01	-0.05
ci@16:2664069:2678826:+|16:2664069:2664070:+.1	chr16:2663969-2678926	ENSG00000215154	AC141586.5	NA	ci	NA	0.85	0.91	0.82	0.77	-0.03	-0.14	-0.09	-0.08	0.93	0.76	0.73	-0.17	-0.2
ci@16:28109960:28112779:-|16:28112778:28112779:-.1	chr16:28109860-28112879	ENSG00000169180	XPO6	exportin 6	ci	NA	0.92	0.9	0.88	0.86	-0.04	-0.04	-0.02	-0.06	0.91	0.8	0.86	-0.11	-0.05
ci@16:28391854:28391953:-|16:28391952:28391953:-.1	chr16:28391754-28392053	ENSG00000205609	EIF3CL	eukaryotic translation initiation factor 3, subunit C-like	ci	NA	0.76	0.99	0.73	0.59	-0.03	-0.4	-0.26	-0.17	0.96	0.82	0.83	-0.14	-0.13
ci@16:28493519:28493648:-|16:28493647:28493648:-.1	chr16:28493419-28493748	ENSG00000188603	CLN3	ceroid-lipofuscinosis, neuronal 3	ci	NA	0.99	0.97	0.86	0.96	-0.13	-0.01	-0.11	-0.03	0.94	0.94	0.93	0	-0.01
ci@16:28966003:28967299:+|16:28966003:28966004:+.1	chr16:28965903-28967399	ENSG00000176953	NFATC2IP	nuclear factor of activated T-cells, cytoplasmic, calcineurin-dependent 2 interacting protein	ci	NA	0.75	0.65	0.61	0.65	-0.14	0	-0.04	-0.1	0.79	0.73	0.77	-0.06	-0.02
ci@16:28967379:28967472:+|16:28967379:28967380:+.1	chr16:28967279-28967572	ENSG00000176953	NFATC2IP	nuclear factor of activated T-cells, cytoplasmic, calcineurin-dependent 2 interacting protein	ci	NA	0.92	0.9	0.83	0.81	-0.09	-0.09	-0.07	-0.11	0.84	0.8	0.79	-0.04	-0.05
ci@16:29467206:29468953:+|16:29467206:29467207:+.1	chr16:29467106-29469053	ENSG00000260280	SLX1B-SULT1A4	NA	ci	NA	0.57	0.47	0.33	0.31	-0.24	-0.16	-0.14	-0.26	0.58	0.26	0.25	-0.32	-0.33
ci@16:29474982:29475481:+|16:29474982:29474983:+.1	chr16:29474882-29475581	ENSG00000260280	SLX1B-SULT1A4	NA	ci	NA	1	1	0.43	0.28	-0.57	-0.72	-0.57	-0.72	0.51	0.71	0.36	0.2	-0.15
ci@16:29815386:29816135:+|16:29815386:29815387:+.1	chr16:29815286-29816235	ENSG00000079616	KIF22	kinesin family member 22	ci	NA	0.86	0.87	0.76	0.83	-0.1	-0.04	-0.11	-0.03	0.85	0.81	0.83	-0.04	-0.02
ci@16:29923370:29934511:-|16:29934510:29934511:-.1	chr16:29923270-29934611	ENSG00000174943	KCTD13	potassium channel tetramerisation domain containing 13	ci	NA	0.94	0.85	0.73	0.85	-0.21	0	-0.12	-0.09	0.83	0.67	0.73	-0.16	-0.1
ci@16:30006784:30006862:-|16:30006861:30006862:-.1	chr16:30006684-30006962	ENSG00000149929	HIRIP3	HIRA interacting protein 3	ci	NA	0.81	0.85	0.9	0.93	0.09	0.08	0.05	0.12	0.9	0.88	0.92	-0.02	0.02
ci@16:30014334:30014757:+|16:30014334:30014335:+.1	chr16:30014234-30014857	ENSG00000169592	INO80E	INO80 complex subunit E	ci	NA	0.61	0.81	0.3	0	-0.31	-0.81	-0.51	-0.61	0.47	0.06	0.05	-0.41	-0.42
ci@16:30014847:30014971:+|16:30014847:30014848:+.1	chr16:30014747-30015071	ENSG00000169592	INO80E	INO80 complex subunit E	ci	NA	0.2	0.27	0.04	0.07	-0.16	-0.2	-0.23	-0.13	0.32	0.07	0.03	-0.25	-0.29
ci@16:30206112:30206207:+|16:30206112:30206113:+.1	chr16:30206012-30206307	ENSG00000213599	SLX1A-SULT1A3	NA	ci	NA	0.62	0.59	0.41	0.42	-0.21	-0.17	-0.18	-0.2	0.46	0.29	0.43	-0.17	-0.03
ci@16:30214327:30214826:+|16:30214327:30214328:+.1	chr16:30214227-30214926	ENSG00000213599	SLX1A-SULT1A3	NA	ci	NA	0.65	0.86	1	1	0.35	0.14	0.14	0.35	1	0.93	0.98	-0.07	-0.02
ci@16:3023065:3023139:-|16:3023138:3023139:-.1	chr16:3022965-3023239	ENSG00000127564	PKMYT1	protein kinase, membrane associated tyrosine/threonine 1	ci	NA	0.57	0.59	0.66	0.61	0.09	0.02	0.07	0.04	0.52	0.48	0.68	-0.04	0.16
ci@16:30591168:30593832:-|16:30593831:30593832:-.1	chr16:30591068-30593932	ENSG00000197162	ZNF785	zinc finger protein 785	ci	NA	0.1	0.05	0.01	0.04	-0.09	-0.01	-0.04	-0.06	0.16	0.03	0	-0.13	-0.16
ci@16:3075989:3076064:+|16:3075989:3075990:+.1	chr16:3075889-3076164	ENSG00000131652	THOC6	THO complex 6 homolog (Drosophila)	ci	NA	0.97	0.95	0.87	0.79	-0.1	-0.16	-0.08	-0.18	0.96	0.8	0.8	-0.16	-0.16
ci@16:3076167:3076252:+|16:3076167:3076168:+.1	chr16:3076067-3076352	ENSG00000131652	THOC6	THO complex 6 homolog (Drosophila)	ci	NA	0.94	0.94	0.79	0.75	-0.15	-0.19	-0.15	-0.19	0.9	0.81	0.64	-0.09	-0.26
ci@16:30762602:30762870:+|16:30762602:30762603:+.1	chr16:30762502-30762970	ENSG00000156873	PHKG2	phosphorylase kinase, gamma 2 (testis)	ci	NA	0.64	0.62	0.46	0.41	-0.18	-0.21	-0.16	-0.23	0.73	0.53	0.42	-0.2	-0.31
ci@16:3076289:3076366:+|16:3076289:3076290:+.1	chr16:3076189-3076466	ENSG00000131652	THOC6	THO complex 6 homolog (Drosophila)	ci	NA	0.97	0.96	0.94	0.96	-0.03	0	-0.02	-0.01	0.99	0.93	0.86	-0.06	-0.13
ci@16:30762924:30764553:+|16:30762924:30762925:+.1	chr16:30762824-30764653	ENSG00000156873	PHKG2	phosphorylase kinase, gamma 2 (testis)	ci	NA	0.89	0.86	0.6	0.65	-0.29	-0.21	-0.26	-0.24	0.85	0.68	0.49	-0.17	-0.36
ci@16:30764878:30767503:+|16:30764878:30764879:+.1	chr16:30764778-30767603	ENSG00000156873	PHKG2	phosphorylase kinase, gamma 2 (testis)	ci	NA	1	0.98	0.98	0.89	-0.02	-0.09	0	-0.11	0.98	0.96	0.97	-0.02	-0.01
ci@16:30767841:30767911:+|16:30767841:30767842:+.1	chr16:30767741-30768011	ENSG00000156873	PHKG2	phosphorylase kinase, gamma 2 (testis)	ci	NA	0.91	0.89	0.76	0.69	-0.15	-0.2	-0.13	-0.22	0.89	0.78	0.57	-0.11	-0.32
ci@16:30770779:30770975:-|16:30770974:30770975:-.1	chr16:30770679-30771075	ENSG00000196118	C16orf93	chromosome 16 open reading frame 93	ci	NA	0.57	0.58	0.17	0.44	-0.4	-0.14	-0.41	-0.13	0.64	0.36	0.23	-0.28	-0.41
ci@16:30771774:30771927:-|16:30771926:30771927:-.1	chr16:30771674-30772027	ENSG00000196118	C16orf93	chromosome 16 open reading frame 93	ci	NA	0.62	0.47	0.24	0.33	-0.38	-0.14	-0.23	-0.29	0.17	0.4	0.41	0.23	0.24
[truncated: 8,519 more rows]
