# Supplementary material for: Wild-Type U2AF1 Antagonizes the Splicing Program Characteristic of U2AF1-Mutant Tumors and Is Required for Cell Survival
Source: PLoS Genet. 2016 Oct 24;12(10):e1006384. doi: 10.1371/journal.pgen.1006384 (PMC5077151; doi:10.1371/journal.pgen.1006384)
Supplement: S3 Table — Summary of RNA binding affinity changes (Figs 5 and S12) in relationship with observed splicing alterations in isogenic HBEC3kt cells and LUAD samples (S1 and S2 Tables). The columns “Gene Name”, “Coordinates”, “Type” and those prefixed by “deltaPsi_” are defined the same way as those in S1 Table. The remaining columns of the table are defined as follows: “Proximal -3 base” and “Distal -3 base”, nucleotide base immediate upstream of the invariable AG of the corresponding splice site (See Fig 5B for the location of proximal and distal sites); “Proximal S34F vs. WT Ka Fold Change” and “Distal S34F vs. WT Ka Fold Change”, fold change in affinities of the mutant and wild-type U2AF1 complexes for the corresponding splice junction sequence; ns, no significant difference by two tailed t test; “Predicted Effect by U2AF1S34F”, increased or decreased inclusion of the cassette exon or the intron-proximal 5' end of an exon by mutant U2AF1 that is predicted based on fold changes in affinity for both proximal and distal splice site sequences. (XLS) [file pgen.1006384.s022.xls]

## Sheet: S3
Gene Name	Coordinates	Type	Proximal -3 base	Proximal S34F-vs-WT Fold Change in Ka	Distal -3 base	Distal S34F-vs-WT Fold Change in Ka	Predicted Effect by U2AF1 S34F	deltaPsi_(LUAD) S34F-vs-WT	deltaPsi_MUT1a-vs-WT1
CEP164	chr11:117233154-117241896	se	A	-4	U	ns	Decreased Inclusion	-0.085	-0.29
FMR1	chrX:147024746-147026564	a3ss	U	-1.5	C	ns	Decreased Inclusion	-0.2	-0.36
ZFAND1	chr8:82627249-82630517	se	A	4.7	C	ns	Increased Inclusion	0.19	0.43
FXR1	chr3:180688046-180694010	se	C	1.9	C	ns	Increased Inclusion	0.12	0.15
ATR	chr3:142168344-142172070	se	A	ns	U	-7	Increased Inclusion	0.24	0.07
MED15	chr22:20922818-20936998	se	A	-2.3	C	5	Decreased Inclusion	0.12	0.15
