# Supplementary material for: Wild-Type U2AF1 Antagonizes the Splicing Program Characteristic of U2AF1-Mutant Tumors and Is Required for Cell Survival
Source: PLoS Genet. 2016 Oct 24;12(10):e1006384. doi: 10.1371/journal.pgen.1006384 (PMC5077151; doi:10.1371/journal.pgen.1006384)
Supplement: S4 Table — Same as S1 Table, but for H441-derived cell clones. (XLS) [file pgen.1006384.s023.xls]

## Sheet: S4
Event	Coordinates	Gene	Gene Name	Gene Description	Type	NMD Target	Psi_H441 (sgRNA-S34F and Cas9, clone #1)	Psi_H441 (sgRNA-GFP and Cas9, clone#1)	deltaPsi_H441 (sgRNA-GFP and Cas9, clone#1)-vs-H441 (sgRNA-S34F and Cas9, clone#1)	Psi_H441 (sgRNA-S34F and Cas9, polyclone)	deltaPsi_H441 (sgRNA-GFP and Cas9, polyclone)	deltaPsi_H441 (sgRNA-GFP and Cas9, polyclone)-vs-H441 (sgRNA-S34F and Cas9, polyclone)
a3ss@1:100606070:100606408:+|1:100606070:100606523:+.1	chr1:100605970-100606623	ENSG00000122435	TRMT13	tRNA methyltransferase 13 homolog (S. cerevisiae)	a3ss	FALSE	0.87	0.46	-0.41	0.9	0.61	-0.29
a3ss@1:1551994:1558769:+|1:1551994:1558811:+.1	chr1:1551894-1558911	ENSG00000197530	MIB2	mindbomb E3 ubiquitin protein ligase 2	a3ss	NA	0.77	0.51	-0.26	0.41	0.68	0.27
a3ss@1:155278756:155279834:+|1:155278756:155279836:+|1:155278756:155279855:+.1	chr1:155278656-155279955	ENSG00000160752	FDPS	farnesyl diphosphate synthase	a3ss	NA	0.66	0.48	-0.18	0.65	0.52	-0.13
a3ss@1:158058244:158059244:+|1:158058244:158059292:+.1	chr1:158058144-158059392	ENSG00000183853	KIRREL	kin of IRRE like (Drosophila)	a3ss	NA	0.67	0.34	-0.33	0.46	0.42	-0.04
a3ss@1:161719935:161721445:+|1:161719935:161721458:+.1	chr1:161719835-161721558	ENSG00000081721	DUSP12	dual specificity phosphatase 12	a3ss	TRUE	0.19	0.36	0.17	0.25	0.37	0.12
a3ss@1:162560301:162562522:+|1:162560301:162562525:+.1	chr1:162560201-162562625	ENSG00000117143	UAP1	UDP-N-acteylglucosamine pyrophosphorylase 1	a3ss	NA	0.77	0.81	0.04	0.73	0.85	0.12
a3ss@1:173912753:173915614:-|1:173912726:173915614:-.1	chr1:173912626-173915714	ENSG00000135870	RC3H1	ring finger and CCCH-type domains 1	a3ss	NA	0.81	0.4	-0.41	0.61	0.51	-0.1
a3ss@1:203764922:203765421:+|1:203764922:203765579:+|1:203764922:203770703:+|1:203764922:203772085:+.1	chr1:203764822-203772185	ENSG00000058673	ZC3H11A	zinc finger CCCH-type containing 11A	a3ss	NA	0.12	0.24	0.12	0.19	0.2	0.01
a3ss@1:206567030:206574780:+|1:206567030:206574783:+.1	chr1:206566930-206574883	ENSG00000163486	SRGAP2	SLIT-ROBO Rho GTPase activating protein 2	a3ss	NA	0.72	0.83	0.11	0.8	0.84	0.04
a3ss@1:23667513:23670704:-|1:23667510:23670704:-.1	chr1:23667410-23670804	ENSG00000125944	HNRNPR	heterogeneous nuclear ribonucleoprotein R	a3ss	NA	0.51	0.4	-0.11	0.43	0.46	0.03
a3ss@1:243319757:243327586:-|1:243319649:243327586:-.1	chr1:243319549-243327686	ENSG00000143702	CEP170	centrosomal protein 170kDa	a3ss	NA	0.87	0.66	-0.21	0.88	0.79	-0.09
a3ss@1:27674503:27675571:+|1:27674503:27675607:+.1	chr1:27674403-27675707	ENSG00000142765	SYTL1	synaptotagmin-like 1	a3ss	NA	0.9	0.77	-0.13	0.84	0.77	-0.07
a3ss@1:27879801:27884816:-|1:27879696:27884816:-.1	chr1:27879596-27884916	ENSG00000126705	AHDC1	AT hook, DNA binding motif, containing 1	a3ss	NA	0.39	0.36	-0.03	0.41	0.27	-0.14
a3ss@1:29010252:29016586:+|1:29010252:29016616:+.1	chr1:29010152-29016716	ENSG00000162419	GMEB1	glucocorticoid modulatory element binding protein 1	a3ss	NA	0.2	0.14	-0.06	0.33	0.11	-0.22
a3ss@1:44680570:44683867:+|1:44680570:44683983:+|1:44680570:44684013:+.1	chr1:44680470-44684113	ENSG00000178028	DMAP1	DNA methyltransferase 1 associated protein 1	a3ss	TRUE	0.19	0.29	0.1	0.21	0.33	0.12
a3ss@1:45808315:45808407:+|1:45808315:45808515:+.1	chr1:45808215-45808615	ENSG00000132773	TOE1	target of EGR1, member 1 (nuclear)	a3ss	TRUE	0.31	0.12	-0.19	0.28	0.17	-0.11
a3ss@1:46774799:46775569:+|1:46774799:46775573:+.1	chr1:46774699-46775673	ENSG00000173660	UQCRH	ubiquinol-cytochrome c reductase hinge protein	a3ss	NA	0.85	0.96	0.11	0.94	0.95	0.01
a3ss@1:47728788:47735307:-|1:47728734:47735307:-.1	chr1:47728634-47735407	ENSG00000123473	STIL	SCL/TAL1 interrupting locus	a3ss	NA	0.55	0.38	-0.17	0.61	0.39	-0.22
a3ss@1:5965843:5967175:-|1:5965840:5967175:-.1	chr1:5965740-5967275	ENSG00000131697	NPHP4	nephronophthisis 4	a3ss	NA	0.45	0.42	-0.03	0.68	0.4	-0.28
a3ss@1:6688751:6690348:+|1:6688751:6690351:+.1	chr1:6688651-6690451	ENSG00000041988	THAP3	THAP domain containing, apoptosis associated protein 3	a3ss	NA	0.88	0.86	-0.02	0.83	0.96	0.13
a3ss@1:67890005:67890571:-|1:67889960:67890571:-.1	chr1:67889860-67890671	ENSG00000142864	SERBP1	SERPINE1 mRNA binding protein 1	a3ss	NA	0.26	0.16	-0.1	0.25	0.17	-0.08
a3ss@1:78187610:78187709:-|1:78187586:78187709:-.1	chr1:78187486-78187809	ENSG00000077254	USP33	ubiquitin specific peptidase 33	a3ss	NA	0.54	0.81	0.27	0.59	0.75	0.16
a3ss@10:120863709:120867460:+|10:120863709:120867480:+.1	chr10:120863609-120867580	ENSG00000119979	FAM45A	family with sequence similarity 45, member A	a3ss	TRUE	0.32	0.53	0.21	0.36	0.51	0.15
a3ss@10:124922344:124923336:+|10:124922344:124924563:+.1	chr10:124922244-124924663	ENSG00000154473	BUB3	BUB3 mitotic checkpoint protein	a3ss	NA	0.39	0.21	-0.18	0.32	0.2	-0.12
a3ss@10:128807068:128810496:+|10:128807068:128810559:+.1	chr10:128806968-128810659	ENSG00000150760	DOCK1	dedicator of cytokinesis 1	a3ss	NA	0.27	0.16	-0.11	0.21	0.15	-0.06
a3ss@10:81568719:81574369:-|10:81568588:81574369:-.1	chr10:81568488-81574469	ENSG00000225484	RP11-773D16.1	NA	a3ss	NA	0.38	0.08	-0.3	0.17	0.13	-0.04
a3ss@11:129754777:129755330:-|11:129754741:129755330:-.1	chr11:129754641-129755430	ENSG00000170322	NFRKB	nuclear factor related to kappaB binding protein	a3ss	NA	0.27	0.14	-0.13	0.27	0.2	-0.07
a3ss@11:28311944:28318300:+|11:28311944:28318344:+.1	chr11:28311844-28318444	ENSG00000169519	METTL15	methyltransferase like 15	a3ss	NA	0.78	0.48	-0.3	0.78	0.45	-0.33
a3ss@11:46639440:46639810:+|11:46639440:46639875:+.1	chr11:46639340-46639975	ENSG00000175224	ATG13	autophagy related 13	a3ss	NA	0.55	0.18	-0.37	0.61	0.31	-0.3
a3ss@11:47493654:47493743:-|11:47492441:47493743:-|11:47490443:47493743:-.1	chr11:47490343-47493843	ENSG00000149187	CELF1	CUGBP, Elav-like family member 1	a3ss	NA	0.51	0.63	0.12	0.54	0.5	-0.04
a3ss@11:47599629:47600485:-|11:47599580:47600485:-|11:47599576:47600485:-.1	chr11:47599476-47600585	ENSG00000123444	KBTBD4	kelch repeat and BTB (POZ) domain containing 4	a3ss	TRUE	0.2	0.05	-0.15	0.17	0.14	-0.03
a3ss@11:6501693:6502461:-|11:6501653:6502461:-.1	chr11:6501553-6502561	ENSG00000132254	ARFIP2	ADP-ribosylation factor interacting protein 2	a3ss	NA	0.53	0.71	0.18	0.57	0.7	0.13
a3ss@11:6501693:6502461:-|11:6501653:6502461:-|11:6501583:6502461:-.1	chr11:6501483-6502561	ENSG00000132254	ARFIP2	ADP-ribosylation factor interacting protein 2	a3ss	NA	0.52	0.7	0.18	0.57	0.71	0.14
a3ss@11:6625052:6625410:+|11:6625052:6625456:+.1	chr11:6624952-6625556	ENSG00000166333	ILK	integrin-linked kinase	a3ss	NA	0.53	0.39	-0.14	0.45	0.38	-0.07
a3ss@11:6625052:6625410:+|11:6625052:6625456:+|11:6625052:6625478:+.1	chr11:6624952-6625578	ENSG00000166333	ILK	integrin-linked kinase	a3ss	NA	0.51	0.39	-0.12	0.44	0.37	-0.07
a3ss@11:69062043:69062700:+|11:69062043:69062794:+|11:69062043:69062868:+.1	chr11:69061943-69062968	ENSG00000172927	MYEOV	myeloma overexpressed (in a subset of t(11;14) positive multiple myelomas)	a3ss	NA	0.76	0.87	0.11	0.77	0.87	0.1
a3ss@11:71791931:71799343:+|11:71791931:71799386:+.1	chr11:71791831-71799486	ENSG00000184154	LRTOMT	leucine rich transmembrane and 0-methyltransferase domain containing	a3ss	NA	0.97	0.84	-0.13	0.91	0.87	-0.04
a3ss@11:85693046:85694909:-|11:85693031:85694909:-.1	chr11:85692931-85695009	ENSG00000073921	PICALM	phosphatidylinositol binding clathrin assembly protein	a3ss	NA	0.66	0.84	0.18	0.63	0.76	0.13
a3ss@11:93466671:93467791:-|11:93466585:93467791:-|11:93466563:93467791:-.1	chr11:93466463-93467891	ENSG00000166012	TAF1D	TATA box binding protein (TBP)-associated factor, RNA polymerase I, D, 41kDa	a3ss	NA	0.32	0.22	-0.1	0.34	0.25	-0.09
a3ss@12:108938308:108938915:-|12:108938254:108938915:-.1	chr12:108938154-108939015	ENSG00000075856	SART3	squamous cell carcinoma antigen recognized by T cells 3	a3ss	NA	0.2	0.06	-0.14	0.19	0.04	-0.15
a3ss@12:109999134:109999225:-|12:109998909:109999225:-.1	chr12:109998809-109999325	ENSG00000139428	MMAB	methylmalonic aciduria (cobalamin deficiency) cblB type	a3ss	TRUE	0.45	0.65	0.2	0.64	0.66	0.02
a3ss@12:120156666:120158283:-|12:120156621:120158283:-.1	chr12:120156521-120158383	ENSG00000122966	CIT	citron (rho-interacting, serine/threonine kinase 21)	a3ss	NA	0.62	0.45	-0.17	0.46	0.39	-0.07
a3ss@12:120653220:120653363:-|12:120653076:120653363:-.1	chr12:120652976-120653463	ENSG00000089159	PXN	paxillin	a3ss	NA	0.3	0.23	-0.07	0.34	0.22	-0.12
a3ss@12:120653220:120659426:-|12:120653076:120659426:-.1	chr12:120652976-120659526	ENSG00000089159	PXN	paxillin	a3ss	NA	0.24	0.16	-0.08	0.27	0.17	-0.1
a3ss@12:121766300:121768386:-|12:121766261:121768386:-.1	chr12:121766161-121768486	ENSG00000089053	ANAPC5	anaphase promoting complex subunit 5	a3ss	NA	0.84	0.72	-0.12	0.8	0.69	-0.11
a3ss@12:121766300:121768386:-|12:121766276:121768386:-|12:121766261:121768386:-.1	chr12:121766161-121768486	ENSG00000089053	ANAPC5	anaphase promoting complex subunit 5	a3ss	NA	0.83	0.71	-0.12	0.79	0.68	-0.11
a3ss@12:124103384:124103979:+|12:124103384:124103995:+.1	chr12:124103284-124104095	ENSG00000111364	DDX55	DEAD (Asp-Glu-Ala-Asp) box polypeptide 55	a3ss	FALSE	0.85	0.82	-0.03	0.89	0.78	-0.11
a3ss@12:129294656:129299320:-|12:129294598:129299320:-.1	chr12:129294498-129299420	ENSG00000139370	SLC15A4	solute carrier family 15, member 4	a3ss	FALSE	0.9	0.76	-0.14	0.86	0.83	-0.03
a3ss@12:132446499:132464239:+|12:132446499:132464242:+.1	chr12:132446399-132464342	ENSG00000183495	EP400	E1A binding protein p400	a3ss	NA	0.47	0.26	-0.21	0.33	0.3	-0.03
a3ss@12:53343369:53343499:-|12:53343362:53343499:-|12:53343301:53343499:-.1	chr12:53343201-53343599	ENSG00000170421	KRT8	keratin 8	a3ss	TRUE	0.3	0.43	0.13	0.45	0.45	0
a3ss@12:53836517:53837175:+|12:53836517:53837271:+|12:53836517:53837325:+|12:53836517:53837351:+|12:53836517:53837463:+.1	chr12:53836417-53837563	ENSG00000197111	PCBP2	poly(rC) binding protein 2	a3ss	NA	0.9	0.79	-0.11	0.75	0.71	-0.04
a3ss@12:6711341:6711542:-|12:6711320:6711542:-.1	chr12:6711220-6711642	ENSG00000111642	CHD4	chromodomain helicase DNA binding protein 4	a3ss	NA	0.58	0.44	-0.14	0.55	0.49	-0.06
a3ss@12:78939:87266:+|12:78939:87269:+.1	chr12:78839-87369	ENSG00000226210	ABC7-42389800N19.1	NA	a3ss	NA	0.32	0.15	-0.17	0.33	0.3	-0.03
a3ss@13:50141459:50154641:-|13:50141456:50154641:-.1	chr13:50141356-50154741	ENSG00000136144	RCBTB1	regulator of chromosome condensation (RCC1) and BTB (POZ) domain containing protein 1	a3ss	NA	0.06	0.2	0.14	0.18	0.2	0.02
a3ss@13:76408523:76409288:+|13:76408523:76409369:+.1	chr13:76408423-76409469	ENSG00000136153	LMO7	LIM domain 7	a3ss	NA	0.47	0.36	-0.11	0.48	0.39	-0.09
a3ss@14:103933528:103934370:+|14:103933528:103934418:+.1	chr14:103933428-103934518	ENSG00000075413	MARK3	MAP/microtubule affinity-regulating kinase 3	a3ss	NA	0.81	0.65	-0.16	0.79	0.59	-0.2
a3ss@14:105354315:105355852:+|14:105354315:105355957:+.1	chr14:105354215-105356057	ENSG00000099814	CEP170B	centrosomal protein 170B	a3ss	NA	0.93	0.77	-0.16	0.84	0.78	-0.06
a3ss@14:21458757:21460251:+|14:21458757:21460283:+.1	chr14:21458657-21460383	ENSG00000165792	METTL17	methyltransferase like 17	a3ss	TRUE	0.24	0.14	-0.1	0.29	0.18	-0.11
a3ss@14:21936911:21943026:-|14:21936867:21943026:-.1	chr14:21936767-21943126	ENSG00000129472	RAB2B	RAB2B, member RAS oncogene family	a3ss	FALSE	0.93	0.86	-0.07	0.97	0.83	-0.14
a3ss@14:64691265:64691714:+|14:64691265:64691717:+.1	chr14:64691165-64691817	ENSG00000054654	SYNE2	spectrin repeat containing, nuclear envelope 2	a3ss	NA	0.47	0.69	0.22	0.47	0.45	-0.02
a3ss@14:67736500:67745735:+|14:67736500:67745967:+.1	chr14:67736400-67746067	ENSG00000072415	MPP5	membrane protein, palmitoylated 5 (MAGUK p55 subfamily member 5)	a3ss	NA	0.51	0.37	-0.14	0.56	0.34	-0.22
a3ss@15:23325244:23326007:-|15:23325215:23326007:-.1	chr15:23325115-23326107	ENSG00000140181	HERC2P2	NA	a3ss	TRUE	0.03	0.14	0.11	0.04	0.03	-0.01
a3ss@15:34674730:34674998:-|15:34674727:34674998:-.1	chr15:34674627-34675098	ENSG00000175265	GOLGA8A	golgin A8 family, member A	a3ss	NA	0.99	0.77	-0.22	1	0.99	-0.01
a3ss@15:41641439:41643186:+|15:41641439:41643231:+.1	chr15:41641339-41643331	ENSG00000137804	NUSAP1	nucleolar and spindle associated protein 1	a3ss	NA	0.68	0.5	-0.18	0.61	0.46	-0.15
a3ss@15:42732011:42734271:-|15:42731750:42734271:-.1	chr15:42731650-42734371	ENSG00000103994	ZNF106	zinc finger protein 106	a3ss	NA	0.65	0.83	0.18	0.74	0.73	-0.01
a3ss@15:49429655:49431725:-|15:49429634:49431725:-.1	chr15:49429534-49431825	ENSG00000166200	COPS2	COP9 constitutive photomorphogenic homolog subunit 2 (Arabidopsis)	a3ss	NA	0.37	0.21	-0.16	0.38	0.29	-0.09
a3ss@15:56999348:56999461:-|15:56999341:56999461:-.1	chr15:56999241-56999561	ENSG00000137871	ZNF280D	zinc finger protein 280D	a3ss	NA	0.74	0.66	-0.08	0.61	0.79	0.18
a3ss@15:59192136:59193459:-|15:59192082:59193459:-.1	chr15:59191982-59193559	ENSG00000137776	SLTM	SAFB-like, transcription modulator	a3ss	NA	0.72	0.57	-0.15	0.56	0.52	-0.04
a3ss@15:85198640:85200407:-|15:85198635:85200407:-.1	chr15:85198535-85200507	ENSG00000197696	NMB	neuromedin B	a3ss	NA	0.88	0.75	-0.13	0.89	0.85	-0.04
a3ss@16:21170067:21172299:+|16:21170067:21172406:+.1	chr16:21169967-21172506	ENSG00000011638	TMEM159	transmembrane protein 159	a3ss	NA	0.62	0.47	-0.15	0.63	0.41	-0.22
a3ss@16:2148026:2149645:-|16:2147985:2149645:-.1	chr16:2147885-2149745	ENSG00000008710	PKD1	polycystic kidney disease 1 (autosomal dominant)	a3ss	TRUE	0.16	0.26	0.1	0.13	0.38	0.25
a3ss@16:2256215:2256359:+|16:2256215:2256362:+.1	chr16:2256115-2256462	ENSG00000167965	MLST8	MTOR associated protein, LST8 homolog (S. cerevisiae)	a3ss	NA	0.88	0.77	-0.11	0.92	0.85	-0.07
a3ss@16:29471306:29472672:+|16:29471306:29472703:+.1	chr16:29471206-29472803	ENSG00000213648	SULT1A4	sulfotransferase family, cytosolic, 1A, phenol-preferring, member 4	a3ss	NA	0.35	0.89	0.54	0.95	0.2	-0.75
a3ss@16:29471306:29472672:+|16:29471306:29472703:+.1	chr16:29471206-29472803	ENSG00000213648	SULT1A4	sulfotransferase family, cytosolic, 1A, phenol-preferring, member 4	a3ss	NA	0.35	0.89	0.54	0.95	0.2	-0.75
a3ss@16:29560083:30204679:-|16:29559979:30204679:-.1	chr16:29559879-30204779	ENSG00000169627	BOLA2B	bolA homolog 2B (E. coli)	a3ss	NA	0.73	0.54	-0.19	0.73	0.53	-0.2
a3ss@16:30772656:30772866:-|16:30772550:30772866:-.1	chr16:30772450-30772966	ENSG00000196118	C16orf93	chromosome 16 open reading frame 93	a3ss	TRUE	0.27	0.19	-0.08	0.42	0.22	-0.2
a3ss@16:47495337:47497793:+|16:47495337:47497810:+.1	chr16:47495237-47497910	ENSG00000102893	PHKB	phosphorylase kinase, beta	a3ss	NA	0.14	0.22	0.08	0.22	0.34	0.12
a3ss@16:54954322:54957497:-|16:54954250:54957497:-|16:54954239:54957497:-.1	chr16:54954139-54957597	ENSG00000245694	CRNDE	NA	a3ss	NA	0.88	0.76	-0.12	0.81	0.8	-0.01
a3ss@16:67762504:67763183:-|16:67762414:67763183:-.1	chr16:67762314-67763283	ENSG00000141084	RANBP10	RAN binding protein 10	a3ss	NA	0.24	0.1	-0.14	0.18	0.17	-0.01
a3ss@16:70073003:70076254:-|16:70072888:70076254:-.1	chr16:70072788-70076354	ENSG00000226232	RP11-419C5.2	Uncharacterized protein	a3ss	NA	0.47	0.55	0.08	0.46	0.23	-0.23
a3ss@16:88066851:88068929:+|16:88066851:88068938:+.1	chr16:88066751-88069038	ENSG00000172530	BANP	BTG3 associated nuclear protein	a3ss	NA	0.6	0.55	-0.05	0.5	0.75	0.25
a3ss@17:15611561:15619314:+|17:15611561:15619373:+.1	chr17:15611461-15619473	ENSG00000187607	ZNF286A	zinc finger protein 286A	a3ss	NA	0.63	0.42	-0.21	0.5	0.55	0.05
a3ss@17:16342728:16342842:+|17:16342728:16342895:+|17:16342728:16342974:+.1	chr17:16342628-16343074	ENSG00000175061	C17orf76-AS1	NA	a3ss	TRUE	0.48	0.29	-0.19	0.5	0.29	-0.21
a3ss@17:25633908:25634770:+|17:25633908:25636126:+.1	chr17:25633808-25636226	ENSG00000109046	WSB1	WD repeat and SOCS box containing 1	a3ss	TRUE	0.36	0.25	-0.11	0.38	0.21	-0.17
a3ss@17:26903038:26903819:-|17:26903035:26903819:-.1	chr17:26902935-26903919	ENSG00000109107	ALDOC	aldolase C, fructose-bisphosphate	a3ss	NA	0.87	0.52	-0.35	0.77	0.58	-0.19
a3ss@17:45917224:45917557:-|17:45917009:45917557:-.1	chr17:45916909-45917657	ENSG00000141295	SCRN2	secernin 2	a3ss	TRUE	0.16	0.3	0.14	0.22	0.22	0
a3ss@17:5009828:5012221:-|17:5009801:5012221:-.1	chr17:5009701-5012321	ENSG00000167840	ZNF232	zinc finger protein 232	a3ss	NA	0.58	0.58	0	0.79	0.58	-0.21
a3ss@17:53024673:53026879:+|17:53024673:53026912:+.1	chr17:53024573-53027012	ENSG00000141198	TOM1L1	target of myb1 (chicken)-like 1	a3ss	NA	0.91	0.83	-0.08	0.92	0.82	-0.1
a3ss@17:73662700:73663124:-|17:73662651:73663124:-.1	chr17:73662551-73663224	ENSG00000108469	RECQL5	RecQ protein-like 5	a3ss	NA	0.16	0.06	-0.1	0.11	0.17	0.06
a3ss@17:79649705:79650043:-|17:79649179:79650043:-.1	chr17:79649079-79650143	ENSG00000214087	ARL16	ADP-ribosylation factor-like 16	a3ss	TRUE	0.27	0.4	0.13	0.26	0.32	0.06
a3ss@18:72163666:72167117:+|18:72163666:72167172:+.1	chr18:72163566-72167272	ENSG00000133313	CNDP2	CNDP dipeptidase 2 (metallopeptidase M20 family)	a3ss	NA	0.73	0.59	-0.14	0.77	0.58	-0.19
a3ss@18:9595151:9614224:-|18:9595100:9614224:-.1	chr18:9595000-9614324	ENSG00000154845	PPP4R1	protein phosphatase 4, regulatory subunit 1	a3ss	NA	0.4	0.2	-0.2	0.48	0.3	-0.18
a3ss@19:10426229:10426381:-|19:10426168:10426381:-.1	chr19:10426068-10426481	ENSG00000267673	FDX1L	ferredoxin 1-like	a3ss	TRUE	0.1	0.07	-0.03	0.24	0.1	-0.14
a3ss@19:17378325:17379565:+|19:17378325:17379603:+.1	chr19:17378225-17379703	ENSG00000105393	BABAM1	BRISC and BRCA1 A complex member 1	a3ss	NA	0.51	0.54	0.03	0.37	0.63	0.26
a3ss@19:20591845:20607592:-|19:20591824:20607592:-.1	chr19:20591724-20607692	ENSG00000231205	ZNF826P	NA	a3ss	NA	0.54	0.87	0.33	0.82	0.78	-0.04
a3ss@19:4324664:4325213:-|19:4324526:4325213:-.1	chr19:4324426-4325313	ENSG00000178078	STAP2	signal transducing adaptor family member 2	a3ss	NA	0.34	0.2	-0.14	0.33	0.19	-0.14
a3ss@19:45998472:46000050:-|19:45998397:46000050:-.1	chr19:45998297-46000150	ENSG00000125744	RTN2	reticulon 2	a3ss	TRUE	0.2	0.06	-0.14	0.18	0.07	-0.11
a3ss@2:102958754:102959496:+|2:102958754:102959538:+.1	chr2:102958654-102959638	ENSG00000115602	IL1RL1	interleukin 1 receptor-like 1	a3ss	NA	0.9	0.6	-0.3	0.85	0.6	-0.25
a3ss@2:103003460:103006516:+|2:103003460:103006519:+.1	chr2:103003360-103006619	ENSG00000115604	IL18R1	interleukin 18 receptor 1	a3ss	NA	0.73	0.41	-0.32	0.52	0.52	0
a3ss@2:103340368:103343304:-|2:103340337:103343304:-.1	chr2:103340237-103343404	ENSG00000135953	MFSD9	major facilitator superfamily domain containing 9	a3ss	FALSE	0.85	0.52	-0.33	0.77	0.63	-0.14
a3ss@2:120124636:120125135:+|2:120124636:120125140:+.1	chr2:120124536-120125240	ENSG00000155368	DBI	diazepam binding inhibitor (GABA receptor modulator, acyl-CoA binding protein)	a3ss	NA	0.38	0.26	-0.12	0.28	0.31	0.03
a3ss@2:190612057:190615276:-|2:190611894:190615276:-.1	chr2:190611794-190615376	ENSG00000128694	OSGEPL1	O-sialoglycoprotein endopeptidase-like 1	a3ss	NA	0.88	0.88	0	0.67	0.9	0.23
a3ss@2:202098835:202131184:+|2:202098835:202131210:+.1	chr2:202098735-202131310	ENSG00000064012	CASP8	caspase 8, apoptosis-related cysteine peptidase	a3ss	NA	0.64	0.31	-0.33	0.7	0.36	-0.34
a3ss@2:216237098:216238045:-|2:216237023:216238045:-|2:216236738:216238045:-.1	chr2:216236638-216238145	ENSG00000115414	FN1	fibronectin 1	a3ss	NA	0.79	0.68	-0.11	0.77	0.66	-0.11
a3ss@2:42924974:42931334:+|2:42924974:42931337:+.1	chr2:42924874-42931437	ENSG00000057935	MTA3	metastasis associated 1 family, member 3	a3ss	NA	0.61	0.46	-0.15	0.55	0.53	-0.02
a3ss@2:86398468:86400773:-|2:86398459:86400773:-|2:86398435:86400773:-.1	chr2:86398335-86400873	ENSG00000132305	IMMT	inner membrane protein, mitochondrial	a3ss	NA	0.4	0.25	-0.15	0.47	0.31	-0.16
a3ss@2:96931250:96931607:-|2:96931227:96931607:-.1	chr2:96931127-96931707	ENSG00000135956	TMEM127	transmembrane protein 127	a3ss	NA	0.48	0.62	0.14	0.64	0.58	-0.06
a3ss@2:97297280:97302658:-|2:97297219:97302658:-.1	chr2:97297119-97302758	ENSG00000114982	KANSL3	KAT8 regulatory NSL complex subunit 3	a3ss	TRUE	0.31	0.25	-0.06	0.33	0.15	-0.18
a3ss@2:99225189:99226106:+|2:99225189:99226219:+.1	chr2:99225089-99226319	ENSG00000115446	UNC50	unc-50 homolog (C. elegans)	a3ss	NA	0.1	0.2	0.1	0.1	0.16	0.06
a3ss@21:33057553:33057711:-|21:33057487:33057711:-.1	chr21:33057387-33057811	ENSG00000156304	SCAF4	SR-related CTD-associated factor 4	a3ss	NA	0.67	0.54	-0.13	0.7	0.51	-0.19
a3ss@21:37431271:37432645:-|21:37431222:37432645:-.1	chr21:37431122-37432745	ENSG00000185917	SETD4	SET domain containing 4	a3ss	NA	0.16	0.21	0.05	0.32	0.06	-0.26
a3ss@21:40752412:40762595:+|21:40752412:40762624:+.1	chr21:40752312-40762724	ENSG00000182093	WRB	tryptophan rich basic protein	a3ss	TRUE	0.21	0.01	-0.2	0.19	0.01	-0.18
a3ss@22:20104514:20104620:-|22:20104495:20104620:-.1	chr22:20104395-20104720	ENSG00000099899	TRMT2A	tRNA methyltransferase 2 homolog A (S. cerevisiae)	a3ss	NA	0.34	0.23	-0.11	0.63	0.31	-0.32
a3ss@22:31724910:31731678:-|22:31724845:31731678:-.1	chr22:31724745-31731778	ENSG00000100105	PATZ1	POZ (BTB) and AT hook containing zinc finger 1	a3ss	NA	0.24	0.1	-0.14	0.2	0.16	-0.04
a3ss@22:32229966:32232958:+|22:32229966:32232985:+|22:32229966:32233080:+.1	chr22:32229866-32233180	ENSG00000100150	DEPDC5	DEP domain containing 5	a3ss	FALSE	0.39	0.39	0	0.26	0.62	0.36
a3ss@22:32266730:32269158:+|22:32266730:32269241:+.1	chr22:32266630-32269341	ENSG00000100150	DEPDC5	DEP domain containing 5	a3ss	TRUE	0.05	0.11	0.06	0.03	0.18	0.15
a3ss@22:50181535:50187682:-|22:50181170:50187682:-|22:50181142:50187682:-.1	chr22:50181042-50187782	ENSG00000100425	BRD1	bromodomain containing 1	a3ss	FALSE	0.28	0.34	0.06	0.22	0.43	0.21
a3ss@3:133305566:133306003:+|3:133305566:133306740:+.1	chr3:133305466-133306840	ENSG00000091527	CDV3	CDV3 homolog (mouse)	a3ss	NA	0.4	0.5	0.1	0.44	0.54	0.1
a3ss@3:133371473:133372189:-|3:133371458:133372189:-|3:133371391:133372189:-.1	chr3:133371291-133372289	ENSG00000163781	TOPBP1	topoisomerase (DNA) II binding protein 1	a3ss	FALSE	0.71	0.59	-0.12	0.73	0.51	-0.22
a3ss@3:140682069:140685776:+|3:140682069:140685842:+.1	chr3:140681969-140685942	ENSG00000114120	SLC25A36	solute carrier family 25 (pyrimidine nucleotide carrier ), member 36	a3ss	NA	0.5	0.31	-0.19	0.68	0.42	-0.26
a3ss@3:178743016:178745211:-|3:178743013:178745211:-.1	chr3:178742913-178745311	ENSG00000172667	ZMAT3	zinc finger, matrin-type 3	a3ss	NA	0.49	0.44	-0.05	0.23	0.63	0.4
a3ss@3:41280845:41281151:+|3:41280845:41281310:+.1	chr3:41280745-41281410	ENSG00000168036	CTNNB1	catenin (cadherin-associated protein), beta 1, 88kDa	a3ss	NA	0.56	0.81	0.25	0.61	0.8	0.19
a3ss@3:46717466:46717735:-|3:46717176:46717735:-.1	chr3:46717076-46717835	ENSG00000178038	ALS2CL	ALS2 C-terminal like	a3ss	TRUE	0.23	0.17	-0.06	0.43	0.27	-0.16
a3ss@3:48337726:48338217:-|3:48337648:48338217:-.1	chr3:48337548-48338317	ENSG00000172113	NME6	NME/NM23 nucleoside diphosphate kinase 6	a3ss	TRUE	0.06	0.23	0.17	0.21	0.14	-0.07
a3ss@3:48337726:48338217:-|3:48337665:48338217:-|3:48337648:48338217:-.1	chr3:48337548-48338317	ENSG00000172113	NME6	NME/NM23 nucleoside diphosphate kinase 6	a3ss	TRUE	0.06	0.25	0.19	0.2	0.14	-0.06
a3ss@3:48720474:48723070:-|3:48720445:48723070:-.1	chr3:48720345-48723170	ENSG00000213672	NCKIPSD	NCK interacting protein with SH3 domain	a3ss	TRUE	0.03	0.16	0.13	0.07	0.11	0.04
a3ss@3:48732854:48754590:-|3:48732851:48754590:-.1	chr3:48732751-48754690	ENSG00000068745	IP6K2	inositol hexakisphosphate kinase 2	a3ss	NA	0.74	0.6	-0.14	0.73	0.68	-0.05
a3ss@4:139993193:139994608:-|4:139993157:139994608:-.1	chr4:139993057-139994708	ENSG00000109381	ELF2	E74-like factor 2 (ets domain transcription factor)	a3ss	NA	0.31	0.2	-0.11	0.46	0.32	-0.14
a3ss@4:99399961:99403156:-|4:99399897:99403156:-.1	chr4:99399797-99403256	ENSG00000168785	TSPAN5	tetraspanin 5	a3ss	FALSE	0.87	0.74	-0.13	0.87	0.74	-0.13
a3ss@5:139815842:139818046:+|5:139815842:139818079:+|5:139815842:139818088:+.1	chr5:139815742-139818188	ENSG00000131503	ANKHD1	ankyrin repeat and KH domain containing 1	a3ss	NA	0.78	0.61	-0.17	0.78	0.53	-0.25
a3ss@5:150282945:150283426:-|5:150282744:150283426:-.1	chr5:150282644-150283526	ENSG00000145908	ZNF300	zinc finger protein 300	a3ss	NA	0.21	0.16	-0.05	0.33	0.15	-0.18
a3ss@5:157216575:157218711:-|5:157216521:157218711:-.1	chr5:157216421-157218811	ENSG00000113282	CLINT1	clathrin interactor 1	a3ss	NA	0.39	0.29	-0.1	0.47	0.4	-0.07
a3ss@5:176959201:176959444:-|5:176959132:176959444:-.1	chr5:176959032-176959544	ENSG00000146067	FAM193B	family with sequence similarity 193, member B	a3ss	NA	0.67	0.59	-0.08	0.65	0.79	0.14
a3ss@5:31536000:31538588:+|5:31536000:31538591:+.1	chr5:31535900-31538691	ENSG00000082213	C5orf22	chromosome 5 open reading frame 22	a3ss	NA	0.66	0.29	-0.37	0.78	0.7	-0.08
a3ss@5:55192257:55195744:+|5:55192257:55195747:+.1	chr5:55192157-55195847	ENSG00000164509	IL31RA	interleukin 31 receptor A	a3ss	NA	0.96	0.77	-0.19	0.96	0.8	-0.16
a3ss@5:68609873:68616064:-|5:68609870:68616064:-.1	chr5:68609770-68616164	ENSG00000183323	CCDC125	coiled-coil domain containing 125	a3ss	NA	0.05	0.18	0.13	0.1	0.26	0.16
a3ss@5:869519:870588:-|5:869509:870588:-.1	chr5:869409-870688	ENSG00000028310	BRD9	bromodomain containing 9	a3ss	NA	0.62	0.3	-0.32	0.52	0.27	-0.25
a3ss@5:886882:887476:-|5:886822:887476:-.1	chr5:886722-887576	ENSG00000028310	BRD9	bromodomain containing 9	a3ss	NA	0.28	0.16	-0.12	0.22	0.17	-0.05
a3ss@6:25605121:25606289:+|6:25605121:25606307:+.1	chr6:25605021-25606407	ENSG00000079691	LRRC16A	leucine rich repeat containing 16A	a3ss	NA	0.8	0.56	-0.24	0.77	0.65	-0.12
a3ss@6:26440876:26443595:+|6:26440876:26443610:+.1	chr6:26440776-26443710	ENSG00000111801	BTN3A3	butyrophilin, subfamily 3, member A3	a3ss	NA	0.07	0.05	-0.02	0.18	0.02	-0.16
a3ss@6:41557592:41557701:+|6:41557592:41557737:+.1	chr6:41557492-41557837	ENSG00000137166	FOXP4	forkhead box P4	a3ss	NA	0.34	0.27	-0.07	0.41	0.25	-0.16
a3ss@7:100075930:100076417:-|7:100075827:100076417:-|7:100075085:100076417:-.1	chr7:100074985-100076517	ENSG00000166925	TSC22D4	TSC22 domain family, member 4	a3ss	NA	0.82	0.64	-0.18	0.62	0.66	0.04
a3ss@7:108156018:108161920:-|7:108155891:108161920:-.1	chr7:108155791-108162020	ENSG00000135241	PNPLA8	patatin-like phospholipase domain containing 8	a3ss	NA	0.82	0.81	-0.01	0.68	0.94	0.26
a3ss@7:131011694:131012374:-|7:131011654:131012374:-.1	chr7:131011554-131012474	ENSG00000236753	AC018642.1	NA	a3ss	NA	0.69	0.42	-0.27	0.74	0.21	-0.53
a3ss@7:139299239:139305147:-|7:139299158:139305147:-.1	chr7:139299058-139305247	ENSG00000064393	HIPK2	homeodomain interacting protein kinase 2	a3ss	NA	0.73	0.6	-0.13	0.71	0.63	-0.08
a3ss@7:44796138:44796546:+|7:44796138:44796574:+|7:44796138:44796642:+.1	chr7:44796038-44796742	ENSG00000122515	ZMIZ2	zinc finger, MIZ-type containing 2	a3ss	FALSE	0.85	0.68	-0.17	0.91	0.74	-0.17
a3ss@7:5781446:5792477:-|7:5781275:5792477:-.1	chr7:5781175-5792577	ENSG00000011275	RNF216	ring finger protein 216	a3ss	NA	0.43	0.24	-0.19	0.42	0.21	-0.21
a3ss@7:66760963:66762204:-|7:66760788:66762204:-.1	chr7:66760688-66762304	ENSG00000067601	PMS2P4	NA	a3ss	NA	0.53	0.35	-0.18	0.34	0.09	-0.25
a3ss@7:66760963:66762204:-|7:66760788:66762204:-|7:66760751:66762204:-.1	chr7:66760651-66762304	ENSG00000067601	PMS2P4	NA	a3ss	NA	0.51	0.32	-0.19	0.38	0.11	-0.27
a3ss@7:95041091:95041624:-|7:95041055:95041624:-.1	chr7:95040955-95041724	ENSG00000105854	PON2	paraoxonase 2	a3ss	NA	0.82	0.66	-0.16	0.84	0.7	-0.14
a3ss@7:99050063:99051589:+|7:99050063:99051664:+.1	chr7:99049963-99051764	ENSG00000160917	CPSF4	cleavage and polyadenylation specific factor 4, 30kDa	a3ss	NA	0.32	0.26	-0.06	0.39	0.29	-0.1
a3ss@8:126104200:126114256:+|8:126104200:126114293:+.1	chr8:126104100-126114393	ENSG00000156831	NSMCE2	non-SMC element 2, MMS21 homolog (S. cerevisiae)	a3ss	NA	0.19	0.1	-0.09	0.17	0.06	-0.11
a3ss@8:143382008:143395745:-|8:143382005:143395745:-.1	chr8:143381905-143395845	ENSG00000171045	TSNARE1	t-SNARE domain containing 1	a3ss	NA	0.48	0.42	-0.06	0.69	0.22	-0.47
a3ss@8:57127226:57128948:+|8:57127226:57128992:+.1	chr8:57127126-57129092	ENSG00000170791	CHCHD7	coiled-coil-helix-coiled-coil-helix domain containing 7	a3ss	NA	0.29	0.16	-0.13	0.27	0.17	-0.1
a3ss@8:61766059:61766922:+|8:61766059:61766925:+.1	chr8:61765959-61767025	ENSG00000171316	CHD7	chromodomain helicase DNA binding protein 7	a3ss	NA	0.69	0.47	-0.22	0.6	0.58	-0.02
a3ss@9:111693481:111696144:-|9:111693336:111696144:-.1	chr9:111693236-111696244	ENSG00000070061	IKBKAP	inhibitor of kappa light polypeptide gene enhancer in B-cells, kinase complex-associated protein	a3ss	NA	0.84	0.62	-0.22	0.9	0.66	-0.24
a3ss@9:111693481:111696144:-|9:111693479:111696144:-|9:111693336:111696144:-.1	chr9:111693236-111696244	ENSG00000070061	IKBKAP	inhibitor of kappa light polypeptide gene enhancer in B-cells, kinase complex-associated protein	a3ss	NA	0.83	0.59	-0.24	0.83	0.63	-0.2
a3ss@9:131823625:131825452:+|9:131823625:131825523:+.1	chr9:131823525-131825623	ENSG00000148343	FAM73B	family with sequence similarity 73, member B	a3ss	TRUE	0.07	0.19	0.12	0.16	0.03	-0.13
a3ss@9:135985108:135985683:-|9:135985072:135985683:-.1	chr9:135984972-135985783	ENSG00000160271	RALGDS	ral guanine nucleotide dissociation stimulator	a3ss	NA	0.68	0.72	0.04	0.55	0.82	0.27
a3ss@9:136325309:136328529:+|9:136325309:136328605:+.1	chr9:136325209-136328705	ENSG00000160325	CACFD1	calcium channel flower domain containing 1	a3ss	TRUE	0.2	0.02	-0.18	0.16	0.04	-0.12
a3ss@9:140622981:140637823:+|9:140622981:140637844:+.1	chr9:140622881-140637944	ENSG00000181090	EHMT1	euchromatic histone-lysine N-methyltransferase 1	a3ss	NA	0.47	0.29	-0.18	0.54	0.31	-0.23
a3ss@9:18492:19026:-|9:18479:19026:-.1	chr9:18379-19126	ENSG00000181404	XXyac-YRM2039.2	NA	a3ss	FALSE	0.05	0.03	-0.02	0.14	0.03	-0.11
a3ss@X:102933579:102939609:-|X:102933548:102939609:-|X:102933528:102939609:-.1	chrX:102933428-102939709	ENSG00000123562	MORF4L2	mortality factor 4 like 2	a3ss	NA	0.36	0.24	-0.12	0.36	0.25	-0.11
a3ss@X:134425553:134426207:-|X:134425489:134426207:-.1	chrX:134425389-134426307	ENSG00000186376	ZNF75D	zinc finger protein 75D	a3ss	TRUE	0.35	0.06	-0.29	0.24	0.18	-0.06
a3ss@X:147024846:147026389:+|X:147024846:147026425:+|X:147024846:147026464:+.1	chrX:147024746-147026564	ENSG00000102081	FMR1	fragile X mental retardation 1	a3ss	NA	0.75	0.61	-0.14	0.73	0.54	-0.19
a3ss@X:23851729:23858430:-|X:23851627:23858430:-.1	chrX:23851527-23858530	ENSG00000184831	APOO	apolipoprotein O	a3ss	NA	0.48	0.32	-0.16	0.55	0.25	-0.3
a3ss@X:39923205:39923589:-|X:39923103:39923589:-.1	chrX:39923003-39923689	ENSG00000183337	BCOR	BCL6 corepressor	a3ss	NA	0.33	0.17	-0.16	0.34	0.21	-0.13
a3ss@X:70753186:70756028:+|X:70753186:70756058:+.1	chrX:70753086-70756158	ENSG00000147162	OGT	O-linked N-acetylglucosamine (GlcNAc) transferase	a3ss	NA	0.91	0.81	-0.1	0.92	0.76	-0.16
a5ss@1:11159967:11161858:+|1:11159871:11161858:+.1	chr1:11159771-11161958	ENSG00000230337	RP4-635E18.6	NA	a5ss	NA	0.55	0.9	0.35	0.53	0.54	0.01
a5ss@1:1326955:1327976:-|1:1326955:1328059:-|1:1326955:1328170:-.1	chr1:1326855-1328270	ENSG00000221978	CCNL2	cyclin L2	a5ss	NA	0.51	0.4	-0.11	0.48	0.39	-0.09
a5ss@1:1577362:1577708:-|1:1577362:1577747:-.1	chr1:1577262-1577847	ENSG00000248333	CDK11B	cyclin-dependent kinase 11B	a5ss	NA	0.22	0.25	0.03	0.02	0.19	0.17
a5ss@1:180166025:180166468:+|1:180165738:180166468:+|1:180165734:180166468:+.1	chr1:180165634-180166568	ENSG00000116260	QSOX1	quiescin Q6 sulfhydryl oxidase 1	a5ss	NA	0.61	0.49	-0.12	0.64	0.54	-0.1
a5ss@1:226253518:226259052:+|1:226253510:226259052:+.1	chr1:226253410-226259152	ENSG00000163041	H3F3A	H3 histone, family 3A	a5ss	NA	0.08	0.11	0.03	0.05	0.28	0.23
a5ss@1:67450335:67452086:+|1:67450275:67452086:+.1	chr1:67450175-67452186	ENSG00000198160	MIER1	mesoderm induction early response 1 homolog (Xenopus laevis)	a5ss	NA	0.85	0.81	-0.04	0.85	0.63	-0.22
a5ss@11:118869876:118881474:+|11:118869819:118881474:+.1	chr11:118869719-118881574	ENSG00000186166	CCDC84	coiled-coil domain containing 84	a5ss	TRUE	0.17	0.57	0.4	0.51	0.26	-0.25
a5ss@11:216718:218778:-|11:216718:218832:-.1	chr11:216618-218932	ENSG00000142082	SIRT3	sirtuin 3	a5ss	NA	0.18	0.15	-0.03	0.14	0.34	0.2
a5ss@11:233534:236048:-|11:233534:236194:-.1	chr11:233434-236294	ENSG00000142082	SIRT3	sirtuin 3	a5ss	FALSE	0.69	0.43	-0.26	0.63	0.55	-0.08
a5ss@11:93428839:93429486:+|11:93428800:93429486:+.1	chr11:93428700-93429586	ENSG00000166004	KIAA1731	KIAA1731	a5ss	NA	0.77	0.66	-0.11	0.65	0.83	0.18
a5ss@12:118627746:118636829:-|12:118627746:118636856:-.1	chr12:118627646-118636956	ENSG00000135090	TAOK3	TAO kinase 3	a5ss	NA	0.1	0.24	0.14	0.05	0.21	0.16
a5ss@12:31242424:31242820:+|12:31242419:31242820:+.1	chr12:31242319-31242920	ENSG00000013573	DDX11	DEAD/H (Asp-Glu-Ala-Asp/His) box helicase 11	a5ss	FALSE	0.87	0.81	-0.06	0.79	0.9	0.11
a5ss@14:20920308:20920435:-|14:20920308:20920488:-.1	chr14:20920208-20920588	ENSG00000092094	OSGEP	O-sialoglycoprotein endopeptidase	a5ss	TRUE	0.08	0.21	0.13	0.12	0.16	0.04
a5ss@14:20929004:20929322:-|14:20929004:20929343:-.1	chr14:20928904-20929443	ENSG00000165782	TMEM55B	transmembrane protein 55B	a5ss	NA	0.54	0.61	0.07	0.45	0.61	0.16
a5ss@14:50789524:50790663:+|14:50789437:50790663:+.1	chr14:50789337-50790763	ENSG00000125375	ATP5S	ATP synthase, H+ transporting, mitochondrial Fo complex, subunit s (factor B)	a5ss	TRUE	0.2	0.08	-0.12	0.22	0.11	-0.11
a5ss@14:50789524:50792327:+|14:50789437:50792327:+.1	chr14:50789337-50792427	ENSG00000125375	ATP5S	ATP synthase, H+ transporting, mitochondrial Fo complex, subunit s (factor B)	a5ss	NA	0.51	0.35	-0.16	0.68	0.36	-0.32
a5ss@16:15043793:15043907:+|16:15042894:15043907:+.1	chr16:15042794-15044007	ENSG00000183426	NPIP	nuclear pore complex interacting protein	a5ss	TRUE	0.23	0.09	-0.14	0.1	0.18	0.08
a5ss@16:16427741:16429909:+|16:16427620:16429909:+.1	chr16:16427520-16430009	ENSG00000183889	PKD1P1	NPIP-like protein 1	a5ss	NA	0.56	0.82	0.26	0.52	0.81	0.29
a5ss@16:18462243:18466435:-|16:18462243:18466580:-.1	chr16:18462143-18466680	ENSG00000233024	PKD1P1	NPIP-like protein 1	a5ss	TRUE	0.3	0.53	0.23	0.99	0.79	-0.2
a5ss@16:2051192:2051584:-|16:2051192:2051593:-.1	chr16:2051092-2051693	ENSG00000167962	ZNF598	zinc finger protein 598	a5ss	NA	0.84	0.9	0.06	0.91	0.8	-0.11
a5ss@16:22524931:22525085:+|16:22524921:22525085:+.1	chr16:22524821-22525185	ENSG00000243716	NPIPL3	Putative NPIP-like protein LOC100132247	a5ss	NA	0.74	0.97	0.23	0.62	0.55	-0.07
a5ss@16:22530735:22535141:+|16:22530590:22535141:+.1	chr16:22530490-22535241	ENSG00000243716	NPIPL3	Putative NPIP-like protein LOC100132247	a5ss	TRUE	0.85	0.98	0.13	0.87	0.89	0.02
a5ss@16:27238154:27244317:-|16:27238154:27244322:-.1	chr16:27238054-27244422	ENSG00000169189	NSMCE1	non-SMC element 1 homolog (S. cerevisiae)	a5ss	NA	0.05	0.59	0.54	0.11	0.15	0.04
a5ss@16:4042364:4043350:-|16:4042364:4043407:-.1	chr16:4042264-4043507	ENSG00000162104	ADCY9	adenylate cyclase 9	a5ss	NA	0.22	0.09	-0.13	0.31	0.12	-0.19
a5ss@17:39976301:39976521:+|17:39975927:39976521:+.1	chr17:39975827-39976621	ENSG00000141756	FKBP10	FK506 binding protein 10, 65 kDa	a5ss	TRUE	0.22	0.24	0.02	0.15	0.35	0.2
a5ss@17:73262047:73262274:+|17:73262045:73262274:+.1	chr17:73261945-73262374	ENSG00000125445	MRPS7	mitochondrial ribosomal protein S7	a5ss	NA	0.67	0.73	0.06	0.64	0.92	0.28
a5ss@17:73487981:73488555:+|17:73487933:73488555:+.1	chr17:73487833-73488655	ENSG00000177728	KIAA0195	KIAA0195	a5ss	NA	0.73	0.59	-0.14	0.65	0.66	0.01
a5ss@19:1063898:1064160:+|19:1063862:1064160:+.1	chr19:1063762-1064260	ENSG00000064687	ABCA7	ATP-binding cassette, sub-family A (ABC1), member 7	a5ss	TRUE	0.18	0.16	-0.02	0.17	0.03	-0.14
a5ss@2:219425606:219427396:-|2:219425606:219427441:-.1	chr2:219425506-219427541	ENSG00000135913	USP37	ubiquitin specific peptidase 37	a5ss	NA	0.54	0.91	0.37	0.87	0.87	0
a5ss@2:220110518:220110618:+|2:220110244:220110618:+.1	chr2:220110144-220110718	ENSG00000115661	STK16	serine/threonine kinase 16	a5ss	NA	0.21	0.22	0.01	0.34	0.21	-0.13
a5ss@2:220370483:220370702:+|2:220370277:220370702:+.1	chr2:220370177-220370802	ENSG00000144591	GMPPA	GDP-mannose pyrophosphorylase A	a5ss	FALSE	0.41	0.42	0.01	0.46	0.36	-0.1
a5ss@22:24057381:24059218:-|22:24057381:24059295:-.1	chr22:24057281-24059395	ENSG00000228315	GUSBP11	NA	a5ss	NA	0.66	0.65	-0.01	0.6	0.81	0.21
a5ss@22:51220779:51221467:-|22:51220779:51221473:-.1	chr22:51220679-51221573	ENSG00000079974	RABL2B	RAB, member of RAS oncogene family-like 2B	a5ss	NA	0.73	0.74	0.01	0.86	0.54	-0.32
a5ss@22:51222449:51223601:+|22:51222292:51223601:+.1	chr22:51222192-51223701	ENSG00000184319	RPL23AP82	NA	a5ss	NA	0.34	0.27	-0.07	0.52	0.36	-0.16
a5ss@3:3169702:3170698:+|3:3168973:3170698:+.1	chr3:3168873-3170798	ENSG00000072756	TRNT1	tRNA nucleotidyl transferase, CCA-adding, 1	a5ss	NA	0.55	0.47	-0.08	0.65	0.49	-0.16
a5ss@3:48962404:48964895:+|3:48962272:48964895:+.1	chr3:48962172-48964995	ENSG00000177479	ARIH2	ariadne homolog 2 (Drosophila)	a5ss	NA	0.07	0.18	0.11	0.12	0.16	0.04
a5ss@4:53463907:53464735:-|4:53463907:53464794:-.1	chr4:53463807-53464894	ENSG00000109189	USP46	ubiquitin specific peptidase 46	a5ss	NA	0.23	0.17	-0.06	0.31	0.13	-0.18
a5ss@5:7869328:7870883:+|5:7869302:7870883:+.1	chr5:7869202-7870983	ENSG00000124275	MTRR	5-methyltetrahydrofolate-homocysteine methyltransferase reductase	a5ss	TRUE	0.69	0.9	0.21	0.65	0.82	0.17
a5ss@6:3137727:3138275:+|6:3137656:3138275:+.1	chr6:3137556-3138375	ENSG00000137274	BPHL	biphenyl hydrolase-like (serine hydrolase)	a5ss	NA	0.91	0.61	-0.3	0.77	0.96	0.19
a5ss@6:32150978:32151053:-|6:32150978:32151101:-.1	chr6:32150878-32151201	ENSG00000204305	AGER	advanced glycosylation end product-specific receptor	a5ss	NA	0.16	0.14	-0.02	0.03	0.22	0.19
a5ss@7:150737731:150737915:+|7:150737721:150737915:+.1	chr7:150737621-150738015	ENSG00000197150	ABCB8	ATP-binding cassette, sub-family B (MDR/TAP), member 8	a5ss	TRUE	0.12	0.1	-0.02	0.04	0.16	0.12
a5ss@7:50515987:50516816:-|7:50515987:50517198:-|7:50515987:50517243:-|7:50515987:50517254:-|7:50515987:50517261:-.1	chr7:50515887-50517361	ENSG00000132436	FIGNL1	fidgetin-like 1	a5ss	NA	0.34	0.47	0.13	0.39	0.37	-0.02
a5ss@7:50515987:50516816:-|7:50515987:50517198:-|7:50515987:50517243:-|7:50515987:50517254:-|7:50515987:50517261:-|7:50515987:50517277:-.1	chr7:50515887-50517377	ENSG00000132436	FIGNL1	fidgetin-like 1	a5ss	NA	0.34	0.46	0.12	0.37	0.34	-0.03
a5ss@8:145057979:145058176:-|8:145057979:145058203:-.1	chr8:145057879-145058303	ENSG00000178685	PARP10	poly (ADP-ribose) polymerase family, member 10	a5ss	NA	0.94	0.83	-0.11	0.93	0.93	0
a5ss@8:23297428:23299082:-|8:23297428:23299106:-.1	chr8:23297328-23299206	ENSG00000197217	ENTPD4	ectonucleoside triphosphate diphosphohydrolase 4	a5ss	NA	0.72	0.57	-0.15	0.67	0.48	-0.19
a5ss@9:128083841:128086077:+|9:128083778:128086077:+.1	chr9:128083678-128086177	ENSG00000165219	GAPVD1	GTPase activating protein and VPS9 domains 1	a5ss	NA	0.7	0.57	-0.13	0.68	0.67	-0.01
a5ss@9:95051708:95055723:-|9:95051708:95055893:-.1	chr9:95051608-95055993	ENSG00000196305	IARS	isoleucyl-tRNA synthetase	a5ss	NA	0.28	0.27	-0.01	0.35	0.22	-0.13
a5ss@X:70357242:70357408:+|X:70357233:70357408:+.1	chrX:70357133-70357508	ENSG00000184634	MED12	mediator complex subunit 12	a5ss	NA	0.65	0.46	-0.19	0.38	0.63	0.25
ci@1:100573273:100573366:-|1:100573365:100573366:-.1	chr1:100573173-100573466	ENSG00000156876	SASS6	spindle assembly 6 homolog (C. elegans)	ci	NA	1	0.97	-0.03	0.81	0.99	0.18
ci@1:101440458:101440775:+|1:101440458:101440459:+.1	chr1:101440358-101440875	ENSG00000162695	SLC30A7	solute carrier family 30 (zinc transporter), member 7	ci	NA	0.43	0.37	-0.06	0.47	0.28	-0.19
ci@1:109823668:109823759:-|1:109823758:109823759:-.1	chr1:109823568-109823859	ENSG00000134222	PSRC1	proline/serine-rich coiled-coil 1	ci	NA	0.66	0.53	-0.13	0.62	0.62	0
ci@1:111731408:111731834:-|1:111731833:111731834:-.1	chr1:111731308-111731934	ENSG00000162777	DENND2D	DENN/MADD domain containing 2D	ci	NA	0.92	0.92	0	0.94	0.81	-0.13
ci@1:114247419:114248512:-|1:114248511:114248512:-.1	chr1:114247319-114248612	ENSG00000116793	PHTF1	putative homeodomain transcription factor 1	ci	NA	0.81	0.54	-0.27	0.54	0.64	0.1
ci@1:1417994:1420396:+|1:1417994:1417995:+.1	chr1:1417894-1420496	ENSG00000160072	ATAD3B	ATPase family, AAA domain containing 3B	ci	NA	0.9	0.92	0.02	0.86	0.97	0.11
ci@1:145586956:145587349:-|1:145587348:145587349:-.1	chr1:145586856-145587449	ENSG00000186364	NUDT17	nudix (nucleoside diphosphate linked moiety X)-type motif 17	ci	NA	0.8	0.71	-0.09	1	0.66	-0.34
ci@1:151252734:151254019:-|1:151254018:151254019:-.1	chr1:151252634-151254119	ENSG00000232671	RP11-126K1.2	Novel protein; Uncharacterized protein	ci	NA	0.96	0.68	-0.28	0.77	0.85	0.08
ci@1:153719546:153719755:+|1:153719546:153719547:+.1	chr1:153719446-153719855	ENSG00000143624	INTS3	integrator complex subunit 3	ci	NA	0.96	0.85	-0.11	0.91	0.93	0.02
ci@1:153915101:153915354:-|1:153915353:153915354:-.1	chr1:153915001-153915454	ENSG00000198837	DENND4B	DENN/MADD domain containing 4B	ci	NA	0.94	0.78	-0.16	0.91	0.93	0.02
ci@1:155733355:155734791:-|1:155734790:155734791:-.1	chr1:155733255-155734891	ENSG00000116580	GON4L	gon-4-like (C. elegans)	ci	NA	0.51	0.54	0.03	0.73	0.55	-0.18
ci@1:158063236:158063413:+|1:158063236:158063237:+.1	chr1:158063136-158063513	ENSG00000183853	KIRREL	kin of IRRE like (Drosophila)	ci	NA	1	0.95	-0.05	0.84	0.99	0.15
ci@1:161134402:161134625:+|1:161134402:161134403:+.1	chr1:161134302-161134725	ENSG00000143258	USP21	ubiquitin specific peptidase 21	ci	NA	0.53	0.64	0.11	0.75	0.61	-0.14
ci@1:161138366:161138783:+|1:161138366:161138367:+.1	chr1:161138266-161138883	ENSG00000143224	PPOX	protoporphyrinogen oxidase	ci	NA	0.84	1	0.16	0.99	0.97	-0.02
ci@1:16264501:16265213:+|1:16264501:16264502:+.1	chr1:16264401-16265313	ENSG00000065526	SPEN	spen homolog, transcriptional regulator (Drosophila)	ci	NA	0.82	0.91	0.09	0.79	0.91	0.12
ci@1:16535578:16538997:-|1:16538996:16538997:-.1	chr1:16535478-16539097	ENSG00000142632	ARHGEF19	Rho guanine nucleotide exchange factor (GEF) 19	ci	NA	0.92	0.82	-0.1	0.92	0.88	-0.04
ci@1:180165734:180166468:+|1:180165734:180165735:+.1	chr1:180165634-180166568	ENSG00000116260	QSOX1	quiescin Q6 sulfhydryl oxidase 1	ci	NA	0.28	0.4	0.12	0.26	0.36	0.1
ci@1:213178796:213180471:-|1:213180470:213180471:-.1	chr1:213178696-213180571	ENSG00000174606	ANGEL2	angel homolog 2 (Drosophila)	ci	NA	0.86	0.99	0.13	0.97	0.96	-0.01
ci@1:223718661:223722681:-|1:223722680:223722681:-.1	chr1:223718561-223722781	ENSG00000203697	CAPN8	calpain 8	ci	NA	0.63	0.51	-0.12	0.72	0.7	-0.02
ci@1:228474740:228475395:+|1:228474740:228474741:+.1	chr1:228474640-228475495	ENSG00000154358	OBSCN	obscurin, cytoskeletal calmodulin and titin-interacting RhoGEF	ci	NA	0.84	0.75	-0.09	0.92	0.59	-0.33
ci@1:2316504:2317246:-|1:2317245:2317246:-.1	chr1:2316404-2317346	ENSG00000116151	MORN1	MORN repeat containing 1	ci	NA	0.59	0.8	0.21	0.69	0.68	-0.01
ci@1:27676976:27677285:+|1:27676976:27676977:+.1	chr1:27676876-27677385	ENSG00000142765	SYTL1	synaptotagmin-like 1	ci	NA	0.6	0.52	-0.08	0.66	0.52	-0.14
ci@1:27879801:27884816:-|1:27884815:27884816:-.1	chr1:27879701-27884916	ENSG00000126705	AHDC1	AT hook, DNA binding motif, containing 1	ci	NA	0.91	0.76	-0.15	1	0.76	-0.24
ci@1:32670221:32670795:+|1:32670221:32670222:+.1	chr1:32670121-32670895	ENSG00000160050	CCDC28B	coiled-coil domain containing 28B	ci	NA	0.63	0.82	0.19	0.87	0.53	-0.34
ci@1:40432604:40432758:+|1:40432604:40432605:+.1	chr1:40432504-40432858	ENSG00000168389	MFSD2A	major facilitator superfamily domain containing 2A	ci	NA	0.9	0.95	0.05	0.98	0.83	-0.15
ci@1:43917388:43917469:-|1:43917468:43917469:-.1	chr1:43917288-43917569	ENSG00000178922	HYI	hydroxypyruvate isomerase (putative)	ci	NA	0.95	0.82	-0.13	0.91	0.8	-0.11
ci@1:44415825:44421992:+|1:44415825:44415826:+.1	chr1:44415725-44422092	ENSG00000117408	IPO13	importin 13	ci	NA	0.84	0.68	-0.16	0.83	0.79	-0.04
ci@1:45268527:45268627:+|1:45268527:45268528:+.1	chr1:45268427-45268727	ENSG00000173846	PLK3	polo-like kinase 3	ci	NA	0.96	0.97	0.01	0.85	1	0.15
ci@1:52937774:52940504:-|1:52940503:52940504:-.1	chr1:52937674-52940604	ENSG00000134744	ZCCHC11	zinc finger, CCHC domain containing 11	ci	NA	0.95	0.99	0.04	0.87	0.99	0.12
ci@1:59004982:59012375:-|1:59012374:59012375:-.1	chr1:59004882-59012475	ENSG00000162600	OMA1	OMA1 zinc metallopeptidase homolog (S. cerevisiae)	ci	NA	0.89	0.67	-0.22	0.77	0.88	0.11
ci@1:62189456:62190627:-|1:62190626:62190627:-.1	chr1:62189356-62190727	ENSG00000162604	TM2D1	TM2 domain containing 1	ci	NA	0.78	0.75	-0.03	0.79	0.65	-0.14
ci@1:6272476:6272742:+|1:6272476:6272477:+.1	chr1:6272376-6272842	ENSG00000158286	RNF207	ring finger protein 207	ci	NA	0.79	0.89	0.1	0.87	0.61	-0.26
ci@1:6273243:6278349:+|1:6273243:6273244:+.1	chr1:6273143-6278449	ENSG00000158286	RNF207	ring finger protein 207	ci	NA	0.91	0.78	-0.13	0.8	0.92	0.12
ci@1:6521822:6522054:-|1:6522053:6522054:-.1	chr1:6521722-6522154	ENSG00000215788	TNFRSF25	tumor necrosis factor receptor superfamily, member 25	ci	NA	1	0.89	-0.11	0.94	0.89	-0.05
ci@1:6522726:6522923:-|1:6522922:6522923:-.1	chr1:6522626-6523023	ENSG00000215788	TNFRSF25	tumor necrosis factor receptor superfamily, member 25	ci	NA	0.87	0.61	-0.26	0.8	0.84	0.04
ci@1:6527632:6527885:-|1:6527884:6527885:-.1	chr1:6527532-6527985	ENSG00000171680	PLEKHG5	pleckstrin homology domain containing, family G (with RhoGef domain) member 5	ci	NA	0.83	0.54	-0.29	0.79	0.68	-0.11
ci@1:6646090:6646755:+|1:6646090:6646091:+.1	chr1:6645990-6646855	ENSG00000204859	ZBTB48	zinc finger and BTB domain containing 48	ci	NA	0.61	0.77	0.16	0.74	0.73	-0.01
ci@1:678730:679575:-|1:679574:679575:-.1	chr1:678630-679675	ENSG00000235373	RP11-206L10.3	NA	ci	NA	0.91	0.55	-0.36	0.84	0.8	-0.04
ci@1:79126339:79128389:+|1:79126339:79126340:+.1	chr1:79126239-79128489	ENSG00000137965	IFI44	interferon-induced protein 44	ci	NA	0.78	0.57	-0.21	0.78	0.78	0
ci@1:85961964:86043667:-|1:86043666:86043667:-.1	chr1:85961864-86043767	ENSG00000153904	DDAH1	dimethylarginine dimethylaminohydrolase 1	ci	NA	0.8	0.97	0.17	0.62	0.92	0.3
ci@1:897130:897206:+|1:897130:897131:+.1	chr1:897030-897306	ENSG00000187961	KLHL17	kelch-like family member 17	ci	NA	0.73	0.7	-0.03	0.79	0.58	-0.21
ci@1:94016662:94017966:+|1:94016662:94016663:+.1	chr1:94016562-94018066	ENSG00000137942	FNBP1L	formin binding protein 1-like	ci	NA	0.25	0.14	-0.11	0.21	0.22	0.01
ci@10:102739749:102739879:+|10:102739749:102739750:+.1	chr10:102739649-102739979	ENSG00000095539	SEMA4G	sema domain, immunoglobulin domain (Ig), transmembrane domain (TM) and short cytoplasmic domain, (semaphorin) 4G	ci	NA	0.68	0.73	0.05	0.97	0.7	-0.27
ci@10:103868080:103868786:-|10:103868785:103868786:-.1	chr10:103867980-103868886	ENSG00000198728	LDB1	LIM domain binding 1	ci	NA	0.33	0.28	-0.05	0.44	0.31	-0.13
ci@10:104159475:104159837:+|10:104159475:104159476:+.1	chr10:104159375-104159937	ENSG00000077150	NFKB2	nuclear factor of kappa light polypeptide gene enhancer in B-cells 2 (p49/p100)	ci	NA	0.96	0.9	-0.06	0.8	0.95	0.15
ci@10:104491540:104491909:+|10:104491540:104491541:+.1	chr10:104491440-104492009	ENSG00000156398	SFXN2	sideroflexin 2	ci	NA	0.86	0.98	0.12	0.94	0.85	-0.09
ci@10:114193039:114194055:-|10:114194054:114194055:-.1	chr10:114192939-114194155	ENSG00000023041	ZDHHC6	zinc finger, DHHC-type containing 6	ci	NA	0.88	0.87	-0.01	0.83	0.93	0.1
ci@10:116038610:116042275:+|10:116038610:116038611:+.1	chr10:116038510-116042375	ENSG00000165816	VWA2	von Willebrand factor A domain containing 2	ci	NA	1	1	0	1	0.8	-0.2
ci@10:123976343:123984241:+|10:123976343:123976344:+.1	chr10:123976243-123984341	ENSG00000138162	TACC2	transforming, acidic coiled-coil containing protein 2	ci	NA	0.94	1	0.06	0.98	0.85	-0.13
ci@10:124766692:124768210:-|10:124768209:124768210:-.1	chr10:124766592-124768310	ENSG00000095574	IKZF5	IKAROS family zinc finger 5 (Pegasus)	ci	NA	0.83	1	0.17	0.83	1	0.17
ci@10:127529565:127530312:-|10:127530311:127530312:-.1	chr10:127529465-127530412	ENSG00000089876	DHX32	DEAH (Asp-Glu-Ala-His) box polypeptide 32	ci	NA	0.55	0.59	0.04	0.72	0.59	-0.13
ci@10:13164487:13165995:+|10:13164487:13164488:+.1	chr10:13164387-13166095	ENSG00000123240	OPTN	optineurin	ci	NA	0.96	0.84	-0.12	0.94	0.96	0.02
ci@10:131978585:131982132:+|10:131978585:131978586:+.1	chr10:131978485-131982232	ENSG00000108010	GLRX3	glutaredoxin 3	ci	NA	0.21	0.03	-0.18	0.3	0.13	-0.17
ci@10:135213123:135215033:+|10:135213123:135213124:+.1	chr10:135213023-135215133	ENSG00000148824	MTG1	mitochondrial GTPase 1 homolog (S. cerevisiae)	ci	NA	0.61	0.83	0.22	0.71	0.8	0.09
ci@10:24834032:24834756:+|10:24834032:24834033:+.1	chr10:24833932-24834856	ENSG00000120549	KIAA1217	KIAA1217	ci	NA	0.55	0.26	-0.29	0.45	0.38	-0.07
ci@10:63944146:63958042:-|10:63958041:63958042:-.1	chr10:63944046-63958142	ENSG00000182010	RTKN2	rhotekin 2	ci	NA	0.03	0.04	0.01	0.02	0.19	0.17
ci@10:91174560:91176962:+|10:91174560:91174561:+.1	chr10:91174460-91177062	ENSG00000152778	IFIT5	interferon-induced protein with tetratricopeptide repeats 5	ci	NA	0.84	0.91	0.07	0.76	0.97	0.21
ci@11:117160523:117161204:-|11:117161203:117161204:-.1	chr11:117160423-117161304	ENSG00000186318	BACE1	beta-site APP-cleaving enzyme 1	ci	NA	0.64	0.36	-0.28	0.71	0.58	-0.13
ci@11:120200758:120201116:+|11:120200758:120200759:+.1	chr11:120200658-120201216	ENSG00000181264	TMEM136	transmembrane protein 136	ci	NA	0.24	0.16	-0.08	0.3	0.11	-0.19
ci@11:124615878:124616300:+|11:124615878:124615879:+.1	chr11:124615778-124616400	ENSG00000154146	NRGN	neurogranin (protein kinase C substrate, RC3)	ci	NA	0.78	0.97	0.19	0.83	0.9	0.07
ci@11:291113:291976:+|11:291113:291114:+.1	chr11:291013-292076	ENSG00000142102	ATHL1	ATH1, acid trehalase-like 1 (yeast)	ci	NA	0.45	0.62	0.17	0.44	0.43	-0.01
ci@11:293502:293594:+|11:293502:293503:+.1	chr11:293402-293694	ENSG00000142102	ATHL1	ATH1, acid trehalase-like 1 (yeast)	ci	NA	0.4	0.25	-0.15	0.48	0.32	-0.16
ci@11:33763630:33768676:-|11:33768675:33768676:-.1	chr11:33763530-33768776	ENSG00000110429	FBXO3	F-box protein 3	ci	NA	0.76	0.62	-0.14	0.64	0.71	0.07
ci@11:3727857:3733794:-|11:3733793:3733794:-.1	chr11:3727757-3733894	ENSG00000110713	NUP98	nucleoporin 98kDa	ci	NA	0.56	0.69	0.13	0.65	0.69	0.04
ci@11:376351:376421:+|11:376351:376352:+.1	chr11:376251-376521	ENSG00000182272	B4GALNT4	beta-1,4-N-acetyl-galactosaminyl transferase 4	ci	NA	0.86	0.93	0.07	0.74	0.97	0.23
ci@11:429652:429758:-|11:429757:429758:-.1	chr11:429552-429858	ENSG00000185101	ANO9	anoctamin 9	ci	NA	0.71	0.82	0.11	0.79	0.53	-0.26
ci@11:44101170:44102570:+|11:44101170:44101171:+.1	chr11:44101070-44102670	ENSG00000110455	ACCS	1-aminocyclopropane-1-carboxylate synthase homolog (Arabidopsis)(non-functional)	ci	NA	0.74	0.44	-0.3	0.89	0.77	-0.12
ci@11:557097:557399:-|11:557398:557399:-.1	chr11:556997-557499	ENSG00000185522	C11orf35	chromosome 11 open reading frame 35	ci	NA	0.71	0.87	0.16	0.46	0.89	0.43
ci@11:62496208:62496295:+|11:62496208:62496209:+.1	chr11:62496108-62496395	ENSG00000162222	TTC9C	tetratricopeptide repeat domain 9C	ci	NA	0.35	0.52	0.17	0.43	0.58	0.15
ci@11:63766876:63767002:-|11:63767001:63767002:-.1	chr11:63766776-63767102	ENSG00000133315	MACROD1	MACRO domain containing 1	ci	NA	0.91	0.96	0.05	0.88	1	0.12
ci@11:64564365:64564454:-|11:64564453:64564454:-.1	chr11:64564265-64564554	ENSG00000168067	MAP4K2	mitogen-activated protein kinase kinase kinase kinase 2	ci	NA	0.94	0.96	0.02	0.99	0.88	-0.11
ci@11:64568298:64568372:-|11:64568371:64568372:-.1	chr11:64568198-64568472	ENSG00000168067	MAP4K2	mitogen-activated protein kinase kinase kinase kinase 2	ci	NA	0.77	0.95	0.18	0.91	0.95	0.04
ci@11:64698961:64699031:+|11:64698961:64698962:+.1	chr11:64698861-64699131	ENSG00000068971	PPP2R5B	protein phosphatase 2, regulatory subunit B', beta	ci	NA	0.97	0.76	-0.21	0.85	0.87	0.02
ci@11:6471851:6472122:-|11:6472121:6472122:-.1	chr11:6471751-6472222	ENSG00000110171	TRIM3	tripartite motif containing 3	ci	NA	0.61	0.9	0.29	0.97	0.95	-0.02
ci@11:65635892:65635981:-|11:65635980:65635981:-.1	chr11:65635792-65636081	ENSG00000172638	EFEMP2	EGF containing fibulin-like extracellular matrix protein 2	ci	NA	0.7	1	0.3	1	0.94	-0.06
ci@11:66133492:66133597:-|11:66133596:66133597:-.1	chr11:66133392-66133697	ENSG00000174669	SLC29A2	solute carrier family 29 (nucleoside transporters), member 2	ci	NA	0.72	0.88	0.16	0.84	0.86	0.02
ci@11:66299213:66299422:+|11:66299213:66299214:+.1	chr11:66299113-66299522	ENSG00000256349	BBS1	Bardet-Biedl syndrome 1 protein	ci	NA	0.82	0.85	0.03	0.68	0.9	0.22
ci@11:68512579:68514676:-|11:68514675:68514676:-.1	chr11:68512479-68514776	ENSG00000132749	MTL5	metallothionein-like 5, testis-specific (tesmin)	ci	NA	0.63	0.49	-0.14	0.65	0.65	0
ci@11:69062962:69063059:+|11:69062962:69062963:+.1	chr11:69062862-69063159	ENSG00000172927	MYEOV	myeloma overexpressed (in a subset of t(11;14) positive multiple myelomas)	ci	NA	0.4	0.22	-0.18	0.38	0.29	-0.09
ci@11:698888:700142:+|11:698888:698889:+.1	chr11:698788-700242	ENSG00000177042	TMEM80	transmembrane protein 80	ci	NA	0.72	0.8	0.08	0.42	0.73	0.31
ci@11:700235:700615:+|11:700235:700236:+.1	chr11:700135-700715	ENSG00000177042	TMEM80	transmembrane protein 80	ci	NA	0.96	0.95	-0.01	0.87	0.99	0.12
ci@11:72535167:72535779:+|11:72535167:72535168:+.1	chr11:72535067-72535879	ENSG00000168010	ATG16L2	autophagy related 16-like 2 (S. cerevisiae)	ci	NA	0.57	0.37	-0.2	0.56	0.5	-0.06
ci@11:76913469:76914105:+|11:76913469:76913470:+.1	chr11:76913369-76914205	ENSG00000137474	MYO7A	myosin VIIA	ci	NA	0.72	0.73	0.01	0.88	0.62	-0.26
ci@11:802891:803174:-|11:803173:803174:-.1	chr11:802791-803274	ENSG00000177595	PIDD	p53-induced death domain protein	ci	NA	0.32	0.51	0.19	0.33	0.54	0.21
ci@11:93467826:93469307:-|11:93469306:93469307:-.1	chr11:93467726-93469407	ENSG00000166012	TAF1D	TATA box binding protein (TBP)-associated factor, RNA polymerase I, D, 41kDa	ci	NA	0.58	0.56	-0.02	0.47	0.61	0.14
ci@12:10526735:10532301:+|12:10526735:10526736:+.1	chr12:10526635-10532401	ENSG00000245648	RP11-277P12.20	NA	ci	NA	1	0.85	-0.15	0.96	1	0.04
ci@12:111066723:111070277:+|12:111066723:111066724:+.1	chr12:111066623-111070377	ENSG00000204852	TCTN1	tectonic family member 1	ci	NA	0.75	0.66	-0.09	0.78	0.59	-0.19
ci@12:112638602:112641440:-|12:112641439:112641440:-.1	chr12:112638502-112641540	ENSG00000173064	HECTD4	HECT domain containing E3 ubiquitin protein ligase 4	ci	NA	0.87	0.92	0.05	0.87	0.99	0.12
ci@12:121880639:121880795:-|12:121880794:121880795:-.1	chr12:121880539-121880895	ENSG00000089094	KDM2B	lysine (K)-specific demethylase 2B	ci	NA	0.98	0.83	-0.15	0.98	1	0.02
ci@12:123340159:123340378:+|12:123340159:123340160:+.1	chr12:123340059-123340478	ENSG00000130787	HIP1R	huntingtin interacting protein 1 related	ci	NA	0.83	0.85	0.02	0.83	0.94	0.11
ci@12:48137851:48140643:-|12:48140642:48140643:-.1	chr12:48137751-48140743	ENSG00000079337	RAPGEF3	Rap guanine nucleotide exchange factor (GEF) 3	ci	NA	0.09	0.14	0.05	0.05	0.38	0.33
ci@12:49437781:49437983:-|12:49437982:49437983:-.1	chr12:49437681-49438083	ENSG00000167548	MLL2	myeloid/lymphoid or mixed-lineage leukemia 2	ci	NA	0.55	0.57	0.02	0.49	0.65	0.16
ci@12:50031367:50031516:+|12:50031367:50031368:+.1	chr12:50031267-50031616	ENSG00000110844	PRPF40B	PRP40 pre-mRNA processing factor 40 homolog B (S. cerevisiae)	ci	NA	0.59	0.57	-0.02	0.87	0.68	-0.19
ci@12:56117833:56118106:+|12:56117833:56117834:+.1	chr12:56117733-56118206	ENSG00000135437	RDH5	retinol dehydrogenase 5 (11-cis/9-cis)	ci	NA	0.52	0.1	-0.42	0.58	0.08	-0.5
ci@12:56712218:56712872:-|12:56712871:56712872:-.1	chr12:56712118-56712972	ENSG00000135473	PAN2	PAN2 poly(A) specific ribonuclease subunit homolog (S. cerevisiae)	ci	NA	0.87	0.99	0.12	0.93	0.95	0.02
ci@12:56715952:56716207:-|12:56716206:56716207:-.1	chr12:56715852-56716307	ENSG00000135473	PAN2	PAN2 poly(A) specific ribonuclease subunit homolog (S. cerevisiae)	ci	NA	0.95	0.9	-0.05	0.98	0.82	-0.16
ci@12:56720743:56721148:-|12:56721147:56721148:-.1	chr12:56720643-56721248	ENSG00000135473	PAN2	PAN2 poly(A) specific ribonuclease subunit homolog (S. cerevisiae)	ci	NA	0.92	0.84	-0.08	0.96	0.73	-0.23
ci@12:58121554:58121720:-|12:58121719:58121720:-.1	chr12:58121454-58121820	ENSG00000135439	AGAP2	ArfGAP with GTPase domain, ankyrin repeat and PH domain 2	ci	NA	0.11	0.01	-0.1	0.14	0.26	0.12
ci@12:58121554:58121720:-|12:58121719:58121720:-.1	chr12:58121454-58121820	ENSG00000135439	AGAP2	ArfGAP with GTPase domain, ankyrin repeat and PH domain 2	ci	NA	0.11	0.01	-0.1	0.14	0.26	0.12
ci@12:58196131:58197030:-|12:58197029:58197030:-.1	chr12:58196031-58197130	ENSG00000135407	AVIL	advillin	ci	NA	0.04	0.35	0.31	0.38	0.2	-0.18
ci@12:64609743:64615783:-|12:64615782:64615783:-.1	chr12:64609643-64615883	ENSG00000174206	C12orf66	chromosome 12 open reading frame 66	ci	NA	0.82	0.87	0.05	0.62	0.85	0.23
ci@12:66221867:66232299:+|12:66221867:66221868:+.1	chr12:66221767-66232399	ENSG00000149948	HMGA2	high mobility group AT-hook 2	ci	NA	0.9	0.79	-0.11	0.81	0.81	0
ci@12:76741567:76741942:-|12:76741941:76741942:-.1	chr12:76741467-76742042	ENSG00000179941	BBS10	Bardet-Biedl syndrome 10	ci	NA	0.52	0.51	-0.01	0.56	0.08	-0.48
ci@12:88524995:88530420:-|12:88530419:88530420:-.1	chr12:88524895-88530520	ENSG00000198707	CEP290	centrosomal protein 290kDa	ci	NA	0.73	0.86	0.13	0.74	0.46	-0.28
ci@12:94692571:94694686:+|12:94692571:94692572:+.1	chr12:94692471-94694786	ENSG00000136040	PLXNC1	plexin C1	ci	NA	0.87	1	0.13	0.76	1	0.24
ci@12:96674057:96674586:-|12:96674585:96674586:-.1	chr12:96673957-96674686	ENSG00000059758	CDK17	cyclin-dependent kinase 17	ci	NA	0.8	0.54	-0.26	0.75	0.56	-0.19
ci@13:101289956:101290184:-|13:101290183:101290184:-.1	chr13:101289856-101290284	ENSG00000125247	TMTC4	transmembrane and tetratricopeptide repeat containing 4	ci	NA	0.96	0.97	0.01	0.88	0.99	0.11
ci@13:103518261:103518612:+|13:103518261:103518262:+.1	chr13:103518161-103518712	ENSG00000134899	ERCC5	excision repair cross-complementing rodent repair deficiency, complementation group 5	ci	NA	0.96	0.95	-0.01	0.87	0.98	0.11
ci@13:111286942:111287019:+|13:111286942:111286943:+.1	chr13:111286842-111287119	ENSG00000213995	CARKD	carbohydrate kinase domain containing	ci	NA	0.71	0.87	0.16	0.81	0.76	-0.05
ci@13:113532617:113536190:+|13:113532617:113532618:+.1	chr13:113532517-113536290	ENSG00000068650	ATP11A	ATPase, class VI, type 11A	ci	NA	0.25	0.02	-0.23	0.16	0.08	-0.08
ci@13:113978892:113979976:-|13:113979975:113979976:-.1	chr13:113978792-113980076	ENSG00000139835	GRTP1	growth hormone regulated TBC protein 1	ci	NA	0.59	0.41	-0.18	0.47	0.5	0.03
ci@13:114018225:114018335:-|13:114018334:114018335:-.1	chr13:114018125-114018435	ENSG00000139835	GRTP1	growth hormone regulated TBC protein 1	ci	NA	0.95	0.83	-0.12	0.9	0.96	0.06
ci@13:20409829:20411796:-|13:20411795:20411796:-.1	chr13:20409729-20411896	ENSG00000132950	ZMYM5	zinc finger, MYM-type 5	ci	NA	0.37	0.59	0.22	0.3	0.28	-0.02
ci@13:39618318:39621177:+|13:39618318:39618319:+.1	chr13:39618218-39621277	ENSG00000188811	NHLRC3	NHL repeat containing 3	ci	NA	0.84	0.78	-0.06	0.7	0.92	0.22
ci@13:41893046:41894803:+|13:41893046:41893047:+.1	chr13:41892946-41894903	ENSG00000172766	NAA16	N(alpha)-acetyltransferase 16, NatA auxiliary subunit	ci	NA	0.77	0.97	0.2	0.85	1	0.15
ci@13:79894845:79896484:-|13:79896483:79896484:-.1	chr13:79894745-79896584	ENSG00000139746	RBM26	RNA binding motif protein 26	ci	NA	0.89	0.97	0.08	0.85	0.98	0.13
ci@14:105836237:105843105:+|14:105836237:105836238:+.1	chr14:105836137-105843205	ENSG00000179364	PACS2	phosphofurin acidic cluster sorting protein 2	ci	NA	0.65	0.66	0.01	0.68	0.79	0.11
ci@14:20920308:20920488:-|14:20920487:20920488:-.1	chr14:20920208-20920588	ENSG00000092094	OSGEP	O-sialoglycoprotein endopeptidase	ci	NA	0.85	0.61	-0.24	0.81	0.73	-0.08
ci@14:21967281:21967450:-|14:21967449:21967450:-.1	chr14:21967181-21967550	ENSG00000165819	METTL3	methyltransferase like 3	ci	NA	0.6	0.73	0.13	0.68	0.73	0.05
ci@14:23770073:23770607:-|14:23770606:23770607:-.1	chr14:23769973-23770707	ENSG00000235194	PPP1R3E	protein phosphatase 1, regulatory subunit 3E	ci	NA	0.07	0.2	0.13	0.03	0.32	0.29
ci@14:24659859:24661377:-|14:24661376:24661377:-.1	chr14:24659759-24661477	ENSG00000254692	TM9SF1	NA	ci	NA	0.79	0.71	-0.08	0.77	0.63	-0.14
ci@14:36988884:36990849:+|14:36988884:36988885:+.1	chr14:36988784-36990949	ENSG00000253563	NKX2-1-AS1	NA	ci	NA	0.02	0.05	0.03	0	0.1	0.1
ci@14:45605742:45606272:+|14:45605742:45605743:+.1	chr14:45605642-45606372	ENSG00000187790	FANCM	Fanconi anemia, complementation group M	ci	NA	0.63	0.91	0.28	0.87	0.82	-0.05
ci@14:50789437:50790663:+|14:50789437:50789438:+.1	chr14:50789337-50790763	ENSG00000258447	NA	NA	ci	NA	0.69	0.8	0.11	0.7	0.85	0.15
ci@14:53196928:53197177:+|14:53196928:53196929:+.1	chr14:53196828-53197277	ENSG00000198252	STYX	serine/threonine/tyrosine interacting protein	ci	NA	0.16	0.17	0.01	0.36	0.06	-0.3
ci@14:68114900:68117432:+|14:68114900:68114901:+.1	chr14:68114800-68117532	ENSG00000081181	ARG2	arginase, type II	ci	NA	0.1	0.55	0.45	0.34	0.33	-0.01
ci@14:68222862:68228083:-|14:68228082:68228083:-.1	chr14:68222762-68228183	ENSG00000072121	ZFYVE26	zinc finger, FYVE domain containing 26	ci	NA	0.75	0.53	-0.22	0.73	0.67	-0.06
ci@14:74422631:74424850:+|14:74422631:74422632:+.1	chr14:74422531-74424950	ENSG00000119723	COQ6	coenzyme Q6 homolog, monooxygenase (S. cerevisiae)	ci	NA	0.97	0.85	-0.12	0.92	0.89	-0.03
ci@14:74436828:74438555:-|14:74438554:74438555:-.1	chr14:74436728-74438655	ENSG00000187097	ENTPD5	ectonucleoside triphosphate diphosphohydrolase 5	ci	NA	1	1	0	1	0.86	-0.14
ci@14:74754589:74754910:-|14:74754909:74754910:-.1	chr14:74754489-74755010	ENSG00000119688	ABCD4	ATP-binding cassette, sub-family D (ALD), member 4	ci	NA	0.92	0.97	0.05	0.84	0.97	0.13
ci@14:75516421:75518083:-|14:75518082:75518083:-.1	chr14:75516321-75518183	ENSG00000119684	MLH3	mutL homolog 3 (E. coli)	ci	NA	0.68	0.46	-0.22	0.83	0.53	-0.3
ci@14:93151495:93154271:+|14:93151495:93151496:+.1	chr14:93151395-93154371	ENSG00000100599	RIN3	Ras and Rab interactor 3	ci	NA	0.9	0.77	-0.13	0.88	0.73	-0.15
ci@14:95670800:95675732:-|14:95675731:95675732:-.1	chr14:95670700-95675832	ENSG00000165959	CLMN	calmin (calponin-like, transmembrane)	ci	NA	0.85	0.95	0.1	1	0.73	-0.27
ci@15:22872499:22873202:+|15:22872499:22872500:+.1	chr15:22872399-22873302	ENSG00000153575	TUBGCP5	tubulin, gamma complex associated protein 5	ci	NA	0.96	0.84	-0.12	0.87	0.93	0.06
ci@15:40400587:40400974:-|15:40400973:40400974:-.1	chr15:40400487-40401074	ENSG00000104081	BMF	Bcl2 modifying factor	ci	NA	0.6	0.88	0.28	0.78	0.89	0.11
ci@15:43700286:43701095:-|15:43701094:43701095:-.1	chr15:43700186-43701195	ENSG00000067369	TP53BP1	tumor protein p53 binding protein 1	ci	NA	0.72	0.59	-0.13	0.77	0.66	-0.11
ci@15:44066971:44067504:-|15:44067503:44067504:-.1	chr15:44066871-44067604	ENSG00000128886	ELL3	elongation factor RNA polymerase II-like 3	ci	NA	0.96	0.75	-0.21	0.96	0.98	0.02
ci@15:49031485:49033798:-|15:49033797:49033798:-.1	chr15:49031385-49033898	ENSG00000103995	CEP152	centrosomal protein 152kDa	ci	NA	0.71	0.45	-0.26	0.45	0.51	0.06
ci@15:65110290:65110456:-|15:65110455:65110456:-.1	chr15:65110190-65110556	ENSG00000140451	PIF1	PIF1 5'-to-3' DNA helicase homolog (S. cerevisiae)	ci	NA	0.67	0.8	0.13	0.85	0.59	-0.26
ci@15:67813932:67818756:+|15:67813932:67813933:+.1	chr15:67813832-67818856	ENSG00000189227	C15orf61	chromosome 15 open reading frame 61	ci	NA	0.92	0.89	-0.03	0.96	0.82	-0.14
ci@15:74882344:74883492:+|15:74882344:74882345:+.1	chr15:74882244-74883592	ENSG00000179361	ARID3B	AT rich interactive domain 3B (BRIGHT-like)	ci	NA	0.84	0.78	-0.06	0.67	0.94	0.27
ci@15:79292255:79294004:-|15:79294003:79294004:-.1	chr15:79292155-79294104	ENSG00000058335	RASGRF1	Ras protein-specific guanine nucleotide-releasing factor 1	ci	NA	0.42	0.63	0.21	0.49	0.57	0.08
ci@15:82767756:82768927:-|15:82768926:82768927:-.1	chr15:82767656-82769027	ENSG00000255769	RP11-152F13.3	NA	ci	NA	1	0.06	-0.94	0.74	0.04	-0.7
ci@15:83144340:83145511:-|15:83145510:83145511:-.1	chr15:83144240-83145611	ENSG00000259472	RP13-996F3.3	NA	ci	NA	0.1	0.94	0.84	0.13	0.95	0.82
ci@15:89172657:89173289:+|15:89172657:89172658:+.1	chr15:89172557-89173389	ENSG00000181026	AEN	apoptosis enhancing nuclease	ci	NA	0.95	0.84	-0.11	0.94	0.92	-0.02
ci@16:14020613:14021885:+|16:14020613:14020614:+.1	chr16:14020513-14021985	ENSG00000175595	ERCC4	excision repair cross-complementing rodent repair deficiency, complementation group 4	ci	NA	0.9	0.7	-0.2	0.96	0.97	0.01
ci@16:15042894:15043907:+|16:15042894:15042895:+.1	chr16:15042794-15044007	ENSG00000183426	NPIP	nuclear pore complex interacting protein	ci	NA	0.45	0.82	0.37	0.74	0.69	-0.05
ci@16:1705301:1705878:+|16:1705301:1705302:+.1	chr16:1705201-1705978	ENSG00000007545	CRAMP1L	Crm, cramped-like (Drosophila)	ci	NA	0.88	1	0.12	0.96	1	0.04
ci@16:1823475:1823706:+|16:1823475:1823476:+.1	chr16:1823375-1823806	ENSG00000197774	EME2	essential meiotic endonuclease 1 homolog 2 (S. pombe)	ci	NA	0.74	0.95	0.21	0.79	0.85	0.06
ci@16:21426406:21436300:-|16:21436299:21436300:-.1	chr16:21426306-21436400	ENSG00000180747	CTD-2547E10.2	NA	ci	NA	0.96	0.76	-0.2	1	1	0
ci@16:21498937:21531149:-|16:21531148:21531149:-.1	chr16:21498837-21531249	ENSG00000180747	CTD-2547E10.2	NA	ci	NA	0.83	1	0.17	0.95	0.89	-0.06
ci@16:2578560:2578651:+|16:2578560:2578561:+.1	chr16:2578460-2578751	ENSG00000162066	AMDHD2	amidohydrolase domain containing 2	ci	NA	0.42	0.37	-0.05	0.38	0.61	0.23
ci@16:2579096:2579476:+|16:2579096:2579097:+.1	chr16:2578996-2579576	ENSG00000162066	AMDHD2	amidohydrolase domain containing 2	ci	NA	0.89	0.86	-0.03	0.84	0.96	0.12
ci@16:27692851:27709649:+|16:27692851:27692852:+.1	chr16:27692751-27709749	ENSG00000047578	KIAA0556	KIAA0556	ci	NA	0.79	0.78	-0.01	0.86	0.69	-0.17
ci@16:28601987:28602094:+|16:28601987:28601988:+.1	chr16:28601887-28602194	ENSG00000176476	CCDC101	coiled-coil domain containing 101	ci	NA	0.99	0.98	-0.01	1	0.88	-0.12
ci@16:30205593:30206061:+|16:30205593:30205594:+.1	chr16:30205493-30206161	ENSG00000132207	SLX1A	SLX1 structure-specific endonuclease subunit homolog A (S. cerevisiae)	ci	NA	0	0	0	0	0.29	0.29
ci@16:30206112:30206207:+|16:30206112:30206113:+.1	chr16:30206012-30206307	ENSG00000213599	SLX1A-SULT1A3	NA	ci	NA	0.41	0.19	-0.22	0.42	0.44	0.02
ci@16:30214327:30214826:+|16:30214327:30214328:+.1	chr16:30214227-30214926	ENSG00000213599	SLX1A-SULT1A3	NA	ci	NA	0.87	0.9	0.03	0.97	0.86	-0.11
ci@16:31096345:31096431:-|16:31096430:31096431:-.1	chr16:31096245-31096531	ENSG00000151006	PRSS53	protease, serine, 53	ci	NA	0.6	0.22	-0.38	0.62	0.62	0
ci@16:31131835:31138356:+|16:31131835:31131836:+.1	chr16:31131735-31138456	ENSG00000103510	KAT8	K(lysine) acetyltransferase 8	ci	NA	0.58	0.76	0.18	0.65	0.68	0.03
ci@16:3335239:3335681:+|16:3335239:3335240:+.1	chr16:3335139-3335781	ENSG00000006194	ZNF263	zinc finger protein 263	ci	NA	0.93	0.78	-0.15	0.95	0.84	-0.11
ci@16:456833:456890:+|16:456833:456834:+.1	chr16:456733-456990	ENSG00000242612	DECR2	2,4-dienoyl CoA reductase 2, peroxisomal	ci	NA	0.18	0.48	0.3	0.31	0.22	-0.09
ci@16:4849782:4850499:-|16:4850498:4850499:-.1	chr16:4849682-4850599	ENSG00000067836	ROGDI	rogdi homolog (Drosophila)	ci	NA	0.86	0.83	-0.03	0.92	0.81	-0.11
ci@16:50348317:50348925:+|16:50348317:50348318:+.1	chr16:50348217-50349025	ENSG00000121281	ADCY7	adenylate cyclase 7	ci	NA	0.91	0.57	-0.34	0.94	0.85	-0.09
ci@16:54953121:54954210:-|16:54954209:54954210:-.1	chr16:54953021-54954310	ENSG00000245694	CRNDE	NA	ci	NA	0.94	0.77	-0.17	0.94	0.9	-0.04
ci@16:57507407:57507525:-|16:57507524:57507525:-.1	chr16:57507307-57507625	ENSG00000125170	DOK4	docking protein 4	ci	NA	0.52	0.65	0.13	0.64	0.93	0.29
ci@16:66766377:66768121:-|16:66768120:66768121:-.1	chr16:66766277-66768221	ENSG00000135720	DYNC1LI2	dynein, cytoplasmic 1, light intermediate chain 2	ci	NA	0.73	0.85	0.12	0.82	0.83	0.01
ci@16:66977274:66977742:+|16:66977274:66977275:+.1	chr16:66977174-66977842	ENSG00000172831	CES2	carboxylesterase 2	ci	NA	0.88	0.84	-0.04	0.88	0.73	-0.15
ci@16:67037456:67037987:+|16:67037456:67037457:+.1	chr16:67037356-67038087	ENSG00000172824	CES4A	carboxylesterase 4A	ci	NA	0.9	0.91	0.01	1	0.67	-0.33
ci@16:67193959:67195638:+|16:67193959:67193960:+.1	chr16:67193859-67195738	ENSG00000135722	FBXL8	F-box and leucine-rich repeat protein 8	ci	NA	0.96	0.85	-0.11	0.85	0.84	-0.01
ci@16:67198047:67198344:+|16:67198047:67198048:+.1	chr16:67197947-67198444	ENSG00000102878	HSF4	heat shock transcription factor 4	ci	NA	0.82	0.66	-0.16	0.76	0.48	-0.28
ci@16:67212407:67213333:-|16:67213332:67213333:-.1	chr16:67212307-67213433	ENSG00000196123	KIAA0895L	KIAA0895-like	ci	NA	0.41	0.35	-0.06	0.51	0.17	-0.34
ci@16:67213861:67213944:-|16:67213943:67213944:-.1	chr16:67213761-67214044	ENSG00000196123	KIAA0895L	KIAA0895-like	ci	NA	0.89	0.9	0.01	0.79	0.95	0.16
ci@16:67863991:67864293:-|16:67864292:67864293:-.1	chr16:67863891-67864393	ENSG00000102901	CENPT	centromere protein T	ci	NA	0.46	0.32	-0.14	0.39	0.39	0
ci@16:67981691:67981964:-|16:67981963:67981964:-.1	chr16:67981591-67982064	ENSG00000124067	SLC12A4	solute carrier family 12 (potassium/chloride transporters), member 4	ci	NA	0.75	1	0.25	1	0.81	-0.19
ci@16:68335308:68336284:-|16:68336283:68336284:-.1	chr16:68335208-68336384	ENSG00000103061	SLC7A6OS	solute carrier family 7, member 6 opposite strand	ci	NA	0.81	0.73	-0.08	0.87	0.71	-0.16
ci@16:69364998:69366617:-|16:69366616:69366617:-.1	chr16:69364898-69366717	ENSG00000213380	COG8	component of oligomeric golgi complex 8	ci	NA	0.85	0.72	-0.13	0.79	0.82	0.03
ci@16:712059:712220:+|16:712059:712060:+.1	chr16:711959-712320	ENSG00000161996	WDR90	WD repeat domain 90	ci	NA	0.95	0.79	-0.16	0.96	0.92	-0.04
ci@16:721000:721083:+|16:721000:721001:+.1	chr16:720900-721183	ENSG00000140983	RHOT2	ras homolog family member T2	ci	NA	0.63	0.64	0.01	0.57	0.74	0.17
ci@16:766992:767071:+|16:766992:766993:+.1	chr16:766892-767171	ENSG00000103260	METRN	meteorin, glial cell differentiation regulator	ci	NA	0.54	0.65	0.11	0.53	0.59	0.06
ci@16:83933277:83940592:+|16:83933277:83933278:+.1	chr16:83933177-83940692	ENSG00000103150	MLYCD	malonyl-CoA decarboxylase	ci	NA	1	0.71	-0.29	1	1	0
ci@16:841948:842224:+|16:841948:841949:+.1	chr16:841848-842324	ENSG00000127586	CHTF18	CTF18, chromosome transmission fidelity factor 18 homolog (S. cerevisiae)	ci	NA	0.56	0.51	-0.05	0.64	0.47	-0.17
ci@16:85741672:85743770:-|16:85743769:85743770:-.1	chr16:85741572-85743870	ENSG00000154102	C16orf74	chromosome 16 open reading frame 74	ci	NA	1	0.89	-0.11	0.96	0.95	-0.01
ci@16:89265205:89265431:-|16:89265430:89265431:-.1	chr16:89265105-89265531	ENSG00000259803	SLC22A31	NA	ci	NA	0.51	0.41	-0.1	0.49	0.39	-0.1
ci@16:89265975:89266121:-|16:89266120:89266121:-.1	chr16:89265875-89266221	ENSG00000259803	SLC22A31	NA	ci	NA	0.57	0.46	-0.11	0.58	0.45	-0.13
ci@16:89767641:89768036:-|16:89768035:89768036:-.1	chr16:89767541-89768136	ENSG00000158792	SPATA2L	spermatogenesis associated 2-like	ci	NA	0.75	0.74	-0.01	0.51	0.83	0.32
ci@17:16120775:16137285:+|17:16120775:16120776:+.1	chr17:16120675-16137385	ENSG00000108474	PIGL	phosphatidylinositol glycan anchor biosynthesis, class L	ci	NA	0.91	0.94	0.03	1	0.89	-0.11
ci@17:16220026:16221089:+|17:16220026:16220027:+.1	chr17:16219926-16221189	ENSG00000108474	PIGL	phosphatidylinositol glycan anchor biosynthesis, class L	ci	NA	0.67	0.79	0.12	0.7	0.94	0.24
ci@17:1684733:1686329:-|17:1686328:1686329:-.1	chr17:1684633-1686429	ENSG00000186532	SMYD4	SET and MYND domain containing 4	ci	NA	0.83	0.91	0.08	0.79	0.95	0.16
ci@17:26939705:26940096:-|17:26940095:26940096:-.1	chr17:26939605-26940196	ENSG00000167524	SGK494	uncharacterized serine/threonine-protein kinase SgK494	ci	NA	0.72	0.85	0.13	0.8	0.5	-0.3
ci@17:27442858:27443462:-|17:27443461:27443462:-.1	chr17:27442758-27443562	ENSG00000196535	MYO18A	myosin XVIIIA	ci	NA	0.84	0.61	-0.23	0.76	0.88	0.12
ci@17:28960408:28961012:+|17:28960408:28960409:+.1	chr17:28960308-28961112	ENSG00000214719	AC005562.1	NA	ci	NA	0.9	0.88	-0.02	0.96	0.74	-0.22
ci@17:34868622:34868717:-|17:34868716:34868717:-.1	chr17:34868522-34868817	ENSG00000141140	MYO19	myosin XIX	ci	NA	0.69	0.59	-0.1	0.83	0.5	-0.33
ci@17:36358395:36358842:-|17:36358841:36358842:-.1	chr17:36358295-36358942	ENSG00000174093	RP11-1407O15.2	Uncharacterized protein	ci	NA	0.55	0.43	-0.12	0.53	0.51	-0.02
ci@17:38252840:38252944:-|17:38252943:38252944:-.1	chr17:38252740-38253044	ENSG00000126368	NR1D1	nuclear receptor subfamily 1, group D, member 1	ci	NA	0.95	0.88	-0.07	0.98	0.76	-0.22
ci@17:40817845:40818105:+|17:40817845:40817846:+.1	chr17:40817745-40818205	ENSG00000037042	TUBG2	tubulin, gamma 2	ci	NA	0.74	0.93	0.19	0.81	0.9	0.09
ci@17:40849817:40849921:+|17:40849817:40849818:+.1	chr17:40849717-40850021	ENSG00000108797	CNTNAP1	contactin associated protein 1	ci	NA	1	0.97	-0.03	0.8	1	0.2
ci@17:40854979:40855758:-|17:40855757:40855758:-.1	chr17:40854879-40855858	ENSG00000108799	EZH1	enhancer of zeste homolog 1 (Drosophila)	ci	NA	0.52	0.81	0.29	0.63	0.77	0.14
ci@17:44632572:44632651:+|17:44632572:44632573:+.1	chr17:44632472-44632751	ENSG00000238083	LRRC37A2	leucine rich repeat containing 37, member A2	ci	NA	0.39	0.23	-0.16	0.3	0.27	-0.03
ci@17:45893568:45893754:-|17:45893753:45893754:-.1	chr17:45893468-45893854	ENSG00000006025	OSBPL7	oxysterol binding protein-like 7	ci	NA	0.94	0.89	-0.05	1	0.84	-0.16
ci@17:45917738:45918036:-|17:45918035:45918036:-.1	chr17:45917638-45918136	ENSG00000141295	SCRN2	secernin 2	ci	NA	0.89	0.82	-0.07	0.85	0.97	0.12
ci@17:4872996:4873197:-|17:4873196:4873197:-.1	chr17:4872896-4873297	ENSG00000108509	CAMTA2	calmodulin binding transcription activator 2	ci	NA	0.69	0.94	0.25	0.79	0.97	0.18
ci@17:4873380:4873635:-|17:4873634:4873635:-.1	chr17:4873280-4873735	ENSG00000108509	CAMTA2	calmodulin binding transcription activator 2	ci	NA	0.88	0.99	0.11	0.82	0.97	0.15
ci@17:4886338:4889175:-|17:4889174:4889175:-.1	chr17:4886238-4889275	ENSG00000108509	CAMTA2	calmodulin binding transcription activator 2	ci	NA	1	0.84	-0.16	0.91	0.96	0.05
ci@17:4891849:4892074:-|17:4892073:4892074:-.1	chr17:4891749-4892174	ENSG00000196388	INCA1	inhibitor of CDK, cyclin A1 interacting protein 1	ci	NA	0.03	0.35	0.32	0	0	0
ci@17:62522000:62522189:+|17:62522000:62522001:+.1	chr17:62521900-62522289	ENSG00000258890	CEP95	centrosomal protein 95kDa	ci	NA	0.95	0.81	-0.14	0.91	0.95	0.04
ci@17:62775197:62775381:-|17:62775380:62775381:-.1	chr17:62775097-62775481	ENSG00000214176	PLEKHM1P	NA	ci	NA	0.43	0.32	-0.11	0.34	0.29	-0.05
ci@17:62776323:62776461:-|17:62776460:62776461:-.1	chr17:62776223-62776561	ENSG00000214176	PLEKHM1P	NA	ci	NA	0.79	0.67	-0.12	0.87	0.63	-0.24
ci@17:72768193:72768357:-|17:72768356:72768357:-.1	chr17:72768093-72768457	ENSG00000109065	NAT9	N-acetyltransferase 9 (GCN5-related, putative)	ci	NA	0.79	0.65	-0.14	0.78	0.72	-0.06
ci@17:7297155:7297423:-|17:7297422:7297423:-.1	chr17:7297055-7297523	ENSG00000262481	C17orf61-PLSCR3	Uncharacterized protein	ci	NA	0.92	0.89	-0.03	0.86	0.98	0.12
ci@17:73100275:73101975:+|17:73100275:73100276:+.1	chr17:73100175-73102075	ENSG00000170190	SLC16A5	solute carrier family 16, member 5 (monocarboxylic acid transporter 6)	ci	NA	0.14	0.21	0.07	0.25	0.13	-0.12
ci@17:73263982:73264164:-|17:73264163:73264164:-.1	chr17:73263882-73264264	ENSG00000125457	MIF4GD	MIF4G domain containing	ci	NA	0.95	0.94	-0.01	0.95	0.84	-0.11
ci@17:73624842:73625014:-|17:73625013:73625014:-.1	chr17:73624742-73625114	ENSG00000108469	RECQL5	RecQ protein-like 5	ci	NA	0.87	0.83	-0.04	0.84	0.97	0.13
ci@17:73825064:73826109:-|17:73826108:73826109:-.1	chr17:73824964-73826209	ENSG00000092929	UNC13D	unc-13 homolog D (C. elegans)	ci	NA	0.95	0.85	-0.1	0.98	0.82	-0.16
ci@17:73998223:73998329:+|17:73998223:73998224:+.1	chr17:73998123-73998429	ENSG00000261408	TEN1-CDK3	NA	ci	NA	0.91	0.65	-0.26	0.88	0.7	-0.18
ci@17:73998499:73998592:+|17:73998499:73998500:+.1	chr17:73998399-73998692	ENSG00000261408	TEN1-CDK3	NA	ci	NA	0.95	0.69	-0.26	0.7	1	0.3
ci@17:73998499:73998592:+|17:73998499:73998500:+.1	chr17:73998399-73998692	ENSG00000261408	TEN1-CDK3	NA	ci	NA	0.95	0.69	-0.26	0.7	1	0.3
ci@17:73999479:74001379:+|17:73999479:73999480:+.1	chr17:73999379-74001479	ENSG00000261408	TEN1-CDK3	NA	ci	NA	0.92	0.73	-0.19	0.96	0.59	-0.37
ci@17:74006624:74007657:-|17:74007656:74007657:-.1	chr17:74006524-74007757	ENSG00000167880	EVPL	envoplakin	ci	NA	0.89	0.73	-0.16	0.89	0.84	-0.05
ci@17:74391942:74392209:-|17:74392208:74392209:-.1	chr17:74391842-74392309	ENSG00000175931	UBE2O	ubiquitin-conjugating enzyme E2O	ci	NA	0.93	0.83	-0.1	0.91	0.9	-0.01
ci@17:76200822:76200909:+|17:76200822:76200823:+.1	chr17:76200722-76201009	ENSG00000183077	AFMID	arylformamidase	ci	NA	0.84	0.72	-0.12	0.67	0.91	0.24
ci@17:79207848:79210508:-|17:79210507:79210508:-.1	chr17:79207748-79210608	ENSG00000167302	ENTHD2	ENTH domain containing 2	ci	NA	0.99	0.86	-0.13	0.98	0.88	-0.1
ci@17:80394614:80395044:+|17:80394614:80394615:+.1	chr17:80394514-80395144	ENSG00000169660	HEXDC	hexosaminidase (glycosyl hydrolase family 20, catalytic domain) containing	ci	NA	0.94	0.7	-0.24	0.87	0.88	0.01
ci@17:80904859:80914571:-|17:80914570:80914571:-.1	chr17:80904759-80914671	ENSG00000175711	B3GNTL1	UDP-GlcNAc:betaGal beta-1,3-N-acetylglucosaminyltransferase-like 1	ci	NA	0.93	0.93	0	0.83	0.96	0.13
ci@17:8383636:8383720:-|17:8383719:8383720:-.1	chr17:8383536-8383820	ENSG00000133026	MYH10	myosin, heavy chain 10, non-muscle	ci	NA	0.96	0.85	-0.11	0.97	0.96	-0.01
ci@18:10540396:10546323:+|18:10540396:10540397:+.1	chr18:10540296-10546423	ENSG00000134265	NAPG	N-ethylmaleimide-sensitive factor attachment protein, gamma	ci	NA	0.96	0.99	0.03	0.8	1	0.2
ci@18:11886620:11886712:-|18:11886711:11886712:-.1	chr18:11886520-11886812	ENSG00000154889	MPPE1	metallophosphoesterase 1	ci	NA	0.76	0.93	0.17	0.82	0.88	0.06
ci@18:43496547:43497644:-|18:43497643:43497644:-.1	chr18:43496447-43497744	ENSG00000152223	EPG5	ectopic P-granules autophagy protein 5 homolog (C. elegans)	ci	NA	0.98	0.74	-0.24	0.92	0.84	-0.08
ci@18:691106:691204:-|18:691203:691204:-.1	chr18:691006-691304	ENSG00000132199	ENOSF1	enolase superfamily member 1	ci	NA	0.71	0.86	0.15	0.81	0.88	0.07
ci@19:10464322:10464718:-|19:10464717:10464718:-.1	chr19:10464222-10464818	ENSG00000105397	TYK2	tyrosine kinase 2	ci	NA	0.53	0.47	-0.06	0.54	0.69	0.15
ci@19:10822975:10823229:+|19:10822975:10822976:+.1	chr19:10822875-10823329	ENSG00000213339	QTRT1	queuine tRNA-ribosyltransferase 1	ci	NA	0.56	0.4	-0.16	0.56	0.46	-0.1
ci@19:11560243:11561461:+|19:11560243:11560244:+.1	chr19:11560143-11561561	ENSG00000130175	PRKCSH	protein kinase C substrate 80K-H	ci	NA	0.72	0.57	-0.15	0.74	0.62	-0.12
ci@19:15343067:15343731:-|19:15343730:15343731:-.1	chr19:15342967-15343831	ENSG00000105131	EPHX3	epoxide hydrolase 3	ci	NA	0.94	0.67	-0.27	0.89	0.92	0.03
ci@19:17338008:17338649:+|19:17338008:17338009:+.1	chr19:17337908-17338749	ENSG00000099330	OCEL1	occludin/ELL domain containing 1	ci	NA	0.87	1	0.13	0.95	0.95	0
ci@19:18886631:18887981:+|19:18886631:18886632:+.1	chr19:18886531-18888081	ENSG00000105662	CRTC1	CREB regulated transcription coactivator 1	ci	NA	0.79	0.98	0.19	0.94	0.94	0
ci@19:19312850:19313140:-|19:19313139:19313140:-.1	chr19:19312750-19313240	ENSG00000184162	NR2C2AP	nuclear receptor 2C2-associated protein	ci	NA	0.69	0.82	0.13	0.69	0.73	0.04
ci@19:34895720:34895835:+|19:34895720:34895721:+.1	chr19:34895620-34895935	ENSG00000126249	PDCD2L	programmed cell death 2-like	ci	NA	0.89	0.95	0.06	0.82	0.93	0.11
ci@19:35501283:35502378:+|19:35501283:35501284:+.1	chr19:35501183-35502478	ENSG00000089351	GRAMD1A	GRAM domain containing 1A	ci	NA	0.56	0.68	0.12	0.63	0.68	0.05
ci@19:36275219:36275855:+|19:36275219:36275220:+.1	chr19:36275119-36275955	ENSG00000004777	ARHGAP33	Rho GTPase activating protein 33	ci	NA	0.84	0.52	-0.32	0.66	0.64	-0.02
ci@19:36804224:36806859:-|19:36806858:36806859:-.1	chr19:36804124-36806959	ENSG00000232677	LINC00665	NA	ci	NA	0.7	0.71	0.01	0.57	0.75	0.18
ci@19:39398299:39399371:+|19:39398299:39398300:+.1	chr19:39398199-39399471	ENSG00000104825	NFKBIB	nuclear factor of kappa light polypeptide gene enhancer in B-cells inhibitor, beta	ci	NA	0.17	0.29	0.12	0.2	0.33	0.13
ci@19:41286004:41286290:+|19:41286004:41286005:+.1	chr19:41285904-41286390	ENSG00000171570	RAB4B-EGLN2	RAB4B-EGLN2 readthrough (non-protein coding)	ci	NA	0.91	0.94	0.03	0.97	0.8	-0.17
ci@19:42911943:42912128:-|19:42912127:42912128:-.1	chr19:42911843-42912228	ENSG00000079435	LIPE	lipase, hormone-sensitive	ci	NA	0.68	1	0.32	0.92	0.78	-0.14
ci@19:45682089:45682546:+|19:45682089:45682090:+.1	chr19:45681989-45682646	ENSG00000189114	BLOC1S3	biogenesis of lysosomal organelles complex-1, subunit 3	ci	NA	0.77	0.68	-0.09	0.7	0.32	-0.38
ci@19:48997366:49000650:-|19:49000649:49000650:-.1	chr19:48997266-49000750	ENSG00000142235	LMTK3	lemur tyrosine kinase 3	ci	NA	0.7	0.64	-0.06	0.6	0.95	0.35
ci@19:49621275:49621609:+|19:49621275:49621276:+.1	chr19:49621175-49621709	ENSG00000104863	LIN7B	lin-7 homolog B (C. elegans)	ci	NA	0.57	0.49	-0.08	0.46	0.8	0.34
ci@19:50432657:50433989:+|19:50432657:50432658:+.1	chr19:50432557-50434089	ENSG00000169136	ATF5	activating transcription factor 5	ci	NA	0.57	0.41	-0.16	0.53	0.52	-0.01
ci@19:50545076:50547927:+|19:50545076:50545077:+.1	chr19:50544976-50548027	ENSG00000142528	ZNF473	zinc finger protein 473	ci	NA	0.97	0.95	-0.02	0.82	1	0.18
ci@19:52084770:52085040:+|19:52084770:52084771:+.1	chr19:52084670-52085140	ENSG00000105497	ZNF175	zinc finger protein 175	ci	NA	0.74	1	0.26	1	1	0
ci@19:54611551:54611633:-|19:54611632:54611633:-.1	chr19:54611451-54611733	ENSG00000105619	TFPT	TCF3 (E2A) fusion partner (in childhood Leukemia)	ci	NA	0.93	0.89	-0.04	0.77	0.96	0.19
ci@19:55559909:55560027:-|19:55560026:55560027:-.1	chr19:55559809-55560127	ENSG00000160439	RDH13	retinol dehydrogenase 13 (all-trans/9-cis)	ci	NA	0.85	0.96	0.11	0.93	0.91	-0.02
ci@19:55592222:55592599:+|19:55592222:55592223:+.1	chr19:55592122-55592699	ENSG00000131037	EPS8L1	EPS8-like 1	ci	NA	0.83	0.74	-0.09	0.7	0.92	0.22
ci@19:55697727:55697832:-|19:55697831:55697832:-.1	chr19:55697627-55697932	ENSG00000080031	PTPRH	protein tyrosine phosphatase, receptor type, H	ci	NA	0.95	0.98	0.03	0.96	0.84	-0.12
ci@19:58376287:58379826:-|19:58379825:58379826:-.1	chr19:58376187-58379926	ENSG00000204514	ZNF814	zinc finger protein 814	ci	NA	0.18	0.13	-0.05	0.27	0.03	-0.24
ci@19:58597633:58598273:-|19:58598272:58598273:-.1	chr19:58597533-58598373	ENSG00000121413	ZSCAN18	zinc finger and SCAN domain containing 18	ci	NA	0.92	0.91	-0.01	0.94	0.83	-0.11
ci@19:5914320:5914396:+|19:5914320:5914321:+.1	chr19:5914220-5914496	ENSG00000105519	CAPS	calcyphosine	ci	NA	0.96	0.75	-0.21	0.97	0.96	-0.01
ci@19:6466620:6466962:+|19:6466620:6466621:+.1	chr19:6466520-6467062	ENSG00000130545	CRB3	crumbs homolog 3 (Drosophila)	ci	NA	0.37	0.48	0.11	0.38	0.54	0.16
ci@19:7535201:7535423:+|19:7535201:7535202:+.1	chr19:7535101-7535523	ENSG00000104880	ARHGEF18	Rho/Rac guanine nucleotide exchange factor (GEF) 18	ci	NA	0.24	0.28	0.04	0.18	0.35	0.17
ci@19:7592514:7592750:+|19:7592514:7592515:+.1	chr19:7592414-7592850	ENSG00000090674	MCOLN1	mucolipin 1	ci	NA	0.8	0.98	0.18	0.95	0.87	-0.08
ci@19:8530246:8530364:+|19:8530246:8530247:+.1	chr19:8530146-8530464	ENSG00000099783	HNRNPM	heterogeneous nuclear ribonucleoprotein M	ci	NA	0.32	0.43	0.11	0.43	0.53	0.1
ci@2:105959431:105959558:+|2:105959431:105959432:+.1	chr2:105959331-105959658	ENSG00000135974	C2orf49	chromosome 2 open reading frame 49	ci	NA	0.49	0.24	-0.25	0.39	0.33	-0.06
ci@2:113240078:113243494:+|2:113240078:113240079:+.1	chr2:113239978-113243594	ENSG00000114999	TTL	tubulin tyrosine ligase	ci	NA	0.91	0.9	-0.01	1	0.74	-0.26
ci@2:114358403:114358789:-|2:114358788:114358789:-.1	chr2:114358303-114358889	ENSG00000236397	DDX11L2	NA	ci	NA	0.75	0.45	-0.3	0.57	0.66	0.09
ci@2:122407957:122408044:+|2:122407957:122407958:+.1	chr2:122407857-122408144	ENSG00000236859	AC018737.1	NA	ci	NA	0.95	0.71	-0.24	0.92	0.57	-0.35
ci@2:128520733:128522402:-|2:128522401:128522402:-.1	chr2:128520633-128522502	ENSG00000136709	WDR33	WD repeat domain 33	ci	NA	0.32	0.52	0.2	0.39	0.47	0.08
ci@2:131127763:131128130:+|2:131127763:131127764:+.1	chr2:131127663-131128230	ENSG00000072135	PTPN18	protein tyrosine phosphatase, non-receptor type 18 (brain-derived)	ci	NA	0.24	0.45	0.21	0.32	0.39	0.07
ci@2:151343969:151344063:-|2:151344062:151344063:-.1	chr2:151343869-151344163	ENSG00000115963	RND3	Rho family GTPase 3	ci	NA	0.73	0.72	-0.01	0.67	0.8	0.13
ci@2:160176929:160181322:-|2:160181321:160181322:-.1	chr2:160176829-160181422	ENSG00000123636	BAZ2B	bromodomain adjacent to zinc finger domain, 2B	ci	NA	0.95	0.72	-0.23	0.91	0.87	-0.04
ci@2:165358845:165364965:-|2:165364964:165364965:-.1	chr2:165358745-165365065	ENSG00000115290	GRB14	growth factor receptor-bound protein 14	ci	NA	0.77	0.96	0.19	0.96	0.6	-0.36
ci@2:197584390:197585299:+|2:197584390:197584391:+.1	chr2:197584290-197585399	ENSG00000144395	CCDC150	coiled-coil domain containing 150	ci	NA	1	0.81	-0.19	0.98	1	0.02
ci@2:219558544:219558618:+|2:219558544:219558545:+.1	chr2:219558444-219558718	ENSG00000163482	STK36	serine/threonine kinase 36	ci	NA	0.91	0.6	-0.31	0.87	0.91	0.04
ci@2:220075545:220075656:-|2:220075655:220075656:-.1	chr2:220075445-220075756	ENSG00000198925	ATG9A	autophagy related 9A	ci	NA	0.97	0.81	-0.16	0.93	0.9	-0.03
ci@2:220077213:220077730:-|2:220077729:220077730:-.1	chr2:220077113-220077830	ENSG00000198925	ATG9A	autophagy related 9A	ci	NA	0.91	0.91	0	0.97	0.78	-0.19
ci@2:220099010:220099548:+|2:220099010:220099011:+.1	chr2:220098910-220099648	ENSG00000163516	ANKZF1	ankyrin repeat and zinc finger domain containing 1	ci	NA	0.78	0.61	-0.17	0.73	0.59	-0.14
ci@2:220100307:220100430:+|2:220100307:220100308:+.1	chr2:220100207-220100530	ENSG00000163516	ANKZF1	ankyrin repeat and zinc finger domain containing 1	ci	NA	0.66	0.48	-0.18	0.64	0.61	-0.03
ci@2:220149557:220150709:+|2:220149557:220149558:+.1	chr2:220149457-220150809	ENSG00000135924	DNAJB2	DnaJ (Hsp40) homolog, subfamily B, member 2	ci	NA	0.5	0.58	0.08	0.35	0.53	0.18
ci@2:220474262:220476326:+|2:220474262:220474263:+.1	chr2:220474162-220476426	ENSG00000144589	STK11IP	serine/threonine kinase 11 interacting protein	ci	NA	0.93	0.91	-0.02	0.85	1	0.15
ci@2:220479268:220479816:+|2:220479268:220479269:+.1	chr2:220479168-220479916	ENSG00000144589	STK11IP	serine/threonine kinase 11 interacting protein	ci	NA	0.81	0.98	0.17	0.92	0.87	-0.05
ci@2:231265778:231266081:+|2:231265778:231265779:+.1	chr2:231265678-231266181	ENSG00000185404	SP140L	SP140 nuclear body protein-like	ci	NA	0.91	0.93	0.02	0.79	0.95	0.16
ci@2:238484123:238485900:-|2:238485899:238485900:-.1	chr2:238484023-238486000	ENSG00000124839	RAB17	RAB17, member RAS oncogene family	ci	NA	0.75	0.73	-0.02	0.65	0.81	0.16
ci@2:27282272:27290362:+|2:27282272:27282273:+.1	chr2:27282172-27290462	ENSG00000084693	AGBL5	ATP/GTP binding protein-like 5	ci	NA	0.29	0.26	-0.03	0.19	0.32	0.13
ci@2:27672667:27672865:-|2:27672864:27672865:-.1	chr2:27672567-27672965	ENSG00000138002	IFT172	intraflagellar transport 172 homolog (Chlamydomonas)	ci	NA	0.57	0.88	0.31	0.8	1	0.2
ci@2:32582554:32602656:+|2:32582554:32582555:+.1	chr2:32582454-32602756	ENSG00000115760	BIRC6	baculoviral IAP repeat containing 6	ci	NA	0.92	0.91	-0.01	0.86	0.98	0.12
ci@2:46237656:46313347:+|2:46237656:46237657:+.1	chr2:46237556-46313447	ENSG00000171132	PRKCE	protein kinase C, epsilon	ci	NA	0.9	1	0.1	0.82	1	0.18
ci@2:55518911:55522733:-|2:55522732:55522733:-.1	chr2:55518811-55522833	ENSG00000115355	CCDC88A	coiled-coil domain containing 88A	ci	NA	0.71	0.63	-0.08	0.73	0.92	0.19
ci@2:61412753:61413581:+|2:61412753:61412754:+.1	chr2:61412653-61413681	ENSG00000173209	AHSA2	AHA1, activator of heat shock 90kDa protein ATPase homolog 2 (yeast)	ci	NA	0.45	0.49	0.04	0.3	0.56	0.26
ci@2:68361931:68364431:-|2:68364430:68364431:-.1	chr2:68361831-68364531	ENSG00000243667	WDR92	WD repeat domain 92	ci	NA	0.85	0.75	-0.1	0.93	0.65	-0.28
ci@2:73492768:73493021:-|2:73493020:73493021:-.1	chr2:73492668-73493121	ENSG00000163013	FBXO41	F-box protein 41	ci	NA	0.48	0.36	-0.12	0.48	0.74	0.26
ci@2:73493094:73493585:-|2:73493584:73493585:-.1	chr2:73492994-73493685	ENSG00000163013	FBXO41	F-box protein 41	ci	NA	0.6	0.32	-0.28	0.53	0.61	0.08
ci@2:85570504:85570762:-|2:85570761:85570762:-.1	chr2:85570404-85570862	ENSG00000042445	RETSAT	retinol saturase (all-trans-retinol 13,14-reductase)	ci	NA	0.86	0.71	-0.15	0.79	0.81	0.02
ci@2:85617388:85617883:+|2:85617388:85617389:+.1	chr2:85617288-85617983	ENSG00000115459	ELMOD3	ELMO/CED-12 domain containing 3	ci	NA	0.95	0.8	-0.15	0.78	0.75	-0.03
ci@2:85828230:85828558:-|2:85828557:85828558:-.1	chr2:85828130-85828658	ENSG00000168890	TMEM150A	transmembrane protein 150A	ci	NA	0.94	0.79	-0.15	0.83	0.89	0.06
ci@2:85836709:85838791:-|2:85838790:85838791:-.1	chr2:85836609-85838891	ENSG00000168887	C2orf68	chromosome 2 open reading frame 68	ci	NA	0.74	0.89	0.15	0.87	0.81	-0.06
ci@2:99414000:99438320:-|2:99438319:99438320:-.1	chr2:99413900-99438420	ENSG00000196872	KIAA1211L	KIAA1211-like	ci	NA	0.5	0.17	-0.33	0.47	0.57	0.1
ci@2:9983688:9985349:+|2:9983688:9983689:+.1	chr2:9983588-9985449	ENSG00000115750	TAF1B	TATA box binding protein (TBP)-associated factor, RNA polymerase I, B, 63kDa	ci	NA	0.86	1	0.14	0.97	0.95	-0.02
ci@20:10025191:10026222:+|20:10025191:10025192:+.1	chr20:10025091-10026322	ENSG00000132623	ANKEF1	ankyrin repeat and EF-hand domain containing 1	ci	NA	0.38	0.76	0.38	0.61	0.67	0.06
ci@20:19951573:19955298:+|20:19951573:19951574:+.1	chr20:19951473-19955398	ENSG00000132669	RIN2	Ras and Rab interactor 2	ci	NA	0.87	0.9	0.03	0.68	0.96	0.28
ci@20:2816960:2818878:-|20:2818877:2818878:-.1	chr20:2816860-2818978	ENSG00000132635	PCED1A	PC-esterase domain containing 1A	ci	NA	0.85	0.6	-0.25	0.79	0.71	-0.08
ci@20:31041564:31043921:-|20:31043920:31043921:-.1	chr20:31041464-31044021	ENSG00000197183	C20orf112	chromosome 20 open reading frame 112	ci	NA	0.95	0.82	-0.13	0.79	0.89	0.1
ci@20:32257278:32257493:-|20:32257492:32257493:-.1	chr20:32257178-32257593	ENSG00000125967	NECAB3	N-terminal EF-hand calcium binding protein 3	ci	NA	0.83	0.85	0.02	0.8	0.96	0.16
ci@20:33516754:33517204:-|20:33517203:33517204:-.1	chr20:33516654-33517304	ENSG00000100983	GSS	glutathione synthetase	ci	NA	0.75	0.68	-0.07	0.8	0.68	-0.12
ci@20:34190188:34190445:-|20:34190444:34190445:-.1	chr20:34190088-34190545	ENSG00000088340	FER1L4	NA	ci	NA	0.91	0.78	-0.13	0.95	0.84	-0.11
ci@20:34194328:34195023:-|20:34195022:34195023:-.1	chr20:34194228-34195123	ENSG00000088340	FER1L4	NA	ci	NA	0.58	0.63	0.05	0.56	0.73	0.17
ci@20:34206920:34207117:+|20:34206920:34206921:+.1	chr20:34206820-34207217	ENSG00000061656	SPAG4	sperm associated antigen 4	ci	NA	0.4	0.56	0.16	0.6	0.6	0
ci@20:45192190:45194868:-|20:45194867:45194868:-.1	chr20:45192090-45194968	ENSG00000158296	SLC13A3	solute carrier family 13 (sodium-dependent dicarboxylate transporter), member 3	ci	NA	0.63	0.81	0.18	0.88	0.59	-0.29
ci@20:49197997:49199229:+|20:49197997:49197998:+.1	chr20:49197897-49199329	ENSG00000196396	PTPN1	protein tyrosine phosphatase, non-receptor type 1	ci	NA	0.72	0.83	0.11	0.67	0.68	0.01
ci@20:56810430:56811210:-|20:56811209:56811210:-.1	chr20:56810330-56811310	ENSG00000124224	PPP4R1L	protein phosphatase 4, regulatory subunit 1-like	ci	NA	0.98	0.76	-0.22	0.93	0.91	-0.02
ci@20:60907773:60908146:-|20:60908145:60908146:-.1	chr20:60907673-60908246	ENSG00000130702	LAMA5	laminin, alpha 5	ci	NA	0.91	0.79	-0.12	0.86	0.88	0.02
ci@20:62572561:62575006:-|20:62575005:62575006:-.1	chr20:62572461-62575106	ENSG00000198276	UCKL1	uridine-cytidine kinase 1-like 1	ci	NA	0.7	0.54	-0.16	0.75	0.59	-0.16
ci@20:742468:744142:-|20:744141:744142:-.1	chr20:742368-744242	ENSG00000101276	SLC52A3	solute carrier family 52, riboflavin transporter, member 3	ci	NA	0.78	0.58	-0.2	0.73	0.41	-0.32
ci@21:37408258:37408383:-|21:37408382:37408383:-.1	chr21:37408158-37408483	ENSG00000185917	SETD4	SET domain containing 4	ci	NA	0.73	0.82	0.09	0.63	0.92	0.29
ci@21:46902735:46906775:+|21:46902735:46902736:+.1	chr21:46902635-46906875	ENSG00000182871	COL18A1	collagen, type XVIII, alpha 1	ci	NA	0.92	0.73	-0.19	0.92	0.95	0.03
ci@22:18324783:18347665:-|22:18347664:18347665:-.1	chr22:18324683-18347765	ENSG00000243156	MICAL3	microtubule associated monoxygenase, calponin and LIM domain containing 3	ci	NA	0.82	0.83	0.01	0.88	0.74	-0.14
ci@22:18894238:18897685:+|22:18894238:18894239:+.1	chr22:18894138-18897785	ENSG00000183628	DGCR6	DiGeorge syndrome critical region gene 6	ci	NA	0.83	0.64	-0.19	0.86	0.8	-0.06
ci@22:19840009:19841966:-|22:19841965:19841966:-.1	chr22:19839909-19842066	ENSG00000215012	C22orf29	chromosome 22 open reading frame 29	ci	NA	0.86	0.78	-0.08	0.77	0.92	0.15
ci@22:20104495:20104620:-|22:20104619:20104620:-.1	chr22:20104395-20104720	ENSG00000099899	TRMT2A	tRNA methyltransferase 2 homolog A (S. cerevisiae)	ci	NA	0.22	0.27	0.05	0.08	0.25	0.17
ci@22:21830449:21830933:-|22:21830932:21830933:-.1	chr22:21830349-21831033	ENSG00000183506	PI4KAP2	NA	ci	NA	0.73	0.73	0	0.7	0.41	-0.29
ci@22:22664766:22673254:+|22:22664766:22664767:+.1	chr22:22664666-22673354	ENSG00000236850	LL22NC03-80A10.6	NA	ci	NA	0.96	0.68	-0.28	0.83	0.98	0.15
ci@22:24002187:24025912:-|22:24025911:24025912:-.1	chr22:24002087-24026012	ENSG00000228315	GUSBP11	NA	ci	NA	0.88	0.69	-0.19	0.93	0.67	-0.26
ci@22:24463132:24466751:+|22:24463132:24463133:+.1	chr22:24463032-24466851	ENSG00000099991	CABIN1	calcineurin binding protein 1	ci	NA	0.93	0.93	0	0.99	0.86	-0.13
ci@22:29656853:29659824:-|22:29659823:29659824:-.1	chr22:29656753-29659924	ENSG00000100263	RHBDD3	rhomboid domain containing 3	ci	NA	0.73	0.89	0.16	0.8	0.69	-0.11
ci@22:31836107:31836690:-|22:31836689:31836690:-.1	chr22:31836007-31836790	ENSG00000184708	EIF4ENIF1	eukaryotic translation initiation factor 4E nuclear import factor 1	ci	NA	0.99	0.84	-0.15	0.78	1	0.22
ci@22:31836107:31836690:-|22:31836689:31836690:-.1	chr22:31836007-31836790	ENSG00000184708	EIF4ENIF1	eukaryotic translation initiation factor 4E nuclear import factor 1	ci	NA	0.99	0.84	-0.15	0.78	1	0.22
ci@22:32009202:32009340:+|22:32009202:32009203:+.1	chr22:32009102-32009440	ENSG00000198089	SFI1	Sfi1 homolog, spindle assembly associated (yeast)	ci	NA	0.84	0.55	-0.29	0.83	0.63	-0.2
ci@22:40805529:40805686:+|22:40805529:40805530:+.1	chr22:40805429-40805786	ENSG00000100359	SGSM3	small G protein signaling modulator 3	ci	NA	0.72	0.84	0.12	0.8	0.78	-0.02
ci@22:45131042:45132652:+|22:45131042:45131043:+.1	chr22:45130942-45132752	ENSG00000186654	PRR5	proline rich 5 (renal)	ci	NA	0.96	0.79	-0.17	0.81	0.99	0.18
ci@22:50705040:50705363:-|22:50705362:50705363:-.1	chr22:50704940-50705463	ENSG00000185386	MAPK11	mitogen-activated protein kinase 11	ci	NA	0.74	0.91	0.17	0.87	0.85	-0.02
ci@22:50965167:50965594:-|22:50965593:50965594:-.1	chr22:50965067-50965694	ENSG00000025708	TYMP	thymidine phosphorylase	ci	NA	0.71	0.95	0.24	0.89	0.9	0.01
ci@22:50966146:50966941:-|22:50966940:50966941:-.1	chr22:50966046-50967041	ENSG00000025708	TYMP	thymidine phosphorylase	ci	NA	0.75	0.91	0.16	0.69	0.98	0.29
ci@22:51018259:51018403:-|22:51018402:51018403:-.1	chr22:51018159-51018503	ENSG00000100288	CHKB	choline kinase beta	ci	NA	0.87	0.87	0	0.94	0.79	-0.15
ci@3:122090647:122102021:-|3:122102020:122102021:-.1	chr3:122090547-122102121	ENSG00000160124	CCDC58	coiled-coil domain containing 58	ci	NA	1	0.9	-0.1	0.88	1	0.12
ci@3:126178580:126180378:-|3:126180377:126180378:-.1	chr3:126178480-126180478	ENSG00000070476	ZXDC	ZXD family zinc finger C	ci	NA	0.59	0.44	-0.15	0.48	0.38	-0.1
ci@3:12627298:12629090:-|3:12629089:12629090:-.1	chr3:12627198-12629190	ENSG00000132155	RAF1	v-raf-1 murine leukemia viral oncogene homolog 1	ci	NA	0.78	0.65	-0.13	0.77	0.75	-0.02
ci@3:131081285:131082200:+|3:131081285:131081286:+.1	chr3:131081185-131082300	ENSG00000246082	NUDT16P1	NA	ci	NA	0.91	0.7	-0.21	0.82	0.84	0.02
ci@3:136581161:136646826:+|3:136581161:136581162:+.1	chr3:136581061-136646926	ENSG00000158092	NCK1	NCK adaptor protein 1	ci	NA	0.84	0.7	-0.14	0.76	0.74	-0.02
ci@3:141884612:141889167:-|3:141889166:141889167:-.1	chr3:141884512-141889267	ENSG00000175066	GK5	glycerol kinase 5 (putative)	ci	NA	0.97	0.81	-0.16	0.96	0.9	-0.06
ci@3:15300557:15301268:-|3:15301267:15301268:-.1	chr3:15300457-15301368	ENSG00000131370	SH3BP5	SH3-domain binding protein 5 (BTK-associated)	ci	NA	0.66	0.89	0.23	0.83	0.75	-0.08
ci@3:182631782:182635811:+|3:182631782:182631783:+.1	chr3:182631682-182635911	ENSG00000058063	ATP11B	ATPase, class VI, type 11B	ci	NA	0.75	0.63	-0.12	0.75	0.74	-0.01
ci@3:184556534:184557486:+|3:184556534:184556535:+.1	chr3:184556434-184557586	ENSG00000156931	VPS8	vacuolar protein sorting 8 homolog (S. cerevisiae)	ci	NA	0.83	0.98	0.15	0.98	0.94	-0.04
ci@3:184936028:184947220:-|3:184947219:184947220:-.1	chr3:184935928-184947320	ENSG00000113790	EHHADH	enoyl-CoA, hydratase/3-hydroxyacyl CoA dehydrogenase	ci	NA	0.73	1	0.27	0.96	1	0.04
ci@3:195599341:195605124:-|3:195605123:195605124:-.1	chr3:195599241-195605224	ENSG00000061938	TNK2	tyrosine kinase, non-receptor, 2	ci	NA	0.97	0.84	-0.13	0.96	0.98	0.02
ci@3:197639620:197640752:-|3:197640751:197640752:-.1	chr3:197639520-197640852	ENSG00000114473	IQCG	IQ motif containing G	ci	NA	0.84	0.59	-0.25	0.62	0.76	0.14
ci@3:29476406:29529932:+|3:29476406:29476407:+.1	chr3:29476306-29530032	ENSG00000144642	RBMS3	RNA binding motif, single stranded interacting protein 3	ci	NA	0.81	0.88	0.07	0.81	0.5	-0.31
ci@3:3195172:3195644:-|3:3195643:3195644:-.1	chr3:3195072-3195744	ENSG00000113851	CRBN	cereblon	ci	NA	0.9	0.99	0.09	0.99	0.87	-0.12
ci@3:3196515:3197903:-|3:3197902:3197903:-.1	chr3:3196415-3198003	ENSG00000113851	CRBN	cereblon	ci	NA	1	0.87	-0.13	0.91	0.88	-0.03
ci@3:38524051:38524629:+|3:38524051:38524052:+.1	chr3:38523951-38524729	ENSG00000114739	ACVR2B	activin A receptor, type IIB	ci	NA	0.93	1	0.07	1	0.84	-0.16
ci@3:46716229:46717108:-|3:46717107:46717108:-.1	chr3:46716129-46717208	ENSG00000178038	ALS2CL	ALS2 C-terminal like	ci	NA	0.41	0.69	0.28	0.47	0.61	0.14
ci@3:47031083:47032709:+|3:47031083:47031084:+.1	chr3:47030983-47032809	ENSG00000160796	NBEAL2	neurobeachin-like 2	ci	NA	0.81	0.96	0.15	0.9	0.9	0
ci@3:47048840:47049015:+|3:47048840:47048841:+.1	chr3:47048740-47049115	ENSG00000160796	NBEAL2	neurobeachin-like 2	ci	NA	0.86	0.89	0.03	0.8	0.91	0.11
ci@3:48464356:48464914:-|3:48464913:48464914:-.1	chr3:48464256-48465014	ENSG00000164050	PLXNB1	plexin B1	ci	NA	1	0.89	-0.11	0.99	0.92	-0.07
ci@3:48668153:48668426:-|3:48668425:48668426:-.1	chr3:48668053-48668526	ENSG00000008300	CELSR3	cadherin, EGF LAG seven-pass G-type receptor 3 (flamingo homolog, Drosophila)	ci	NA	0.89	0.92	0.03	0.65	0.97	0.32
ci@3:48669234:48669313:-|3:48669312:48669313:-.1	chr3:48669134-48669413	ENSG00000008300	CELSR3	cadherin, EGF LAG seven-pass G-type receptor 3 (flamingo homolog, Drosophila)	ci	NA	0.78	0.73	-0.05	0.94	0.69	-0.25
ci@3:49054789:49054867:-|3:49054866:49054867:-.1	chr3:49054689-49054967	ENSG00000178149	DALRD3	DALR anticodon binding domain containing 3	ci	NA	0.88	0.73	-0.15	0.85	0.87	0.02
ci@3:49159803:49160137:-|3:49160136:49160137:-.1	chr3:49159703-49160237	ENSG00000172037	LAMB2	laminin, beta 2 (laminin S)	ci	NA	0.86	0.69	-0.17	0.83	0.8	-0.03
ci@3:49330031:49331840:-|3:49331839:49331840:-.1	chr3:49329931-49331940	ENSG00000114316	USP4	ubiquitin specific peptidase 4 (proto-oncogene)	ci	NA	0.55	0.78	0.23	0.66	0.65	-0.01
ci@3:49878505:49879259:-|3:49879258:49879259:-.1	chr3:49878405-49879359	ENSG00000183763	TRAIP	TRAF interacting protein	ci	NA	0.99	0.87	-0.12	0.92	0.86	-0.06
ci@3:50312484:50312733:+|3:50312484:50312485:+.1	chr3:50312384-50312833	ENSG00000012171	SEMA3B	NA	ci	NA	0.85	0.83	-0.02	0.75	0.89	0.14
ci@3:50617370:50617547:+|3:50617370:50617371:+.1	chr3:50617270-50617647	ENSG00000114735	HEMK1	HemK methyltransferase family member 1	ci	NA	0.99	0.85	-0.14	0.87	0.88	0.01
ci@3:52570922:52574440:+|3:52570922:52570923:+.1	chr3:52570822-52574540	ENSG00000168273	SMIM4	small integral membrane protein 4	ci	NA	0.96	0.82	-0.14	0.94	0.97	0.03
ci@3:62248569:62253085:+|3:62248569:62248570:+.1	chr3:62248469-62253185	ENSG00000144724	PTPRG	protein tyrosine phosphatase, receptor type, G	ci	NA	0.72	0.88	0.16	0.85	0.81	-0.04
ci@3:62261641:62262647:+|3:62261641:62261642:+.1	chr3:62261541-62262747	ENSG00000144724	PTPRG	protein tyrosine phosphatase, receptor type, G	ci	NA	0.59	0.73	0.14	0.86	0.78	-0.08
ci@3:9882489:9883667:-|3:9883666:9883667:-.1	chr3:9882389-9883767	ENSG00000156990	RPUSD3	RNA pseudouridylate synthase domain containing 3	ci	NA	0.72	0.84	0.12	0.8	0.8	0
ci@4:125178:126732:+|4:125178:125179:+.1	chr4:125078-126832	ENSG00000250312	ZNF718	NA	ci	NA	0.83	1	0.17	0.85	0.85	0
ci@4:128841991:128842679:-|4:128842678:128842679:-.1	chr4:128841891-128842779	ENSG00000164073	MFSD8	major facilitator superfamily domain containing 8	ci	NA	0.94	0.81	-0.13	0.87	0.83	-0.04
ci@4:128951827:128956917:+|4:128951827:128951828:+.1	chr4:128951727-128957017	ENSG00000164074	C4orf29	chromosome 4 open reading frame 29	ci	NA	0.97	0.79	-0.18	0.92	0.9	-0.02
ci@4:153574079:153601022:-|4:153601021:153601022:-.1	chr4:153573979-153601122	ENSG00000170006	TMEM154	transmembrane protein 154	ci	NA	0.88	0.99	0.11	0.9	0.93	0.03
ci@4:170533294:170533373:-|4:170533372:170533373:-.1	chr4:170533194-170533473	ENSG00000137601	NEK1	NIMA-related kinase 1	ci	NA	0.58	0.84	0.26	0.76	0.75	-0.01
ci@4:2272583:2273038:-|4:2273037:2273038:-.1	chr4:2272483-2273138	ENSG00000159733	ZFYVE28	zinc finger, FYVE domain containing 28	ci	NA	0.82	0.59	-0.23	0.82	0.41	-0.41
ci@4:25153684:25156620:-|4:25156619:25156620:-.1	chr4:25153584-25156720	ENSG00000109618	SEPSECS	Sep (O-phosphoserine) tRNA:Sec (selenocysteine) tRNA synthase	ci	NA	0.96	1	0.04	1	0.79	-0.21
ci@4:3419268:3422369:+|4:3419268:3419269:+.1	chr4:3419168-3422469	ENSG00000159788	RGS12	regulator of G-protein signaling 12	ci	NA	0.82	1	0.18	0.9	0.67	-0.23
ci@4:515730:517248:+|4:515730:515731:+.1	chr4:515630-517348	ENSG00000174227	PIGG	phosphatidylinositol glycan anchor biosynthesis, class G	ci	NA	0.84	0.73	-0.11	0.72	0.74	0.02
ci@4:521019:524225:+|4:521019:521020:+.1	chr4:520919-524325	ENSG00000174227	PIGG	phosphatidylinositol glycan anchor biosynthesis, class G	ci	NA	0.74	0.55	-0.19	0.72	0.79	0.07
ci@4:524534:527607:+|4:524534:524535:+.1	chr4:524434-527707	ENSG00000174227	PIGG	phosphatidylinositol glycan anchor biosynthesis, class G	ci	NA	0.94	0.83	-0.11	0.88	0.94	0.06
ci@4:56832025:56835229:+|4:56832025:56832026:+.1	chr4:56831925-56835329	ENSG00000174799	CEP135	centrosomal protein 135kDa	ci	NA	0.88	0.92	0.04	1	0.83	-0.17
ci@4:6621771:6622915:+|4:6621771:6621772:+.1	chr4:6621671-6623015	ENSG00000013288	MAN2B2	mannosidase, alpha, class 2B, member 2	ci	NA	0.8	0.7	-0.1	0.75	0.49	-0.26
ci@4:672554:672747:+|4:672554:672555:+.1	chr4:672454-672847	ENSG00000215375	MYL5	myosin, light chain 5, regulatory	ci	NA	0.74	0.92	0.18	0.61	0.54	-0.07
ci@4:74964401:74964516:-|4:74964515:74964516:-.1	chr4:74964301-74964616	ENSG00000081041	CXCL2	chemokine (C-X-C motif) ligand 2	ci	NA	0.75	0.78	0.03	0.47	0.75	0.28
ci@4:7774737:7776466:-|4:7776465:7776466:-.1	chr4:7774637-7776566	ENSG00000196526	AFAP1	actin filament associated protein 1	ci	NA	0.32	0.22	-0.1	0.36	0.23	-0.13
ci@4:88957505:88959403:+|4:88957505:88957506:+.1	chr4:88957405-88959503	ENSG00000118762	PKD2	polycystic kidney disease 2 (autosomal dominant)	ci	NA	1	0.86	-0.14	0.94	1	0.06
ci@4:89183878:89186153:-|4:89186152:89186153:-.1	chr4:89183778-89186253	ENSG00000163644	PPM1K	protein phosphatase, Mg2+/Mn2+ dependent, 1K	ci	NA	0.81	0.68	-0.13	0.89	0.69	-0.2
ci@4:994777:995256:+|4:994777:994778:+.1	chr4:994677-995356	ENSG00000127415	IDUA	iduronidase, alpha-L-	ci	NA	0.34	0.55	0.21	0.49	0.46	-0.03
ci@5:131930736:131931265:+|5:131930736:131930737:+.1	chr5:131930636-131931365	ENSG00000113522	RAD50	RAD50 homolog (S. cerevisiae)	ci	NA	1	0.98	-0.02	1	0.87	-0.13
ci@5:138732832:138737444:-|5:138737443:138737444:-.1	chr5:138732732-138737544	ENSG00000170469	SPATA24	spermatogenesis associated 24	ci	NA	0.19	0.48	0.29	0.25	0.23	-0.02
ci@5:140023551:140023685:+|5:140023551:140023552:+.1	chr5:140023451-140023785	ENSG00000113119	TMCO6	transmembrane and coiled-coil domains 6	ci	NA	0.93	0.9	-0.03	0.99	0.84	-0.15
ci@5:148878856:148880578:-|5:148880577:148880578:-.1	chr5:148878756-148880678	ENSG00000230551	CTB-89H12.4	NA	ci	NA	0.91	0.94	0.03	0.97	0.85	-0.12
ci@5:176524398:176524528:+|5:176524398:176524399:+.1	chr5:176524298-176524628	ENSG00000160867	FGFR4	fibroblast growth factor receptor 4	ci	NA	0.95	0.93	-0.02	0.87	1	0.13
ci@5:176794826:176795158:+|5:176794826:176794827:+.1	chr5:176794726-176795258	ENSG00000169220	RGS14	regulator of G-protein signaling 14	ci	NA	0.97	0.81	-0.16	0.97	0.8	-0.17
ci@5:176951033:176951186:-|5:176951185:176951186:-.1	chr5:176950933-176951286	ENSG00000146067	FAM193B	family with sequence similarity 193, member B	ci	NA	0.97	0.98	0.01	1	0.89	-0.11
ci@5:41925600:41927115:+|5:41925600:41925601:+.1	chr5:41925500-41927215	ENSG00000151876	FBXO4	F-box protein 4	ci	NA	0.75	0.91	0.16	0.8	0.8	0
ci@5:640719:644414:+|5:640719:640720:+.1	chr5:640619-644514	ENSG00000112877	CEP72	centrosomal protein 72kDa	ci	NA	0.69	0.56	-0.13	0.49	0.65	0.16
ci@5:68616172:68616292:-|5:68616291:68616292:-.1	chr5:68616072-68616392	ENSG00000183323	CCDC125	coiled-coil domain containing 125	ci	NA	0.17	0.31	0.14	0.25	0.41	0.16
ci@5:70343940:70344589:-|5:70344588:70344589:-.1	chr5:70343840-70344689	ENSG00000145736	GTF2H2	general transcription factor IIH, polypeptide 2, 44kDa	ci	NA	1	0.71	-0.29	0.85	0.99	0.14
ci@5:72848677:72849231:-|5:72849230:72849231:-.1	chr5:72848577-72849331	ENSG00000164331	ANKRA2	ankyrin repeat, family A (RFXANK-like), 2	ci	NA	0.99	0.83	-0.16	1	0.95	-0.05
ci@5:72849311:72850147:-|5:72850146:72850147:-.1	chr5:72849211-72850247	ENSG00000164331	ANKRA2	ankyrin repeat, family A (RFXANK-like), 2	ci	NA	1	0.89	-0.11	0.96	0.95	-0.01
ci@5:72857113:72858418:-|5:72858417:72858418:-.1	chr5:72857013-72858518	ENSG00000164331	ANKRA2	ankyrin repeat, family A (RFXANK-like), 2	ci	NA	0.81	0.72	-0.09	0.9	0.77	-0.13
ci@5:94046632:94050482:-|5:94050481:94050482:-.1	chr5:94046532-94050582	ENSG00000175471	MCTP1	multiple C2 domains, transmembrane 1	ci	NA	0.2	0.45	0.25	0.19	0.16	-0.03
ci@5:96117558:96118755:-|5:96118754:96118755:-.1	chr5:96117458-96118855	ENSG00000164307	ERAP1	endoplasmic reticulum aminopeptidase 1	ci	NA	0.95	0.99	0.04	0.97	0.86	-0.11
ci@6:109764623:109764720:+|6:109764623:109764624:+.1	chr6:109764523-109764820	ENSG00000135587	SMPD2	sphingomyelin phosphodiesterase 2, neutral membrane (neutral sphingomyelinase)	ci	NA	0.85	0.57	-0.28	0.55	0.42	-0.13
ci@6:109772903:109773449:-|6:109773448:109773449:-.1	chr6:109772803-109773549	ENSG00000135596	MICAL1	microtubule associated monoxygenase, calponin and LIM domain containing 1	ci	NA	0.37	0.7	0.33	0.73	0.33	-0.4
ci@6:117053531:117062669:+|6:117053531:117053532:+.1	chr6:117053431-117062769	ENSG00000196911	KPNA5	karyopherin alpha 5 (importin alpha 6)	ci	NA	0.33	0.18	-0.15	0.31	0	-0.31
ci@6:127804129:127834036:-|6:127834035:127834036:-.1	chr6:127804029-127834136	ENSG00000214338	SOGA3	SOGA family member 3	ci	NA	0.65	0.86	0.21	0.57	0.9	0.33
ci@6:143749821:143753642:-|6:143753641:143753642:-.1	chr6:143749721-143753742	ENSG00000189007	ADAT2	adenosine deaminase, tRNA-specific 2	ci	NA	0.86	1	0.14	0.92	0.9	-0.02
ci@6:159414958:159420467:-|6:159420466:159420467:-.1	chr6:159414858-159420567	ENSG00000130363	RSPH3	radial spoke 3 homolog (Chlamydomonas)	ci	NA	0.64	0.88	0.24	0.65	0.59	-0.06
ci@6:161574531:161575181:-|6:161575180:161575181:-.1	chr6:161574431-161575281	ENSG00000026652	AGPAT4	1-acylglycerol-3-phosphate O-acyltransferase 4	ci	NA	0.74	0.82	0.08	0.58	0.89	0.31
ci@6:25969648:25972097:+|6:25969648:25969649:+.1	chr6:25969548-25972197	ENSG00000112343	TRIM38	tripartite motif containing 38	ci	NA	0.97	0.85	-0.12	0.87	0.87	0
ci@6:27095180:27100304:-|6:27100303:27100304:-.1	chr6:27095080-27100404	ENSG00000124635	HIST1H2BJ	histone cluster 1, H2bj	ci	NA	0.5	0.8	0.3	0.71	0.68	-0.03
ci@6:29856519:29857105:+|6:29856519:29856520:+.1	chr6:29856419-29857205	ENSG00000206341	HLA-H	NA	ci	NA	0.14	0.18	0.04	0.29	0.07	-0.22
ci@6:30610024:30610545:+|6:30610024:30610025:+.1	chr6:30609924-30610645	ENSG00000137343	ATAT1	alpha tubulin acetyltransferase 1	ci	NA	0.75	1	0.25	0.67	0.85	0.18
ci@6:30613886:30614246:+|6:30613886:30613887:+.1	chr6:30613786-30614346	ENSG00000137343	ATAT1	alpha tubulin acetyltransferase 1	ci	NA	0.5	0.56	0.06	0.53	0.88	0.35
ci@6:31730945:31731192:+|6:31730945:31730946:+.1	chr6:31730845-31731292	ENSG00000255152	MSH5-SAPCD1	MSH5-SAPCD1 readthrough (non-protein coding)	ci	NA	0.7	0.68	-0.02	0.69	0.9	0.21
ci@6:32154467:32154590:-|6:32154589:32154590:-.1	chr6:32154367-32154690	ENSG00000204304	PBX2	pre-B-cell leukemia homeobox 2	ci	NA	0.78	0.87	0.09	0.8	0.95	0.15
ci@6:32154678:32155019:-|6:32155018:32155019:-.1	chr6:32154578-32155119	ENSG00000204304	PBX2	pre-B-cell leukemia homeobox 2	ci	NA	0.81	0.92	0.11	0.83	0.88	0.05
ci@6:32781028:32781217:-|6:32781216:32781217:-.1	chr6:32780928-32781317	ENSG00000241106	HLA-DOB	major histocompatibility complex, class II, DO beta	ci	NA	0.78	1	0.22	0.7	0.88	0.18
ci@6:33168715:33169019:+|6:33168715:33168716:+.1	chr6:33168615-33169119	ENSG00000112473	SLC39A7	solute carrier family 39 (zinc transporter), member 7	ci	NA	0.42	0.31	-0.11	0.45	0.35	-0.1
ci@6:33269548:33271732:-|6:33271731:33271732:-.1	chr6:33269448-33271832	ENSG00000231925	TAPBP	TAP binding protein (tapasin)	ci	NA	0.69	0.81	0.12	0.74	0.79	0.05
ci@6:34802183:34802498:+|6:34802183:34802184:+.1	chr6:34802083-34802598	ENSG00000065060	UHRF1BP1	UHRF1 binding protein 1	ci	NA	1	1	0	0.98	0.83	-0.15
ci@6:43181032:43181176:+|6:43181032:43181033:+.1	chr6:43180932-43181276	ENSG00000112659	CUL9	cullin 9	ci	NA	0.98	0.8	-0.18	0.98	0.95	-0.03
ci@6:43471444:43472499:+|6:43471444:43471445:+.1	chr6:43471344-43472599	ENSG00000137221	TJAP1	tight junction associated protein 1 (peripheral)	ci	NA	0.86	0.88	0.02	0.8	0.91	0.11
ci@6:43965045:43966955:-|6:43966954:43966955:-.1	chr6:43964945-43967055	ENSG00000237686	RP5-1120P11.1	NA	ci	NA	0.25	0.05	-0.2	0.4	0.28	-0.12
ci@6:47676014:47678471:+|6:47676014:47676015:+.1	chr6:47675914-47678571	ENSG00000153294	GPR115	G protein-coupled receptor 115	ci	NA	0.87	0.6	-0.27	0.88	0.95	0.07
ci@6:49522870:49529417:+|6:49522870:49522871:+.1	chr6:49522770-49529517	ENSG00000197261	C6orf141	chromosome 6 open reading frame 141	ci	NA	0.42	0.21	-0.21	0.33	0.22	-0.11
ci@6:90334410:90337302:+|6:90334410:90334411:+.1	chr6:90334310-90337402	ENSG00000135299	ANKRD6	ankyrin repeat domain 6	ci	NA	0.83	1	0.17	1	1	0
ci@6:99322317:99323291:-|6:99323290:99323291:-.1	chr6:99322217-99323391	ENSG00000112234	FBXL4	F-box and leucine-rich repeat protein 4	ci	NA	0.97	1	0.03	1	0.87	-0.13
ci@7:100014079:100014689:-|7:100014688:100014689:-.1	chr7:100013979-100014789	ENSG00000078487	ZCWPW1	zinc finger, CW type with PWWP domain 1	ci	NA	0.78	1	0.22	0.95	0.95	0
ci@7:121947542:121948541:+|7:121947542:121947543:+.1	chr7:121947442-121948641	ENSG00000230316	FEZF1-AS1	NA	ci	NA	0.59	0.81	0.22	0.39	0.8	0.41
ci@7:134889185:134890680:-|7:134890679:134890680:-.1	chr7:134889085-134890780	ENSG00000105875	WDR91	WD repeat domain 91	ci	NA	0.89	0.9	0.01	0.84	1	0.16
ci@7:143956725:143969538:-|7:143969537:143969538:-.1	chr7:143956625-143969638	ENSG00000204959	RP4-798C17.5	NA	ci	NA	0.33	0.17	-0.16	0.32	0.22	-0.1
ci@7:1477616:1477733:-|7:1477732:1477733:-.1	chr7:1477516-1477833	ENSG00000164877	MICALL2	MICAL-like 2	ci	NA	0.97	0.96	-0.01	0.85	0.99	0.14
ci@7:148989399:148990468:+|7:148989399:148989400:+.1	chr7:148989299-148990568	ENSG00000244560	RP4-800G7.2	NA	ci	NA	0.74	0.85	0.11	1	0.71	-0.29
ci@7:148992274:148994142:+|7:148992274:148992275:+.1	chr7:148992174-148994242	ENSG00000244560	RP4-800G7.2	NA	ci	NA	0.25	0	-0.25	0.19	0.12	-0.07
ci@7:149248917:149249892:-|7:149249891:149249892:-.1	chr7:149248817-149249992	ENSG00000133624	ZNF767	NA	ci	NA	0.94	0.48	-0.46	0.81	0.72	-0.09
ci@7:149545521:149547250:+|7:149545521:149545522:+.1	chr7:149545421-149547350	ENSG00000106479	ZNF862	zinc finger protein 862	ci	NA	0.46	0.33	-0.13	0.56	0.25	-0.31
ci@7:154738297:154738389:-|7:154738388:154738389:-.1	chr7:154738197-154738489	ENSG00000157212	PAXIP1	PAX interacting (with transcription-activation domain) protein 1	ci	NA	0.88	0.86	-0.02	0.93	0.8	-0.13
ci@7:155493638:155499554:+|7:155493638:155493639:+.1	chr7:155493538-155499654	ENSG00000184863	RBM33	RNA binding motif protein 33	ci	NA	0.7	0.63	-0.07	0.85	0.66	-0.19
ci@7:156755869:156756599:+|7:156755869:156755870:+.1	chr7:156755769-156756699	ENSG00000146909	NOM1	nucleolar protein with MIF4G domain 1	ci	NA	0.85	0.79	-0.06	0.78	0.93	0.15
ci@7:21678683:21695450:+|7:21678683:21678684:+.1	chr7:21678583-21695550	ENSG00000105877	DNAH11	dynein, axonemal, heavy chain 11	ci	NA	0.91	0.86	-0.05	0.93	0.65	-0.28
ci@7:30197211:30198602:+|7:30197211:30197212:+.1	chr7:30197111-30198702	ENSG00000180354	C7orf41	chromosome 7 open reading frame 41	ci	NA	0.14	0.18	0.04	0.11	0.24	0.13
ci@7:30486666:30487914:-|7:30487913:30487914:-.1	chr7:30486566-30488014	ENSG00000106100	NOD1	nucleotide-binding oligomerization domain containing 1	ci	NA	0.89	1	0.11	0.73	1	0.27
ci@7:30603614:30608449:-|7:30608448:30608449:-.1	chr7:30603514-30608549	ENSG00000196295	AC005154.6	NA	ci	NA	0.82	0.48	-0.34	0.74	0.69	-0.05
ci@7:46729144:46732409:-|7:46732408:46732409:-.1	chr7:46729044-46732509	ENSG00000233539	AC011294.3	Uncharacterized protein	ci	NA	0.96	0.84	-0.12	0.94	0.92	-0.02
ci@7:73118586:73118680:-|7:73118679:73118680:-.1	chr7:73118486-73118780	ENSG00000106089	STX1A	syntaxin 1A (brain)	ci	NA	0.76	0.88	0.12	0.78	0.82	0.04
ci@7:74239581:74247928:-|7:74247927:74247928:-.1	chr7:74239481-74248028	ENSG00000196275	GTF2IRD2	GTF2I repeat domain containing 2	ci	NA	0.02	0.02	0	0.2	0	-0.2
ci@7:76955590:76957923:-|7:76957922:76957923:-.1	chr7:76955490-76958023	ENSG00000186088	PION	pigeon homolog (Drosophila)	ci	NA	1	0.8	-0.2	0.88	0.82	-0.06
ci@7:76958708:76959556:-|7:76959555:76959556:-.1	chr7:76958608-76959656	ENSG00000186088	PION	pigeon homolog (Drosophila)	ci	NA	0.71	0.56	-0.15	0.74	0.5	-0.24
ci@7:77569619:77569845:+|7:77569619:77569620:+.1	chr7:77569519-77569945	ENSG00000006576	PHTF2	putative homeodomain transcription factor 2	ci	NA	0.89	0.85	-0.04	0.94	0.8	-0.14
ci@7:94183887:94184804:+|7:94183887:94183888:+.1	chr7:94183787-94184904	ENSG00000127995	CASD1	CAS1 domain containing 1	ci	NA	0.93	0.83	-0.1	0.92	0.9	-0.02
ci@7:99943591:99947354:+|7:99943591:99943592:+.1	chr7:99943491-99947454	ENSG00000121716	PILRB	paired immunoglobin-like type 2 receptor beta	ci	NA	0.67	0.61	-0.06	0.73	0.46	-0.27
ci@8:124822591:124824759:+|8:124822591:124822592:+.1	chr8:124822491-124824859	ENSG00000176853	FAM91A1	family with sequence similarity 91, member A1	ci	NA	0.87	0.71	-0.16	0.85	0.87	0.02
ci@8:133823373:133826882:+|8:133823373:133823374:+.1	chr8:133823273-133826982	ENSG00000129292	PHF20L1	PHD finger protein 20-like 1	ci	NA	0.74	0.87	0.13	0.77	0.79	0.02
ci@8:144329919:144331860:+|8:144329919:144329920:+.1	chr8:144329819-144331960	ENSG00000264668	ZFP41	Zinc finger protein 41 homolog	ci	NA	0.27	0.48	0.21	0.27	0.37	0.1
ci@8:144650058:144650312:-|8:144650311:144650312:-.1	chr8:144649958-144650412	ENSG00000204839	MROH6	maestro heat-like repeat family member 6	ci	NA	0.67	0.55	-0.12	0.69	0.56	-0.13
ci@8:144650431:144650722:-|8:144650721:144650722:-.1	chr8:144650331-144650822	ENSG00000204839	MROH6	maestro heat-like repeat family member 6	ci	NA	0.72	0.56	-0.16	0.67	0.62	-0.05
ci@8:145058599:145058712:-|8:145058711:145058712:-.1	chr8:145058499-145058812	ENSG00000178685	PARP10	poly (ADP-ribose) polymerase family, member 10	ci	NA	0.64	0.44	-0.2	0.6	0.58	-0.02
ci@8:145114693:145114765:-|8:145114764:145114765:-.1	chr8:145114593-145114865	ENSG00000178814	OPLAH	NA	ci	NA	0.91	0.91	0	0.77	1	0.23
ci@8:145139778:145139946:+|8:145139778:145139779:+.1	chr8:145139678-145140046	ENSG00000197858	GPAA1	glycosylphosphatidylinositol anchor attachment 1	ci	NA	0.66	0.79	0.13	0.73	0.73	0
ci@8:145615946:145616056:+|8:145615946:145615947:+.1	chr8:145615846-145616156	ENSG00000173137	ADCK5	aarF domain containing kinase 5	ci	NA	0.83	0.81	-0.02	0.99	0.76	-0.23
ci@8:145616674:145616780:+|8:145616674:145616675:+.1	chr8:145616574-145616880	ENSG00000173137	ADCK5	aarF domain containing kinase 5	ci	NA	0.83	0.96	0.13	0.96	0.88	-0.08
ci@8:145948767:145979068:-|8:145979067:145979068:-.1	chr8:145948667-145979168	ENSG00000198169	ZNF251	zinc finger protein 251	ci	NA	0.83	0.71	-0.12	0.59	0.82	0.23
ci@8:17088357:17089936:-|8:17089935:17089936:-.1	chr8:17088257-17090036	ENSG00000198791	CNOT7	CCR4-NOT transcription complex, subunit 7	ci	NA	0.88	0.73	-0.15	0.79	0.72	-0.07
ci@8:24193154:24196979:+|8:24193154:24193155:+.1	chr8:24193054-24197079	ENSG00000042980	ADAM28	ADAM metallopeptidase domain 28	ci	NA	0.95	0.87	-0.08	0.88	0.99	0.11
ci@8:38103818:38105231:+|8:38103818:38103819:+.1	chr8:38103718-38105331	ENSG00000085788	DDHD2	DDHD domain containing 2	ci	NA	0.97	0.77	-0.2	0.97	0.81	-0.16
ci@8:38176458:38178590:-|8:38178589:38178590:-.1	chr8:38176358-38178690	ENSG00000147548	WHSC1L1	Wolf-Hirschhorn syndrome candidate 1-like 1	ci	NA	0.7	0.83	0.13	0.77	0.8	0.03
ci@8:8101844:8102107:+|8:8101844:8101845:+.1	chr8:8101744-8102207	ENSG00000254945	FLJ10661	NA	ci	NA	0.04	0.3	0.26	0.3	0.36	0.06
ci@8:94749583:94753109:-|8:94753108:94753109:-.1	chr8:94749483-94753209	ENSG00000183808	RBM12B	RNA binding motif protein 12B	ci	NA	0.8	0.56	-0.24	0.56	0.72	0.16
ci@9:101544855:101546235:-|9:101546234:101546235:-.1	chr9:101544755-101546335	ENSG00000165138	ANKS6	ankyrin repeat and sterile alpha motif domain containing 6	ci	NA	0.5	0.72	0.22	0.6	0.63	0.03
ci@9:130230109:130236080:+|9:130230109:130230110:+.1	chr9:130230009-130236180	ENSG00000148356	LRSAM1	leucine rich repeat and sterile alpha motif containing 1	ci	NA	1	0.97	-0.03	0.81	0.98	0.17
ci@9:130670860:130672230:-|9:130672229:130672230:-.1	chr9:130670760-130672330	ENSG00000136840	ST6GALNAC4	ST6 (alpha-N-acetyl-neuraminyl-2,3-beta-galactosyl-1,3)-N-acetylgalactosaminide alpha-2,6-sialyltransferase 4	ci	NA	0.97	0.82	-0.15	0.86	0.95	0.09
ci@9:132652825:132658117:-|9:132658116:132658117:-.1	chr9:132652725-132658217	ENSG00000187239	FNBP1	formin binding protein 1	ci	NA	0.47	0.63	0.16	0.62	0.66	0.04
ci@9:135786500:135786840:-|9:135786839:135786840:-.1	chr9:135786400-135786940	ENSG00000165699	TSC1	tuberous sclerosis 1	ci	NA	0.84	0.82	-0.02	0.8	0.96	0.16
ci@9:138375928:138376295:+|9:138375928:138375929:+.1	chr9:138375828-138376395	ENSG00000196422	PPP1R26	protein phosphatase 1, regulatory subunit 26	ci	NA	0.82	0.95	0.13	0.92	0.83	-0.09
ci@9:139700989:139701281:-|9:139701280:139701281:-.1	chr9:139700889-139701381	ENSG00000228544	KIAA1984-AS1	NA	ci	NA	0.81	0.48	-0.33	0.6	0.52	-0.08
ci@9:140070289:140074633:-|9:140074632:140074633:-.1	chr9:140070189-140074733	ENSG00000176248	ANAPC2	anaphase promoting complex subunit 2	ci	NA	0.93	0.83	-0.1	0.88	0.9	0.02
ci@9:140100761:140106954:+|9:140100761:140100762:+.1	chr9:140100661-140107054	ENSG00000188566	NDOR1	NADPH dependent diflavin oxidoreductase 1	ci	NA	0.82	1	0.18	0.92	0.96	0.04
ci@9:140109470:140109547:+|9:140109470:140109471:+.1	chr9:140109370-140109647	ENSG00000188566	NDOR1	NADPH dependent diflavin oxidoreductase 1	ci	NA	0.84	0.61	-0.23	0.81	0.69	-0.12
ci@9:15460311:15461629:+|9:15460311:15460312:+.1	chr9:15460211-15461729	ENSG00000164975	SNAPC3	small nuclear RNA activating complex, polypeptide 3, 50kDa	ci	NA	0.71	0.34	-0.37	0.79	0.58	-0.21
ci@9:32552477:32552799:+|9:32552477:32552478:+.1	chr9:32552377-32552899	ENSG00000235453	TOPORS-AS1	NA	ci	NA	0.7	0.54	-0.16	0.62	0.57	-0.05
ci@9:35660458:35660554:+|9:35660458:35660459:+.1	chr9:35660358-35660654	ENSG00000159884	CCDC107	coiled-coil domain containing 107	ci	NA	0.8	0.7	-0.1	0.66	0.64	-0.02
ci@9:35662264:35662509:-|9:35662508:35662509:-.1	chr9:35662164-35662609	ENSG00000137135	ARHGEF39	Rho guanine nucleotide exchange factor (GEF) 39	ci	NA	0.91	0.89	-0.02	0.92	0.82	-0.1
ci@9:35738149:35738229:-|9:35738228:35738229:-.1	chr9:35738049-35738329	ENSG00000070610	GBA2	glucosidase, beta (bile acid) 2	ci	NA	0.47	0.61	0.14	0.55	0.61	0.06
ci@9:35801760:35801923:+|9:35801760:35801761:+.1	chr9:35801660-35802023	ENSG00000159899	NPR2	natriuretic peptide receptor B/guanylate cyclase B (atrionatriuretic peptide receptor B)	ci	NA	0.94	0.88	-0.06	0.76	0.95	0.19
ci@9:35805667:35805827:+|9:35805667:35805668:+.1	chr9:35805567-35805927	ENSG00000159899	NPR2	natriuretic peptide receptor B/guanylate cyclase B (atrionatriuretic peptide receptor B)	ci	NA	0.86	0.89	0.03	0.76	0.92	0.16
ci@9:46687683:46687799:-|9:46687798:46687799:-.1	chr9:46687583-46687899	ENSG00000204802	RP11-111F5.4	NA	ci	NA	0.8	0.66	-0.14	0.73	1	0.27
ci@9:70433052:70434178:-|9:70434177:70434178:-.1	chr9:70432952-70434278	ENSG00000147996	CBWD5	COBW domain containing 5	ci	NA	0.79	0.56	-0.23	0.61	0.69	0.08
ci@9:72333484:72333566:-|9:72333565:72333566:-.1	chr9:72333384-72333666	ENSG00000188647	PTAR1	protein prenyltransferase alpha subunit repeat containing 1	ci	NA	0.19	0.17	-0.02	0.27	0.06	-0.21
ci@X:110951621:110952193:+|X:110951621:110951622:+.1	chrX:110951521-110952293	ENSG00000101901	ALG13	asparagine-linked glycosylation 13 homolog (S. cerevisiae)	ci	NA	0.96	0.92	-0.04	0.74	1	0.26
ci@X:153044129:153044390:+|X:153044129:153044130:+.1	chrX:153044029-153044490	ENSG00000198753	PLXNB3	plexin B3	ci	NA	0.9	0.89	-0.01	0.97	0.79	-0.18
ci@X:40595042:40597445:+|X:40595042:40595043:+.1	chrX:40594942-40597545	ENSG00000234636	MED14-AS1	NA	ci	NA	0.18	0.03	-0.15	0.19	0.09	-0.1
ci@X:48341182:48341374:+|X:48341182:48341183:+.1	chrX:48341082-48341474	ENSG00000068438	FTSJ1	FtsJ RNA methyltransferase homolog 1 (E. coli)	ci	NA	0.48	0.36	-0.12	0.55	0.38	-0.17
ci@X:53964492:53965595:-|X:53965594:53965595:-.1	chrX:53964392-53965695	ENSG00000172943	PHF8	PHD finger protein 8	ci	NA	0.17	0.27	0.1	0.3	0.24	-0.06
ci@X:70469019:70469311:-|X:70469310:70469311:-.1	chrX:70468919-70469411	ENSG00000147130	ZMYM3	zinc finger, MYM-type 3	ci	NA	0.62	0.73	0.11	0.64	0.74	0.1
ci@X:99931173:99933388:-|X:99933387:99933388:-.1	chrX:99931073-99933488	ENSG00000102362	SYTL4	synaptotagmin-like 4	ci	NA	0	0	0	0.42	0.2	-0.22
cj@1:100464971:100472590:+|1:100464971:other:+|1:other:100472590:+.1	chr1:100464871-100472690	ENSG00000117620	SLC35A3	solute carrier family 35 (UDP-N-acetylglucosamine (UDP-GlcNAc) transporter), member A3	cj	NA	0.92	0.78	-0.14	0.88	0.87	-0.01
cj@1:100605267:100605738:+|1:100605267:other:+|1:other:100605738:+.1	chr1:100605167-100605838	ENSG00000122435	TRMT13	tRNA methyltransferase 13 homolog (S. cerevisiae)	cj	NA	0.99	0.86	-0.13	0.94	0.96	0.02
cj@1:100606070:100606408:+|1:100606070:other:+|1:other:100606408:+.1	chr1:100605970-100606508	ENSG00000122435	TRMT13	tRNA methyltransferase 13 homolog (S. cerevisiae)	cj	NA	0.9	0.42	-0.48	0.86	0.62	-0.24
cj@1:104094414:104095896:+|1:104094414:other:+|1:other:104095896:+.1	chr1:104094314-104095996	ENSG00000240038	AMY2B	amylase, alpha 2B (pancreatic)	cj	NA	0.35	0.26	-0.09	0.43	0.15	-0.28
cj@1:114281421:114300321:-|1:other:114300321:-|1:114281421:other:-.1	chr1:114281321-114300421	ENSG00000116793	PHTF1	putative homeodomain transcription factor 1	cj	NA	0.88	0.68	-0.2	0.7	0.75	0.05
cj@1:117640055:117641455:+|1:117640055:other:+|1:other:117641455:+.1	chr1:117639955-117641555	ENSG00000116830	TTF2	transcription termination factor, RNA polymerase II	cj	NA	0.94	0.76	-0.18	0.88	0.86	-0.02
cj@1:121116815:121124565:+|1:121116815:other:+|1:other:121124565:+.1	chr1:121116715-121124665	ENSG00000171943	SRGAP2C	NA	cj	NA	0.44	0.63	0.19	0.58	0.67	0.09
cj@1:1412730:1414024:+|1:1412730:other:+|1:other:1414024:+.1	chr1:1412630-1414124	ENSG00000160072	ATAD3B	ATPase family, AAA domain containing 3B	cj	NA	0.63	0.78	0.15	0.79	0.9	0.11
cj@1:144818017:144821921:+|1:144818017:other:+|1:other:144821921:+.1	chr1:144817917-144822021	ENSG00000225241	NBPF8P	NA	cj	NA	0.91	0.92	0.01	0.71	0.94	0.23
cj@1:145646173:145650483:+|1:145646173:other:+|1:other:145650483:+.1	chr1:145646073-145650583	ENSG00000121848	RNF115	ring finger protein 115	cj	NA	0.85	0.74	-0.11	0.85	0.73	-0.12
cj@1:146465259:146465878:+|1:146465259:other:+|1:other:146465878:+.1	chr1:146465159-146465978	ENSG00000186275	NBPF12	neuroblastoma breakpoint family, member 12	cj	NA	0.04	0.39	0.35	0.04	0.71	0.67
cj@1:146631221:146633291:-|1:other:146633291:-|1:146631221:other:-.1	chr1:146631121-146633391	ENSG00000131791	PRKAB2	protein kinase, AMP-activated, beta 2 non-catalytic subunit	cj	NA	0.42	0.63	0.21	0.43	0.73	0.3
cj@1:150679285:150680732:-|1:other:150680732:-|1:150679285:other:-.1	chr1:150679185-150680832	ENSG00000143452	HORMAD1	HORMA domain containing 1	cj	NA	0.97	0.78	-0.19	0.85	0.7	-0.15
cj@1:151342030:151342189:-|1:other:151342189:-|1:151342030:other:-.1	chr1:151341930-151342289	ENSG00000143416	SELENBP1	selenium binding protein 1	cj	NA	0.92	0.74	-0.18	0.83	0.87	0.04
cj@1:153631362:153631614:+|1:153631362:other:+|1:other:153631614:+.1	chr1:153631262-153631714	ENSG00000143553	SNAPIN	SNAP-associated protein	cj	NA	0.81	0.74	-0.07	0.85	0.74	-0.11
cj@1:155184953:155185354:-|1:other:155185354:-|1:155184953:other:-.1	chr1:155184853-155185454	ENSG00000160766	GBAP1	NA	cj	NA	0.86	0.89	0.03	1	0.76	-0.24
cj@1:155255755:155256964:+|1:155255755:other:+|1:other:155256964:+.1	chr1:155255655-155257064	ENSG00000143630	HCN3	hyperpolarization activated cyclic nucleotide-gated potassium channel 3	cj	NA	0.85	0.92	0.07	1	0.8	-0.2
cj@1:156031234:156035702:+|1:156031234:other:+|1:other:156035702:+.1	chr1:156031134-156035802	ENSG00000132698	RAB25	RAB25, member RAS oncogene family	cj	NA	0.7	0.63	-0.07	0.7	0.59	-0.11
cj@1:156699007:156701783:+|1:156699007:other:+|1:other:156701783:+.1	chr1:156698907-156701883	ENSG00000143303	RRNAD1	ribosomal RNA adenine dimethylase domain containing 1	cj	NA	0.92	0.92	0	0.96	0.84	-0.12
cj@1:16046415:16047824:+|1:16046415:other:+|1:other:16047824:+.1	chr1:16046315-16047924	ENSG00000116786	PLEKHM2	pleckstrin homology domain containing, family M (with RUN domain) member 2	cj	NA	0.33	0.24	-0.09	0.41	0.28	-0.13
cj@1:16047883:16051812:+|1:16047883:other:+|1:other:16051812:+.1	chr1:16047783-16051912	ENSG00000116786	PLEKHM2	pleckstrin homology domain containing, family M (with RUN domain) member 2	cj	NA	0.38	0.28	-0.1	0.38	0.26	-0.12
cj@1:160990902:160991178:-|1:other:160991178:-|1:160990902:other:-.1	chr1:160990802-160991278	ENSG00000158769	F11R	F11 receptor	cj	NA	0.81	0.53	-0.28	0.57	0.49	-0.08
cj@1:161719935:161721458:+|1:161719935:other:+|1:other:161721458:+.1	chr1:161719835-161721558	ENSG00000081721	DUSP12	dual specificity phosphatase 12	cj	NA	0.79	0.65	-0.14	0.73	0.64	-0.09
cj@1:16559512:16560107:-|1:other:16560107:-|1:16559512:other:-.1	chr1:16559412-16560207	ENSG00000132881	RSG1	REM2 and RAB-like small GTPase 1	cj	NA	0.52	0.72	0.2	0.6	0.6	0
cj@1:1685647:1685723:-|1:other:1685723:-|1:1685647:other:-.1	chr1:1685547-1685823	ENSG00000008130	NADK	NAD kinase	cj	NA	0.77	0.92	0.15	0.83	0.88	0.05
cj@1:16952500:16952848:-|1:other:16952848:-|1:16952500:other:-.1	chr1:16952400-16952948	ENSG00000215908	CROCCP2	NA	cj	NA	0.63	0.82	0.19	0.79	0.83	0.04
cj@1:178001630:178002162:-|1:other:178002162:-|1:178001630:other:-.1	chr1:178001530-178002262	ENSG00000242193	RP11-568K15.1	NA	cj	NA	0.93	0.97	0.04	0.98	0.74	-0.24
cj@1:17866445:17907048:+|1:17866445:other:+|1:other:17907048:+.1	chr1:17866345-17907148	ENSG00000074964	ARHGEF10L	Rho guanine nucleotide exchange factor (GEF) 10-like	cj	NA	0.45	0.72	0.27	0.48	0.64	0.16
cj@1:200618354:200619553:-|1:other:200619553:-|1:200618354:other:-.1	chr1:200618254-200619653	ENSG00000118197	DDX59	DEAD (Asp-Glu-Ala-Asp) box polypeptide 59	cj	NA	0.9	0.75	-0.15	0.78	0.68	-0.1
cj@1:204230576:204234070:-|1:other:204234070:-|1:204230576:other:-.1	chr1:204230476-204234170	ENSG00000143850	PLEKHA6	pleckstrin homology domain containing, family A member 6	cj	NA	0.27	0.17	-0.1	0.15	0.14	-0.01
cj@1:225755116:225840388:-|1:other:225840388:-|1:225755116:other:-.1	chr1:225755016-225840488	ENSG00000154380	ENAH	enabled homolog (Drosophila)	cj	NA	0.84	0.95	0.11	0.91	0.91	0
cj@1:228476589:228479599:+|1:228476589:other:+|1:other:228479599:+.1	chr1:228476489-228479699	ENSG00000154358	OBSCN	obscurin, cytoskeletal calmodulin and titin-interacting RhoGEF	cj	NA	1	0.75	-0.25	0.91	0.95	0.04
cj@1:2341890:2343830:-|1:other:2343830:-|1:2341890:other:-.1	chr1:2341790-2343930	ENSG00000157911	PEX10	peroxisomal biogenesis factor 10	cj	NA	0.51	0.69	0.18	0.48	0.44	-0.04
cj@1:234569317:234573021:-|1:other:234573021:-|1:234569317:other:-.1	chr1:234569217-234573121	ENSG00000059588	TARBP1	TAR (HIV-1) RNA binding protein 1	cj	NA	0.97	0.98	0.01	1	0.89	-0.11
cj@1:234596142:234599583:-|1:other:234599583:-|1:234596142:other:-.1	chr1:234596042-234599683	ENSG00000059588	TARBP1	TAR (HIV-1) RNA binding protein 1	cj	NA	0.91	0.91	0	0.93	0.71	-0.22
cj@1:234599680:234601402:-|1:other:234601402:-|1:234599680:other:-.1	chr1:234599580-234601502	ENSG00000059588	TARBP1	TAR (HIV-1) RNA binding protein 1	cj	NA	0.86	0.89	0.03	0.92	0.29	-0.63
cj@1:235318427:235323826:-|1:other:235323826:-|1:235318427:other:-.1	chr1:235318327-235323926	ENSG00000054267	ARID4B	AT rich interactive domain 4B (RBP1-like)	cj	NA	0.82	0.92	0.1	0.8	0.9	0.1
cj@1:235323962:235324208:-|1:other:235324208:-|1:235323962:other:-.1	chr1:235323862-235324308	ENSG00000054267	ARID4B	AT rich interactive domain 4B (RBP1-like)	cj	NA	0.81	0.92	0.11	0.81	0.9	0.09
cj@1:31437757:31438829:-|1:other:31438829:-|1:31437757:other:-.1	chr1:31437657-31438929	ENSG00000134644	PUM1	pumilio homolog 1 (Drosophila)	cj	NA	0.91	0.77	-0.14	0.87	0.85	-0.02
cj@1:33736213:33741701:+|1:33736213:other:+|1:other:33741701:+.1	chr1:33736113-33741801	ENSG00000160094	ZNF362	zinc finger protein 362	cj	NA	0.18	0.52	0.34	0.48	0.39	-0.09
cj@1:3409331:3410335:-|1:other:3410335:-|1:3409331:other:-.1	chr1:3409231-3410435	ENSG00000162591	MEGF6	multiple EGF-like-domains 6	cj	NA	0.71	0.73	0.02	0.74	0.91	0.17
cj@1:3413925:3414935:-|1:other:3414935:-|1:3413925:other:-.1	chr1:3413825-3415035	ENSG00000162591	MEGF6	multiple EGF-like-domains 6	cj	NA	0.98	0.98	0	0.95	0.71	-0.24
cj@1:36202207:36202515:-|1:other:36202515:-|1:36202207:other:-.1	chr1:36202107-36202615	ENSG00000092853	CLSPN	claspin	cj	NA	0.87	0.8	-0.07	0.89	0.74	-0.15
cj@1:39854330:39888046:+|1:39854330:other:+|1:other:39888046:+.1	chr1:39854230-39888146	ENSG00000127603	MACF1	microtubule-actin crosslinking factor 1	cj	NA	0.68	0.55	-0.13	0.66	0.6	-0.06
cj@1:44459636:44460780:+|1:44459636:other:+|1:other:44460780:+.1	chr1:44459536-44460880	ENSG00000159214	CCDC24	coiled-coil domain containing 24	cj	NA	0.94	0.96	0.02	0.82	0.95	0.13
cj@1:46126897:46151248:-|1:other:46151248:-|1:46126897:other:-.1	chr1:46126797-46151348	ENSG00000159592	GPBP1L1	GC-rich promoter binding protein 1-like 1	cj	NA	0.65	0.76	0.11	0.67	0.67	0
cj@1:46151292:46152084:-|1:other:46152084:-|1:46151292:other:-.1	chr1:46151192-46152184	ENSG00000159592	GPBP1L1	GC-rich promoter binding protein 1-like 1	cj	NA	0.63	0.74	0.11	0.63	0.62	-0.01
cj@1:53370505:53370706:-|1:other:53370706:-|1:53370505:other:-.1	chr1:53370405-53370806	ENSG00000121310	ECHDC2	enoyl CoA hydratase domain containing 2	cj	NA	0.41	0.65	0.24	0.48	0.56	0.08
cj@1:58971881:58992933:-|1:other:58992933:-|1:58971881:other:-.1	chr1:58971781-58993033	ENSG00000173406	DAB1	disabled homolog 1 (Drosophila)	cj	NA	0.83	0.78	-0.05	0.9	0.72	-0.18
cj@1:59154788:59155898:-|1:other:59155898:-|1:59154788:other:-.1	chr1:59154688-59155998	ENSG00000162601	MYSM1	Myb-like, SWIRM and MPN domains 1	cj	NA	0.73	0.71	-0.02	0.89	0.58	-0.31
cj@1:6509151:6511663:+|1:6509151:other:+|1:other:6511663:+.1	chr1:6509051-6511763	ENSG00000187017	ESPN	espin	cj	NA	0.84	0.64	-0.2	0.92	0.84	-0.08
cj@1:74667094:74701786:+|1:74667094:other:+|1:other:74701786:+.1	chr1:74666994-74701886	ENSG00000259030	FPGT-TNNI3K	FPGT-TNNI3K readthrough	cj	NA	0.03	0.19	0.16	0.07	0.08	0.01
cj@1:76251959:76253182:+|1:76251959:other:+|1:other:76253182:+.1	chr1:76251859-76253282	ENSG00000137955	RABGGTB	Rab geranylgeranyltransferase, beta subunit	cj	NA	0.67	0.81	0.14	0.55	0.76	0.21
cj@1:76255041:76255637:+|1:76255041:other:+|1:other:76255637:+.1	chr1:76254941-76255737	ENSG00000137955	RABGGTB	Rab geranylgeranyltransferase, beta subunit	cj	NA	0.98	0.87	-0.11	0.98	0.94	-0.04
cj@1:76257256:76257866:+|1:76257256:other:+|1:other:76257866:+.1	chr1:76257156-76257966	ENSG00000137955	RABGGTB	Rab geranylgeranyltransferase, beta subunit	cj	NA	0.91	0.83	-0.08	0.89	0.77	-0.12
cj@1:79125168:79126239:+|1:79125168:other:+|1:other:79126239:+.1	chr1:79125068-79126339	ENSG00000137965	IFI44	interferon-induced protein 44	cj	NA	0.76	0.56	-0.2	0.82	0.64	-0.18
cj@1:898633:898717:+|1:898633:other:+|1:other:898717:+.1	chr1:898533-898817	ENSG00000187961	KLHL17	kelch-like family member 17	cj	NA	1	0.89	-0.11	0.92	0.89	-0.03
cj@1:93649703:93651902:+|1:93649703:other:+|1:other:93651902:+.1	chr1:93649603-93652002	ENSG00000122483	CCDC18	coiled-coil domain containing 18	cj	NA	0.68	0.73	0.05	0.87	0.34	-0.53
cj@1:93791452:93792159:-|1:other:93792159:-|1:93791452:other:-.1	chr1:93791352-93792259	ENSG00000223745	RP4-717I23.3	NA	cj	NA	0.19	0.09	-0.1	0.2	0.02	-0.18
cj@1:93805093:93805206:-|1:other:93805206:-|1:93805093:other:-.1	chr1:93804993-93805306	ENSG00000223745	RP4-717I23.3	NA	cj	NA	0.9	0.91	0.01	1	0.83	-0.17
cj@1:95197993:95285512:-|1:other:95285512:-|1:95197993:other:-.1	chr1:95197893-95285612	ENSG00000224081	RP11-86H7.1	NA	cj	NA	0.1	0.15	0.05	0.26	0	-0.26
cj@1:9670863:9671811:+|1:9670863:other:+|1:other:9671811:+.1	chr1:9670763-9671911	ENSG00000188807	TMEM201	transmembrane protein 201	cj	NA	0.78	0.94	0.16	0.85	0.88	0.03
cj@1:9781306:9781502:+|1:9781306:other:+|1:other:9781502:+.1	chr1:9781206-9781602	ENSG00000171608	PIK3CD	phosphatidylinositol-4,5-bisphosphate 3-kinase, catalytic subunit delta	cj	NA	0.81	1	0.19	0.92	0.98	0.06
cj@10:100144824:100146958:-|10:other:100146958:-|10:100144824:other:-.1	chr10:100144724-100147058	ENSG00000119943	PYROXD2	pyridine nucleotide-disulphide oxidoreductase domain 2	cj	NA	0.87	0.82	-0.05	0.69	0.97	0.28
cj@10:103361093:103368592:+|10:103361093:other:+|10:other:103368592:+.1	chr10:103360993-103368692	ENSG00000166171	DPCD	deleted in primary ciliary dyskinesia homolog (mouse)	cj	NA	0.87	0.76	-0.11	0.85	0.82	-0.03
cj@10:115534092:115534585:+|10:115534092:other:+|10:other:115534585:+.1	chr10:115533992-115534685	ENSG00000148735	PLEKHS1	pleckstrin homology domain containing, family S member 1	cj	NA	0.91	0.94	0.03	0.99	0.84	-0.15
cj@10:11607637:11639630:-|10:other:11639630:-|10:11607637:other:-.1	chr10:11607537-11639730	ENSG00000242629	USP6NL-IT1	NA	cj	NA	0.2	0.23	0.03	0.02	0.18	0.16
cj@10:121541283:121551029:+|10:121541283:other:+|10:other:121551029:+.1	chr10:121541183-121551129	ENSG00000198825	INPP5F	inositol polyphosphate-5-phosphatase F	cj	NA	0.88	0.77	-0.11	0.89	0.74	-0.15
cj@10:121551157:121551381:+|10:121551157:other:+|10:other:121551381:+.1	chr10:121551057-121551481	ENSG00000198825	INPP5F	inositol polyphosphate-5-phosphatase F	cj	NA	0.84	0.76	-0.08	0.91	0.76	-0.15
cj@10:124746478:124746850:+|10:124746478:other:+|10:other:124746850:+.1	chr10:124746378-124746950	ENSG00000179988	PSTK	phosphoseryl-tRNA kinase	cj	NA	0.07	0.38	0.31	0.2	0.27	0.07
cj@10:127569640:127584787:-|10:other:127584787:-|10:127569640:other:-.1	chr10:127569540-127584887	ENSG00000089876	DHX32	DEAH (Asp-Glu-Ala-His) box polypeptide 32	cj	NA	0.25	0.22	-0.03	0.26	0.11	-0.15
cj@10:18957606:18961551:+|10:18957606:other:+|10:other:18961551:+.1	chr10:18957506-18961651	ENSG00000165997	ARL5B	ADP-ribosylation factor-like 5B	cj	NA	0.94	0.87	-0.07	0.98	0.87	-0.11
cj@10:18961634:18962913:+|10:18961634:other:+|10:other:18962913:+.1	chr10:18961534-18963013	ENSG00000165997	ARL5B	ADP-ribosylation factor-like 5B	cj	NA	0.94	0.9	-0.04	0.97	0.85	-0.12
cj@10:32103289:32106716:-|10:other:32106716:-|10:32103289:other:-.1	chr10:32103189-32106816	ENSG00000165322	ARHGAP12	Rho GTPase activating protein 12	cj	NA	0.86	0.94	0.08	0.85	0.96	0.11
cj@10:32106814:32109315:-|10:other:32109315:-|10:32106814:other:-.1	chr10:32106714-32109415	ENSG00000165322	ARHGAP12	Rho GTPase activating protein 12	cj	NA	0.83	0.93	0.1	0.83	0.97	0.14
cj@10:46265066:46268704:+|10:46265066:other:+|10:other:46268704:+.1	chr10:46264966-46268804	ENSG00000172661	FAM21C	family with sequence similarity 21, member C	cj	NA	0.93	0.79	-0.14	0.89	0.85	-0.04
cj@10:5945138:5948000:+|10:5945138:other:+|10:other:5948000:+.1	chr10:5945038-5948100	ENSG00000134452	FBXO18	F-box protein, helicase, 18	cj	NA	0.84	0.68	-0.16	0.75	0.8	0.05
cj@10:70661227:70666467:+|10:70661227:other:+|10:other:70666467:+.1	chr10:70661127-70666567	ENSG00000107625	DDX50	DEAD (Asp-Glu-Ala-Asp) box polypeptide 50	cj	NA	0.93	0.79	-0.14	0.82	0.74	-0.08
cj@10:73581764:73585594:-|10:other:73585594:-|10:73581764:other:-.1	chr10:73581664-73585694	ENSG00000197746	PSAP	prosaposin	cj	NA	0.84	0.95	0.11	0.74	0.84	0.1
cj@10:75481262:75482147:-|10:other:75482147:-|10:75481262:other:-.1	chr10:75481162-75482247	ENSG00000242288	RP11-464F9.1	NA	cj	NA	0.9	0.62	-0.28	0.82	0.5	-0.32
cj@10:99610072:99619215:+|10:99610072:other:+|10:other:99619215:+.1	chr10:99609972-99619315	ENSG00000155265	GOLGA7B	golgin A7 family, member B	cj	NA	0.96	1	0.04	0.82	1	0.18
cj@11:107975629:107976934:+|11:107975629:other:+|11:other:107976934:+.1	chr11:107975529-107977034	ENSG00000166266	CUL5	cullin 5	cj	NA	0.57	0.19	-0.38	0.27	0.06	-0.21
cj@11:117253658:117257919:+|11:117253658:other:+|11:other:117257919:+.1	chr11:117253558-117258019	ENSG00000110274	CEP164	centrosomal protein 164kDa	cj	NA	0.3	0.48	0.18	0.43	0.38	-0.05
cj@11:120924441:120925761:+|11:120924441:other:+|11:other:120925761:+.1	chr11:120924341-120925861	ENSG00000154114	TBCEL	tubulin folding cofactor E-like	cj	NA	0.83	0.82	-0.01	0.74	0.91	0.17
cj@11:128993425:128994698:-|11:other:128994698:-|11:128993425:other:-.1	chr11:128993325-128994798	ENSG00000134909	ARHGAP32	Rho GTPase activating protein 32	cj	NA	0.32	0.15	-0.17	0.43	0.29	-0.14
cj@11:16807934:16810643:-|11:other:16810643:-|11:16807934:other:-.1	chr11:16807834-16810743	ENSG00000166689	PLEKHA7	pleckstrin homology domain containing, family A member 7	cj	NA	0.76	0.75	-0.01	0.73	0.92	0.19
cj@11:18301489:18303497:-|11:other:18303497:-|11:18301489:other:-.1	chr11:18301389-18303597	ENSG00000110756	HPS5	Hermansky-Pudlak syndrome 5	cj	NA	0.98	0.8	-0.18	0.98	0.84	-0.14
cj@11:31392406:31436358:+|11:31392406:other:+|11:other:31436358:+.1	chr11:31392306-31436458	ENSG00000170946	DNAJC24	DnaJ (Hsp40) homolog, subfamily C, member 24	cj	NA	0.79	0.98	0.19	0.86	0.86	0
cj@11:33065482:33076139:+|11:33065482:other:+|11:other:33076139:+.1	chr11:33065382-33076239	ENSG00000176148	TCP11L1	t-complex 11, testis-specific-like 1	cj	NA	0.88	0.89	0.01	0.97	0.71	-0.26
cj@11:44102870:44104719:+|11:44102870:other:+|11:other:44104719:+.1	chr11:44102770-44104819	ENSG00000110455	ACCS	1-aminocyclopropane-1-carboxylate synthase homolog (Arabidopsis)(non-functional)	cj	NA	0.78	0.87	0.09	0.81	0.53	-0.28
cj@11:45949620:45949728:+|11:45949620:other:+|11:other:45949728:+.1	chr11:45949520-45949828	ENSG00000165905	GYLTL1B	glycosyltransferase-like 1B	cj	NA	0.83	0.83	0	0.6	0.88	0.28
cj@11:460288:473895:+|11:460288:other:+|11:other:473895:+.1	chr11:460188-473995	ENSG00000174915	PTDSS2	phosphatidylserine synthase 2	cj	NA	0.93	0.95	0.02	0.81	0.94	0.13
cj@11:47204110:47204225:-|11:other:47204225:-|11:47204110:other:-.1	chr11:47204010-47204325	ENSG00000165912	PACSIN3	protein kinase C and casein kinase substrate in neurons 3	cj	NA	0.85	0.97	0.12	0.91	0.91	0
cj@11:47746330:47752926:-|11:other:47752926:-|11:47746330:other:-.1	chr11:47746230-47753026	ENSG00000109920	FNBP4	formin binding protein 4	cj	NA	0.69	0.89	0.2	0.64	0.83	0.19
cj@11:5618144:5624476:+|11:5618144:other:+|11:other:5624476:+.1	chr11:5618044-5624576	ENSG00000258588	TRIM6-TRIM34	TRIM6-TRIM34 readthrough	cj	NA	0.87	0.76	-0.11	0.88	0.75	-0.13
cj@11:62381343:62381730:+|11:62381343:other:+|11:other:62381730:+.1	chr11:62381243-62381830	ENSG00000149489	ROM1	retinal outer segment membrane protein 1	cj	NA	0.54	0.76	0.22	0.59	0.21	-0.38
cj@11:62496208:62496295:+|11:62496208:other:+|11:other:62496295:+.1	chr11:62496108-62496395	ENSG00000162222	TTC9C	tetratricopeptide repeat domain 9C	cj	NA	0.68	0.82	0.14	0.69	0.77	0.08
cj@11:62622410:62622605:-|11:other:62622605:-|11:62622410:other:-.1	chr11:62622310-62622705	ENSG00000255717	SNHG1	NA	cj	NA	0.79	0.85	0.06	0.72	0.83	0.11
cj@11:63782753:63918711:-|11:other:63918711:-|11:63782753:other:-.1	chr11:63782653-63918811	ENSG00000133315	MACROD1	MACRO domain containing 1	cj	NA	0.86	0.94	0.08	0.8	0.91	0.11
cj@11:6622005:6622156:-|11:other:6622156:-|11:6622005:other:-.1	chr11:6621905-6622256	ENSG00000132275	RRP8	ribosomal RNA processing 8, methyltransferase, homolog (yeast)	cj	NA	0.99	0.98	-0.01	0.83	0.97	0.14
cj@11:6622285:6622379:-|11:other:6622379:-|11:6622285:other:-.1	chr11:6622185-6622479	ENSG00000132275	RRP8	ribosomal RNA processing 8, methyltransferase, homolog (yeast)	cj	NA	0.99	0.97	-0.02	0.79	0.97	0.18
cj@11:66526567:66555631:+|11:66526567:other:+|11:other:66555631:+.1	chr11:66526467-66555731	ENSG00000173715	C11orf80	chromosome 11 open reading frame 80	cj	NA	0.56	0.58	0.02	0.53	0.67	0.14
cj@11:77885629:77899619:-|11:other:77899619:-|11:77885629:other:-.1	chr11:77885529-77899719	ENSG00000188997	KCTD21	potassium channel tetramerisation domain containing 21	cj	NA	0.64	0.82	0.18	0.7	0.86	0.16
cj@11:9192324:9199679:-|11:other:9199679:-|11:9192324:other:-.1	chr11:9192224-9199779	ENSG00000184014	DENND5A	DENN/MADD domain containing 5A	cj	NA	0.89	0.9	0.01	0.84	0.96	0.12
cj@11:93455216:93456207:+|11:93455216:other:+|11:other:93456207:+.1	chr11:93455116-93456307	ENSG00000166004	KIAA1731	KIAA1731	cj	NA	0.96	0.85	-0.11	0.98	0.97	-0.01
cj@11:95521727:95522556:-|11:other:95522556:-|11:95521727:other:-.1	chr11:95521627-95522656	ENSG00000077458	FAM76B	family with sequence similarity 76, member B	cj	NA	0.75	0.76	0.01	0.66	0.87	0.21
cj@11:9838571:9850903:-|11:other:9850903:-|11:9838571:other:-.1	chr11:9838471-9851003	ENSG00000133812	SBF2	SET binding factor 2	cj	NA	0.93	0.68	-0.25	0.71	0.63	-0.08
cj@12:102308010:102313887:+|12:102308010:other:+|12:other:102313887:+.1	chr12:102307910-102313987	ENSG00000136048	DRAM1	DNA-damage regulated autophagy modulator 1	cj	NA	0.8	0.92	0.12	0.86	0.83	-0.03
cj@12:102406970:102419752:-|12:other:102419752:-|12:102406970:other:-.1	chr12:102406870-102419852	ENSG00000120860	CCDC53	coiled-coil domain containing 53	cj	NA	0.93	0.83	-0.1	0.95	0.8	-0.15
cj@12:111890644:111891481:-|12:other:111891481:-|12:111890644:other:-.1	chr12:111890544-111891581	ENSG00000204842	ATXN2	ataxin 2	cj	NA	0.76	0.86	0.1	0.7	0.82	0.12
cj@12:111948386:111951161:-|12:other:111951161:-|12:111948386:other:-.1	chr12:111948286-111951261	ENSG00000204842	ATXN2	ataxin 2	cj	NA	0.92	0.84	-0.08	0.91	0.77	-0.14
cj@12:112182847:112183948:+|12:112182847:other:+|12:other:112183948:+.1	chr12:112182747-112184048	ENSG00000111271	ACAD10	acyl-CoA dehydrogenase family, member 10	cj	NA	0.97	0.84	-0.13	0.95	0.96	0.01
cj@12:112306665:112308075:+|12:112306665:other:+|12:other:112308075:+.1	chr12:112306565-112308175	ENSG00000089022	MAPKAPK5	mitogen-activated protein kinase-activated protein kinase 5	cj	NA	0.7	0.83	0.13	0.69	0.75	0.06
cj@12:112371834:112374496:-|12:other:112374496:-|12:112371834:other:-.1	chr12:112371734-112374596	ENSG00000198270	TMEM116	transmembrane protein 116	cj	NA	0.85	0.72	-0.13	0.77	0.56	-0.21
cj@12:113568746:113573203:-|12:other:113573203:-|12:113568746:other:-.1	chr12:113568646-113573303	ENSG00000111344	RASAL1	RAS protein activator like 1 (GAP1 like)	cj	NA	0.97	1	0.03	1	0.89	-0.11
cj@12:116534557:116549233:-|12:other:116549233:-|12:116534557:other:-.1	chr12:116534457-116549333	ENSG00000123066	MED13L	mediator complex subunit 13-like	cj	NA	0.99	0.99	0	1	0.89	-0.11
cj@12:118627746:118636856:-|12:other:118636856:-|12:118627746:other:-.1	chr12:118627646-118636956	ENSG00000135090	TAOK3	TAO kinase 3	cj	NA	0.9	0.86	-0.04	0.98	0.86	-0.12
cj@12:133266962:133272470:+|12:133266962:other:+|12:other:133272470:+.1	chr12:133266862-133272570	ENSG00000176894	PXMP2	peroxisomal membrane protein 2, 22kDa	cj	NA	0.39	0.53	0.14	0.33	0.64	0.31
cj@12:27538493:27540161:+|12:27538493:other:+|12:other:27540161:+.1	chr12:27538393-27540261	ENSG00000029153	ARNTL2	aryl hydrocarbon receptor nuclear translocator-like 2	cj	NA	0.83	0.74	-0.09	0.85	0.72	-0.13
cj@12:27540253:27542112:+|12:27540253:other:+|12:other:27542112:+.1	chr12:27540153-27542212	ENSG00000029153	ARNTL2	aryl hydrocarbon receptor nuclear translocator-like 2	cj	NA	0.88	0.78	-0.1	0.88	0.73	-0.15
cj@12:27944834:27950648:+|12:27944834:other:+|12:other:27950648:+.1	chr12:27944734-27950748	ENSG00000087448	KLHL42	kelch-like family, member 42	cj	NA	0.56	0.52	-0.04	0.45	0.7	0.25
cj@12:49416658:49418361:-|12:other:49418361:-|12:49416658:other:-.1	chr12:49416558-49418461	ENSG00000167548	MLL2	myeloid/lymphoid or mixed-lineage leukemia 2	cj	NA	0.87	0.76	-0.11	0.88	0.79	-0.09
cj@12:49437781:49437983:-|12:other:49437983:-|12:49437781:other:-.1	chr12:49437681-49438083	ENSG00000167548	MLL2	myeloid/lymphoid or mixed-lineage leukemia 2	cj	NA	0.56	0.57	0.01	0.49	0.66	0.17
cj@12:51777366:51785385:-|12:other:51785385:-|12:51777366:other:-.1	chr12:51777266-51785485	ENSG00000139629	GALNT6	UDP-N-acetyl-alpha-D-galactosamine:polypeptide N-acetylgalactosaminyltransferase 6 (GalNAc-T6)	cj	NA	0.18	0.22	0.04	0.17	0.28	0.11
cj@12:53565772:53566130:-|12:other:53566130:-|12:53565772:other:-.1	chr12:53565672-53566230	ENSG00000139631	CSAD	cysteine sulfinic acid decarboxylase	cj	NA	0.96	0.71	-0.25	0.91	0.92	0.01
cj@12:53589247:53589410:-|12:other:53589410:-|12:53589247:other:-.1	chr12:53589147-53589510	ENSG00000139626	ITGB7	integrin, beta 7	cj	NA	0.71	0.95	0.24	1	0.62	-0.38
cj@12:54119050:54121188:-|12:other:54121188:-|12:54119050:other:-.1	chr12:54118950-54121288	ENSG00000012822	CALCOCO1	calcium binding and coiled-coil domain 1	cj	NA	0.89	0.87	-0.02	1	0.82	-0.18
cj@12:54769738:54778212:-|12:other:54778212:-|12:54769738:other:-.1	chr12:54769638-54778312	ENSG00000161642	ZNF385A	zinc finger protein 385A	cj	NA	1	1	0	1	0.82	-0.18
cj@12:56982802:56982924:+|12:56982802:other:+|12:other:56982924:+.1	chr12:56982702-56983024	ENSG00000076067	RBMS2	RNA binding motif, single stranded interacting protein 2	cj	NA	0.82	0.94	0.12	0.81	0.91	0.1
cj@12:57486978:57487190:+|12:57486978:other:+|12:other:57487190:+.1	chr12:57486878-57487290	ENSG00000166886	NAB2	NGFI-A binding protein 2 (EGR1 binding protein 2)	cj	NA	0.69	0.8	0.11	0.69	0.68	-0.01
cj@12:57487381:57488395:+|12:57487381:other:+|12:other:57488395:+.1	chr12:57487281-57488495	ENSG00000166886	NAB2	NGFI-A binding protein 2 (EGR1 binding protein 2)	cj	NA	0.62	0.76	0.14	0.6	0.67	0.07
cj@12:64174954:64178750:+|12:64174954:other:+|12:other:64178750:+.1	chr12:64174854-64178850	ENSG00000118600	TMEM5	transmembrane protein 5	cj	NA	0.77	0.82	0.05	0.65	0.8	0.15
cj@12:6439877:6440019:-|12:other:6440019:-|12:6439877:other:-.1	chr12:6439777-6440119	ENSG00000067182	TNFRSF1A	tumor necrosis factor receptor superfamily, member 1A	cj	NA	0.85	0.71	-0.14	0.84	0.7	-0.14
cj@12:6458171:6458330:-|12:other:6458330:-|12:6458171:other:-.1	chr12:6458071-6458430	ENSG00000111319	SCNN1A	sodium channel, non-voltage-gated 1 alpha subunit	cj	NA	0.79	0.9	0.11	0.81	0.91	0.1
cj@12:6458387:6458493:-|12:other:6458493:-|12:6458387:other:-.1	chr12:6458287-6458593	ENSG00000111319	SCNN1A	sodium channel, non-voltage-gated 1 alpha subunit	cj	NA	0.78	0.89	0.11	0.81	0.9	0.09
cj@12:6787626:6787829:-|12:other:6787829:-|12:6787626:other:-.1	chr12:6787526-6787929	ENSG00000126746	ZNF384	zinc finger protein 384	cj	NA	0.57	0.8	0.23	0.54	0.75	0.21
cj@12:6982945:6991360:+|12:6982945:other:+|12:other:6991360:+.1	chr12:6982845-6991460	ENSG00000240370	RPL13P5	NA	cj	NA	0.73	0.62	-0.11	0.74	0.5	-0.24
cj@12:6991491:6992868:+|12:6991491:other:+|12:other:6992868:+.1	chr12:6991391-6992968	ENSG00000240370	RPL13P5	NA	cj	NA	0.52	0.37	-0.15	0.68	0.42	-0.26
cj@12:72058360:72067983:+|12:72058360:other:+|12:other:72067983:+.1	chr12:72058260-72068083	ENSG00000173451	THAP2	THAP domain containing, apoptosis associated protein 2	cj	NA	0.59	0.9	0.31	0.52	0.62	0.1
cj@12:88524342:88524942:-|12:other:88524942:-|12:88524342:other:-.1	chr12:88524242-88525042	ENSG00000198707	CEP290	centrosomal protein 290kDa	cj	NA	1	0.79	-0.21	1	0.89	-0.11
cj@13:101997771:102029051:-|13:other:102029051:-|13:101997771:other:-.1	chr13:101997671-102029151	ENSG00000102452	NALCN	sodium leak channel, non-selective	cj	NA	0.55	0.66	0.11	0.71	0.4	-0.31
cj@13:103301836:103309406:+|13:103301836:other:+|13:other:103309406:+.1	chr13:103301736-103309506	ENSG00000134900	TPP2	tripeptidyl peptidase II	cj	NA	0.77	0.78	0.01	0.87	0.71	-0.16
cj@13:103418930:103419623:-|13:other:103419623:-|13:103418930:other:-.1	chr13:103418830-103419723	ENSG00000151287	TEX30	testis expressed 30	cj	NA	0.76	0.54	-0.22	0.79	0.65	-0.14
cj@13:103419828:103420610:-|13:other:103420610:-|13:103419828:other:-.1	chr13:103419728-103420710	ENSG00000151287	TEX30	testis expressed 30	cj	NA	0.7	0.41	-0.29	0.68	0.5	-0.18
cj@13:115000607:115002120:+|13:115000607:other:+|13:other:115002120:+.1	chr13:115000507-115002220	ENSG00000130177	CDC16	cell division cycle 16	cj	NA	0.9	0.94	0.04	0.78	0.89	0.11
cj@13:20283739:20304379:-|13:other:20304379:-|13:20283739:other:-.1	chr13:20283639-20304479	ENSG00000121390	PSPC1	paraspeckle component 1	cj	NA	0.69	0.64	-0.05	0.78	0.65	-0.13
cj@13:20426330:20436539:-|13:other:20436539:-|13:20426330:other:-.1	chr13:20426230-20436639	ENSG00000132950	ZMYM5	zinc finger, MYM-type 5	cj	NA	0.94	0.82	-0.12	0.88	0.94	0.06
cj@13:28134122:28136550:-|13:other:28136550:-|13:28134122:other:-.1	chr13:28134022-28136650	ENSG00000139517	LNX2	ligand of numb-protein X 2	cj	NA	0.96	0.84	-0.12	0.98	0.95	-0.03
cj@13:32981909:33002041:-|13:other:33002041:-|13:32981909:other:-.1	chr13:32981809-33002141	ENSG00000139597	N4BP2L1	NEDD4 binding protein 2-like 1	cj	NA	0.65	0.96	0.31	0.82	0.91	0.09
cj@13:33344899:33347327:+|13:33344899:other:+|13:other:33347327:+.1	chr13:33344799-33347427	ENSG00000083642	PDS5B	PDS5, regulator of cohesion maintenance, homolog B (S. cerevisiae)	cj	NA	0.83	0.94	0.11	0.94	0.97	0.03
cj@13:42385476:42390834:-|13:other:42390834:-|13:42385476:other:-.1	chr13:42385376-42390934	ENSG00000102763	VWA8	von Willebrand factor A domain containing 8	cj	NA	0.91	0.84	-0.07	0.93	0.72	-0.21
cj@13:50237331:50243913:-|13:other:50243913:-|13:50237331:other:-.1	chr13:50237231-50244013	ENSG00000123179	EBPL	emopamil binding protein-like	cj	NA	0.79	0.66	-0.13	0.73	0.72	-0.01
cj@13:77807398:77817194:-|13:other:77817194:-|13:77807398:other:-.1	chr13:77807298-77817294	ENSG00000005810	MYCBP2	MYC binding protein 2, E3 ubiquitin protein ligase	cj	NA	0.72	0.97	0.25	0.92	0.81	-0.11
cj@13:96547558:96553061:-|13:other:96553061:-|13:96547558:other:-.1	chr13:96547458-96553161	ENSG00000102595	UGGT2	UDP-glucose glycoprotein glucosyltransferase 2	cj	NA	0.92	0.75	-0.17	0.89	0.55	-0.34
cj@13:96553192:96555108:-|13:other:96555108:-|13:96553192:other:-.1	chr13:96553092-96555208	ENSG00000102595	UGGT2	UDP-glucose glycoprotein glucosyltransferase 2	cj	NA	0.9	0.62	-0.28	0.83	0.6	-0.23
cj@14:103986648:103986806:-|14:other:103986806:-|14:103986648:other:-.1	chr14:103986548-103986906	ENSG00000166165	CKB	creatine kinase, brain	cj	NA	0.59	0.43	-0.16	0.56	0.35	-0.21
cj@14:21561449:21561745:-|14:other:21561745:-|14:21561449:other:-.1	chr14:21561349-21561845	ENSG00000165804	ZNF219	zinc finger protein 219	cj	NA	1	0.95	-0.05	0.98	0.78	-0.2
cj@14:21900017:21905353:-|14:other:21905353:-|14:21900017:other:-.1	chr14:21899917-21905453	ENSG00000100888	CHD8	chromodomain helicase DNA binding protein 8	cj	NA	0.05	0.17	0.12	0.13	0.09	-0.04
cj@14:24911001:24911384:-|14:other:24911384:-|14:24911001:other:-.1	chr14:24910901-24911484	ENSG00000100445	SDR39U1	short chain dehydrogenase/reductase family 39U, member 1	cj	NA	0.57	0.71	0.14	0.67	0.52	-0.15
cj@14:24911001:24911384:-|14:other:24911384:-|14:24911001:other:-.1	chr14:24910901-24911484	ENSG00000100445	SDR39U1	short chain dehydrogenase/reductase family 39U, member 1	cj	NA	0.57	0.71	0.14	0.67	0.52	-0.15
cj@14:24911466:24911552:-|14:other:24911552:-|14:24911466:other:-.1	chr14:24911366-24911652	ENSG00000100445	SDR39U1	short chain dehydrogenase/reductase family 39U, member 1	cj	NA	0.58	0.79	0.21	0.7	0.59	-0.11
cj@14:36946308:36946921:-|14:other:36946921:-|14:36946308:other:-.1	chr14:36946208-36947021	ENSG00000229415	SFTA3	surfactant associated 3	cj	NA	0.16	0.13	-0.03	0.21	0.09	-0.12
cj@14:37892154:37969113:+|14:37892154:other:+|14:other:37969113:+.1	chr14:37892054-37969213	ENSG00000151338	MIPOL1	mirror-image polydactyly 1	cj	NA	0.98	0.8	-0.18	0.86	0.85	-0.01
cj@14:45618198:45620600:+|14:45618198:other:+|14:other:45620600:+.1	chr14:45618098-45620700	ENSG00000187790	FANCM	Fanconi anemia, complementation group M	cj	NA	1	0.96	-0.04	1	0.81	-0.19
cj@14:50121556:50121723:-|14:other:50121723:-|14:50121556:other:-.1	chr14:50121456-50121823	ENSG00000100479	POLE2	polymerase (DNA directed), epsilon 2, accessory subunit	cj	NA	0.93	0.92	-0.01	0.93	0.78	-0.15
cj@14:55518521:55528398:+|14:55518521:other:+|14:other:55528398:+.1	chr14:55518421-55528498	ENSG00000168175	MAPK1IP1L	mitogen-activated protein kinase 1 interacting protein 1-like	cj	NA	0.85	0.74	-0.11	0.78	0.71	-0.07
cj@14:55528419:55529336:+|14:55528419:other:+|14:other:55529336:+.1	chr14:55528319-55529436	ENSG00000168175	MAPK1IP1L	mitogen-activated protein kinase 1 interacting protein 1-like	cj	NA	0.85	0.74	-0.11	0.77	0.69	-0.08
cj@14:58956958:58958862:+|14:58956958:other:+|14:other:58958862:+.1	chr14:58956858-58958962	ENSG00000100578	KIAA0586	KIAA0586	cj	NA	0.92	0.86	-0.06	0.96	0.85	-0.11
cj@14:60559137:60581418:+|14:60559137:other:+|14:other:60581418:+.1	chr14:60559037-60581518	ENSG00000126773	PCNXL4	pecanex-like 4 (Drosophila)	cj	NA	0.23	0.34	0.11	0.21	0.42	0.21
cj@14:61187163:61189930:-|14:other:61189930:-|14:61187163:other:-.1	chr14:61187063-61190030	ENSG00000100625	SIX4	SIX homeobox 4	cj	NA	0.79	0.8	0.01	0.8	0.91	0.11
cj@14:61346553:61434947:+|14:61346553:other:+|14:other:61434947:+.1	chr14:61346453-61435047	ENSG00000020426	MNAT1	menage a trois homolog 1, cyclin H assembly factor (Xenopus laevis)	cj	NA	0.98	0.92	-0.06	0.97	0.86	-0.11
cj@14:68056889:68059352:-|14:other:68059352:-|14:68056889:other:-.1	chr14:68056789-68059452	ENSG00000100564	PIGH	phosphatidylinositol glycan anchor biosynthesis, class H	cj	NA	0.98	0.93	-0.05	1	0.84	-0.16
cj@14:71979562:71996029:+|14:71979562:other:+|14:other:71996029:+.1	chr14:71979462-71996129	ENSG00000197555	SIPA1L1	signal-induced proliferation-associated 1 like 1	cj	NA	0.86	0.7	-0.16	0.91	0.89	-0.02
cj@14:74343871:74345799:+|14:74343871:other:+|14:other:74345799:+.1	chr14:74343771-74345899	ENSG00000140043	PTGR2	prostaglandin reductase 2	cj	NA	0.74	0.49	-0.25	0.67	0.51	-0.16
cj@14:74343871:74346758:+|14:74343871:other:+|14:other:74346758:+.1	chr14:74343771-74346858	ENSG00000258653	RP5-1021I20.4	Uncharacterized protein	cj	NA	0.13	0.3	0.17	0.17	0.27	0.1
cj@14:74346008:74346758:+|14:74346008:other:+|14:other:74346758:+.1	chr14:74345908-74346858	ENSG00000140043	PTGR2	prostaglandin reductase 2	cj	NA	0.79	0.55	-0.24	0.7	0.56	-0.14
cj@14:76101356:76105695:+|14:76101356:other:+|14:other:76105695:+.1	chr14:76101256-76105795	ENSG00000119686	FLVCR2	feline leukemia virus subgroup C cellular receptor family, member 2	cj	NA	0.98	0.88	-0.1	0.92	0.64	-0.28
cj@14:78146313:78161081:-|14:other:78161081:-|14:78146313:other:-.1	chr14:78146213-78161181	ENSG00000100601	ALKBH1	alkB, alkylation repair homolog 1 (E. coli)	cj	NA	0.94	0.94	0	0.87	1	0.13
cj@14:93720136:93723541:-|14:other:93723541:-|14:93720136:other:-.1	chr14:93720036-93723641	ENSG00000011114	BTBD7	BTB (POZ) domain containing 7	cj	NA	0.94	0.97	0.03	0.88	1	0.12
cj@15:102252204:102255043:-|15:other:102255043:-|15:102252204:other:-.1	chr15:102252104-102255143	ENSG00000185418	TARSL2	threonyl-tRNA synthetase-like 2	cj	NA	1	1	0	0.79	1	0.21
cj@15:23333999:23335000:-|15:other:23335000:-|15:23333999:other:-.1	chr15:23333899-23335100	ENSG00000140181	HERC2P2	NA	cj	NA	0.98	1	0.02	0.86	0.99	0.13
cj@15:25657118:25683636:-|15:other:25683636:-|15:25657118:other:-.1	chr15:25657018-25683736	ENSG00000114062	UBE3A	ubiquitin protein ligase E3A	cj	NA	0.58	0.34	-0.24	0.48	0.4	-0.08
cj@15:28878441:28878736:+|15:28878441:other:+|15:other:28878736:+.1	chr15:28878341-28878836	ENSG00000206149	HERC2P9	NA	cj	NA	0.84	0.82	-0.02	0.98	0.76	-0.22
cj@15:40400587:40400974:-|15:other:40400974:-|15:40400587:other:-.1	chr15:40400487-40401074	ENSG00000104081	BMF	Bcl2 modifying factor	cj	NA	0.62	0.95	0.33	0.66	0.89	0.23
cj@15:41829399:41836417:-|15:other:41836417:-|15:41829399:other:-.1	chr15:41829299-41836517	ENSG00000103932	RPAP1	RNA polymerase II associated protein 1	cj	NA	1	0.92	-0.08	0.77	1	0.23
cj@15:43427847:43430772:+|15:43427847:other:+|15:other:43430772:+.1	chr15:43427747-43430872	ENSG00000137842	TMEM62	transmembrane protein 62	cj	NA	0.78	0.7	-0.08	0.81	0.59	-0.22
cj@15:43438832:43440953:+|15:43438832:other:+|15:other:43440953:+.1	chr15:43438732-43441053	ENSG00000137842	TMEM62	transmembrane protein 62	cj	NA	0.81	0.72	-0.09	0.82	0.55	-0.27
cj@15:45895385:45897626:+|15:45895385:other:+|15:other:45897626:+.1	chr15:45895285-45897726	ENSG00000104164	BLOC1S6	biogenesis of lysosomal organelles complex-1, subunit 6, pallidin	cj	NA	0.85	0.87	0.02	0.83	0.95	0.12
cj@15:51017520:51018518:-|15:other:51018518:-|15:51017520:other:-.1	chr15:51017420-51018618	ENSG00000138600	SPPL2A	signal peptide peptidase like 2A	cj	NA	0.56	0.73	0.17	0.61	0.77	0.16
cj@15:51755693:51756872:-|15:other:51756872:-|15:51755693:other:-.1	chr15:51755593-51756972	ENSG00000104093	DMXL2	Dmx-like 2	cj	NA	0.93	0.86	-0.07	0.99	0.76	-0.23
cj@15:51757073:51757763:-|15:other:51757763:-|15:51757073:other:-.1	chr15:51756973-51757863	ENSG00000104093	DMXL2	Dmx-like 2	cj	NA	0.94	0.88	-0.06	0.99	0.85	-0.14
cj@15:55613588:55619729:+|15:55613588:other:+|15:other:55619729:+.1	chr15:55613488-55619829	ENSG00000069943	PIGB	phosphatidylinositol glycan anchor biosynthesis, class B	cj	NA	0.65	0.73	0.08	0.63	0.89	0.26
cj@15:55759359:55783321:-|15:other:55783321:-|15:55759359:other:-.1	chr15:55759259-55783421	ENSG00000261771	DYX1C1-CCPG1	NA	cj	NA	0.88	0.55	-0.33	0.76	0.91	0.15
cj@15:56436681:56471468:-|15:other:56471468:-|15:56436681:other:-.1	chr15:56436581-56471568	ENSG00000181827	RFX7	regulatory factor X, 7	cj	NA	0.8	0.98	0.18	0.98	0.98	0
cj@15:63419888:63421684:+|15:63419888:other:+|15:other:63421684:+.1	chr15:63419788-63421784	ENSG00000103642	LACTB	lactamase, beta	cj	NA	0.9	0.9	0	1	0.8	-0.2
cj@15:64543780:64551400:-|15:other:64551400:-|15:64543780:other:-.1	chr15:64543680-64551500	ENSG00000169118	CSNK1G1	casein kinase 1, gamma 1	cj	NA	0.96	0.83	-0.13	0.96	0.77	-0.19
cj@15:64551440:64592518:-|15:other:64592518:-|15:64551440:other:-.1	chr15:64551340-64592618	ENSG00000259316	CTD-2116N17.1	NA	cj	NA	0.97	0.82	-0.15	0.95	0.81	-0.14
cj@15:65113719:65114465:-|15:other:65114465:-|15:65113719:other:-.1	chr15:65113619-65114565	ENSG00000140451	PIF1	PIF1 5'-to-3' DNA helicase homolog (S. cerevisiae)	cj	NA	0.75	1	0.25	0.93	0.82	-0.11
cj@15:65313954:65316010:-|15:other:65316010:-|15:65313954:other:-.1	chr15:65313854-65316110	ENSG00000103707	MTFMT	mitochondrial methionyl-tRNA formyltransferase	cj	NA	0.99	0.87	-0.12	0.96	0.94	-0.02
cj@15:66786890:66787668:-|15:other:66787668:-|15:66786890:other:-.1	chr15:66786790-66787768	ENSG00000174446	SNAPC5	small nuclear RNA activating complex, polypeptide 5, 19kDa	cj	NA	0.87	0.74	-0.13	0.84	0.72	-0.12
cj@15:66787757:66789980:-|15:other:66789980:-|15:66787757:other:-.1	chr15:66787657-66790080	ENSG00000174446	SNAPC5	small nuclear RNA activating complex, polypeptide 5, 19kDa	cj	NA	0.82	0.71	-0.11	0.79	0.69	-0.1
cj@15:75197053:75197495:-|15:other:75197495:-|15:75197053:other:-.1	chr15:75196953-75197595	ENSG00000178761	FAM219B	family with sequence similarity 219, member B	cj	NA	0.92	0.8	-0.12	0.91	0.71	-0.2
cj@15:75197572:75198619:-|15:other:75198619:-|15:75197572:other:-.1	chr15:75197472-75198719	ENSG00000178761	FAM219B	family with sequence similarity 219, member B	cj	NA	0.61	0.67	0.06	0.82	0.64	-0.18
cj@15:78346529:78369635:-|15:other:78369635:-|15:78346529:other:-.1	chr15:78346429-78369735	ENSG00000167202	TBC1D2B	TBC1 domain family, member 2B	cj	NA	1	0.87	-0.13	0.97	0.94	-0.03
cj@16:15029254:15031422:+|16:15029254:other:+|16:other:15031422:+.1	chr16:15029154-15031522	ENSG00000183426	NPIP	nuclear pore complex interacting protein	cj	NA	0.84	0.95	0.11	0.91	0.95	0.04
cj@16:15694410:15694498:-|16:other:15694498:-|16:15694410:other:-.1	chr16:15694310-15694598	ENSG00000166783	KIAA0430	KIAA0430	cj	NA	0.9	1	0.1	0.85	1	0.15
cj@16:15694558:15695848:-|16:other:15695848:-|16:15694558:other:-.1	chr16:15694458-15695948	ENSG00000166783	KIAA0430	KIAA0430	cj	NA	0.92	1	0.08	0.88	1	0.12
cj@16:16387601:16388025:+|16:16387601:other:+|16:other:16388025:+.1	chr16:16387501-16388125	ENSG00000103226	NOMO3	NODAL modulator 3	cj	NA	0.78	1	0.22	0.86	0.81	-0.05
cj@16:16425620:16425711:+|16:16425620:other:+|16:other:16425711:+.1	chr16:16425520-16425811	ENSG00000183889	PKD1P1	NPIP-like protein 1	cj	NA	0.44	0.73	0.29	0.74	0.85	0.11
cj@16:16425837:16427504:+|16:16425837:other:+|16:other:16427504:+.1	chr16:16425737-16427604	ENSG00000183889	PKD1P1	NPIP-like protein 1	cj	NA	0.32	0.7	0.38	0.45	0.8	0.35
cj@16:1717401:1717963:+|16:1717401:other:+|16:other:1717963:+.1	chr16:1717301-1718063	ENSG00000007545	CRAMP1L	Crm, cramped-like (Drosophila)	cj	NA	0.72	0.41	-0.31	0.46	0.52	0.06
cj@16:23614990:23619185:-|16:other:23619185:-|16:23614990:other:-.1	chr16:23614890-23619285	ENSG00000083093	PALB2	partner and localizer of BRCA2	cj	NA	0.89	0.91	0.02	0.97	0.83	-0.14
cj@16:23619333:23625325:-|16:other:23625325:-|16:23619333:other:-.1	chr16:23619233-23625425	ENSG00000083093	PALB2	partner and localizer of BRCA2	cj	NA	0.88	0.85	-0.03	0.98	0.78	-0.2
cj@16:27710920:27712910:+|16:27710920:other:+|16:other:27712910:+.1	chr16:27710820-27713010	ENSG00000047578	KIAA0556	KIAA0556	cj	NA	0.7	0.88	0.18	0.67	0.81	0.14
cj@16:29455820:29458123:-|16:other:29458123:-|16:29455820:other:-.1	chr16:29455720-29458223	ENSG00000205534	RP11-345J4.8	NA	cj	NA	0.97	0.97	0	0.89	1	0.11
cj@16:29465053:29465337:-|16:other:29465337:-|16:29465053:other:-.1	chr16:29464953-29465437	ENSG00000183336	BOLA2	bolA homolog 2 (E. coli)	cj	NA	0.9	0.84	-0.06	0.9	0.76	-0.14
cj@16:29498720:29502788:-|16:other:29502788:-|16:29498720:other:-.1	chr16:29498620-29502888	ENSG00000169203	NPIPL3	Uncharacterized protein	cj	NA	0.78	0.73	-0.05	0.69	0.9	0.21
cj@16:29918429:29922299:-|16:other:29922299:-|16:29918429:other:-.1	chr16:29918329-29922399	ENSG00000174943	KCTD13	potassium channel tetramerisation domain containing 13	cj	NA	0.87	0.84	-0.03	0.76	0.92	0.16
cj@16:30123542:30123627:-|16:other:30123627:-|16:30123542:other:-.1	chr16:30123442-30123727	ENSG00000102886	GDPD3	glycerophosphodiester phosphodiesterase domain containing 3	cj	NA	0.86	0.65	-0.21	0.86	0.85	-0.01
cj@16:30208678:30208758:+|16:30208678:other:+|16:other:30208758:+.1	chr16:30208578-30208858	ENSG00000132207	SLX1A	SLX1 structure-specific endonuclease subunit homolog A (S. cerevisiae)	cj	NA	0.54	0	-0.54	0	0.61	0.61
cj@16:30210648:30212046:+|16:30210648:other:+|16:other:30212046:+.1	chr16:30210548-30212146	ENSG00000261052	SULT1A3	sulfotransferase family, cytosolic, 1A, phenol-preferring, member 3	cj	NA	0.43	0.79	0.36	0.65	0	-0.65
cj@16:30210648:30212046:+|16:30210648:other:+|16:other:30212046:+.1	chr16:30210548-30212146	ENSG00000261052	SULT1A3	sulfotransferase family, cytosolic, 1A, phenol-preferring, member 3	cj	NA	0.43	0.79	0.36	0.65	0	-0.65
cj@16:30662448:30662917:+|16:30662448:other:+|16:other:30662917:+.1	chr16:30662348-30663017	ENSG00000156858	PRR14	proline rich 14	cj	NA	0.77	0.6	-0.17	0.83	0.56	-0.27
cj@16:3335754:3336023:+|16:3335754:other:+|16:other:3336023:+.1	chr16:3335654-3336123	ENSG00000006194	ZNF263	zinc finger protein 263	cj	NA	0.65	0.59	-0.06	0.68	0.43	-0.25
cj@16:3824694:3827614:-|16:other:3827614:-|16:3824694:other:-.1	chr16:3824594-3827714	ENSG00000005339	CREBBP	CREB binding protein	cj	NA	0.78	0.75	-0.03	0.92	0.73	-0.19
cj@16:3827658:3828012:-|16:other:3828012:-|16:3827658:other:-.1	chr16:3827558-3828112	ENSG00000005339	CREBBP	CREB binding protein	cj	NA	0.84	0.81	-0.03	0.93	0.79	-0.14
cj@16:4042364:4043407:-|16:other:4043407:-|16:4042364:other:-.1	chr16:4042264-4043507	ENSG00000162104	ADCY9	adenylate cyclase 9	cj	NA	0.6	0.91	0.31	0.73	0.93	0.2
cj@16:4411470:4411986:-|16:other:4411986:-|16:4411470:other:-.1	chr16:4411370-4412086	ENSG00000262246	CORO7	coronin 7	cj	NA	0.98	0.87	-0.11	0.97	0.93	-0.04
cj@16:4851586:4852383:-|16:other:4852383:-|16:4851586:other:-.1	chr16:4851486-4852483	ENSG00000067836	ROGDI	rogdi homolog (Drosophila)	cj	NA	0.94	0.77	-0.17	0.83	0.89	0.06
cj@16:4852454:4852528:-|16:other:4852528:-|16:4852454:other:-.1	chr16:4852354-4852628	ENSG00000067836	ROGDI	rogdi homolog (Drosophila)	cj	NA	0.91	0.74	-0.17	0.76	0.87	0.11
cj@16:67200298:67200461:+|16:67200298:other:+|16:other:67200461:+.1	chr16:67200198-67200561	ENSG00000102878	HSF4	heat shock transcription factor 4	cj	NA	0.99	0.81	-0.18	0.95	1	0.05
cj@16:67321917:67322070:+|16:67321917:other:+|16:other:67322070:+.1	chr16:67321817-67322170	ENSG00000196155	PLEKHG4	pleckstrin homology domain containing, family G (with RhoGef domain) member 4	cj	NA	0.97	0.96	-0.01	1	0.88	-0.12
cj@16:67697965:67698899:-|16:other:67698899:-|16:67697965:other:-.1	chr16:67697865-67698999	ENSG00000124074	ENKD1	enkurin domain containing 1	cj	NA	0.63	0.93	0.3	0.96	0.75	-0.21
cj@16:692043:692120:+|16:692043:other:+|16:other:692120:+.1	chr16:691943-692220	ENSG00000172366	FAM195A	family with sequence similarity 195, member A	cj	NA	0.88	0.9	0.02	0.76	0.9	0.14
cj@16:69391464:69395307:-|16:other:69395307:-|16:69391464:other:-.1	chr16:69391364-69395407	ENSG00000132604	TERF2	telomeric repeat binding factor 2	cj	NA	0.87	0.81	-0.06	0.69	0.86	0.17
cj@16:70333257:70346512:+|16:70333257:other:+|16:other:70346512:+.1	chr16:70333157-70346612	ENSG00000168872	DDX19A	DEAD (Asp-Glu-Ala-Asp) box polypeptide 19A	cj	NA	0.89	0.78	-0.11	0.81	0.73	-0.08
cj@16:72699232:72747232:+|16:72699232:other:+|16:other:72747232:+.1	chr16:72699132-72747332	ENSG00000259768	RP5-991G20.1	NA	cj	NA	0.95	0.69	-0.26	0.96	0.94	-0.02
cj@16:840666:841161:+|16:840666:other:+|16:other:841161:+.1	chr16:840566-841261	ENSG00000127586	CHTF18	CTF18, chromosome transmission fidelity factor 18 homolog (S. cerevisiae)	cj	NA	0.94	0.84	-0.1	0.78	0.95	0.17
cj@16:84215069:84215198:-|16:other:84215198:-|16:84215069:other:-.1	chr16:84214969-84215298	ENSG00000103168	TAF1C	TATA box binding protein (TBP)-associated factor, RNA polymerase I, C, 110kDa	cj	NA	0.87	0.95	0.08	1	0.86	-0.14
cj@16:87790083:87795555:-|16:other:87795555:-|16:87790083:other:-.1	chr16:87789983-87795655	ENSG00000104731	KLHDC4	kelch domain containing 4	cj	NA	0.87	0.72	-0.15	0.79	0.79	0
cj@17:1945169:1945899:+|17:1945169:other:+|17:other:1945899:+.1	chr17:1945069-1945999	ENSG00000108963	DPH1	DPH1 homolog (S. cerevisiae)	cj	NA	0.35	0.4	0.05	0.32	0.44	0.12
cj@17:1945525:1945899:+|17:1945525:other:+|17:other:1945899:+.1	chr17:1945425-1945999	ENSG00000214014	OVCA2	Ovarian cancer-associated gene 2 protein	cj	NA	0.65	0.6	-0.05	0.68	0.56	-0.12
cj@17:26902562:26903819:-|17:other:26903819:-|17:26902562:other:-.1	chr17:26902462-26903919	ENSG00000109107	ALDOC	aldolase C, fructose-bisphosphate	cj	NA	0.83	0.94	0.11	0.83	0.96	0.13
cj@17:27055878:27061001:+|17:27055878:other:+|17:other:27061001:+.1	chr17:27055778-27061101	ENSG00000160602	NEK8	NIMA-related kinase 8	cj	NA	0.9	0.72	-0.18	0.81	0.86	0.05
cj@17:33430563:33433405:-|17:other:33433405:-|17:33430563:other:-.1	chr17:33430463-33433505	ENSG00000092871	RFFL	ring finger and FYVE-like domain containing E3 ubiquitin protein ligase	cj	NA	0.96	0.83	-0.13	0.84	0.93	0.09
cj@17:35564714:35567381:-|17:other:35567381:-|17:35564714:other:-.1	chr17:35564614-35567481	ENSG00000132142	ACACA	acetyl-CoA carboxylase alpha	cj	NA	0.77	0.9	0.13	0.82	0.92	0.1
cj@17:35567404:35578645:-|17:other:35578645:-|17:35567404:other:-.1	chr17:35567304-35578745	ENSG00000132142	ACACA	acetyl-CoA carboxylase alpha	cj	NA	0.76	0.89	0.13	0.8	0.91	0.11
cj@17:42084077:42084691:+|17:42084077:other:+|17:other:42084691:+.1	chr17:42083977-42084791	ENSG00000161653	NAGS	N-acetylglutamate synthase	cj	NA	0.83	1	0.17	0.9	1	0.1
cj@17:42152138:42152337:+|17:42152138:other:+|17:other:42152337:+.1	chr17:42152038-42152437	ENSG00000141349	G6PC3	glucose 6 phosphatase, catalytic, 3	cj	NA	0.61	0.49	-0.12	0.58	0.46	-0.12
cj@17:42152455:42152678:+|17:42152455:other:+|17:other:42152678:+.1	chr17:42152355-42152778	ENSG00000141349	G6PC3	glucose 6 phosphatase, catalytic, 3	cj	NA	0.64	0.53	-0.11	0.57	0.51	-0.06
cj@17:43190072:43190231:-|17:other:43190231:-|17:43190072:other:-.1	chr17:43189972-43190331	ENSG00000161714	PLCD3	phospholipase C, delta 3	cj	NA	0.91	0.86	-0.05	0.96	0.77	-0.19
cj@17:43190380:43190490:-|17:other:43190490:-|17:43190380:other:-.1	chr17:43190280-43190590	ENSG00000161714	PLCD3	phospholipase C, delta 3	cj	NA	0.89	0.81	-0.08	0.94	0.75	-0.19
cj@17:43473951:43474034:-|17:other:43474034:-|17:43473951:other:-.1	chr17:43473851-43474134	ENSG00000159314	ARHGAP27	Rho GTPase activating protein 27	cj	NA	0.9	0.79	-0.11	0.87	0.82	-0.05
cj@17:66548092:66550918:-|17:other:66550918:-|17:66548092:other:-.1	chr17:66547992-66551018	ENSG00000108950	FAM20A	family with sequence similarity 20, member A	cj	NA	0.99	0.8	-0.19	0.98	0.96	-0.02
cj@17:7218438:7218571:-|17:other:7218571:-|17:7218438:other:-.1	chr17:7218338-7218671	ENSG00000132522	GPS2	G protein pathway suppressor 2	cj	NA	0.2	0.02	-0.18	0.23	0.31	0.08
cj@17:7218438:7218650:-|17:other:7218650:-|17:7218438:other:-.1	chr17:7218338-7218750	ENSG00000261915	GPS2	G protein pathway suppressor 2	cj	NA	0.79	0.98	0.19	0.74	0.69	-0.05
cj@17:7221993:7222369:-|17:other:7222369:-|17:7221993:other:-.1	chr17:7221893-7222469	ENSG00000215041	NEURL4	neuralized homolog 4 (Drosophila)	cj	NA	0.82	0.95	0.13	0.86	0.83	-0.03
cj@17:7315526:7317663:+|17:7315526:other:+|17:other:7317663:+.1	chr17:7315426-7317763	ENSG00000169992	NLGN2	neuroligin 2	cj	NA	0.76	1	0.24	0.91	0.83	-0.08
cj@17:73266326:73267225:-|17:other:73267225:-|17:73266326:other:-.1	chr17:73266226-73267325	ENSG00000125457	MIF4GD	MIF4G domain containing	cj	NA	0.8	0.82	0.02	0.64	0.89	0.25
cj@17:73518414:73519356:+|17:73518414:other:+|17:other:73519356:+.1	chr17:73518314-73519456	ENSG00000182173	TSEN54	tRNA splicing endonuclease 54 homolog (S. cerevisiae)	cj	NA	0.62	0.82	0.2	0.64	0.74	0.1
cj@17:7490335:7490479:+|17:7490335:other:+|17:other:7490479:+.1	chr17:7490235-7490579	ENSG00000129255	MPDU1	mannose-P-dolichol utilization defect 1	cj	NA	0.49	0.4	-0.09	0.55	0.44	-0.11
cj@17:77925396:77926456:-|17:other:77926456:-|17:77925396:other:-.1	chr17:77925296-77926556	ENSG00000167291	TBC1D16	TBC1 domain family, member 16	cj	NA	0.92	0.8	-0.12	0.94	0.93	-0.01
cj@17:79649179:79650043:-|17:other:79650043:-|17:79649179:other:-.1	chr17:79649079-79650143	ENSG00000214087	ARL16	ADP-ribosylation factor-like 16	cj	NA	0.44	0.32	-0.12	0.48	0.37	-0.11
cj@17:79954722:79966913:+|17:79954722:other:+|17:other:79966913:+.1	chr17:79954622-79967013	ENSG00000169696	ASPSCR1	alveolar soft part sarcoma chromosome region, candidate 1	cj	NA	0.83	0.95	0.12	0.91	0.92	0.01
cj@17:8138603:8139149:-|17:other:8139149:-|17:8138603:other:-.1	chr17:8138503-8139249	ENSG00000178971	CTC1	CTS telomere maintenance complex component 1	cj	NA	0.88	1	0.12	1	0.97	-0.03
cj@18:12695350:12697222:-|18:other:12697222:-|18:12695350:other:-.1	chr18:12695250-12697322	ENSG00000101624	CEP76	centrosomal protein 76kDa	cj	NA	1	0.79	-0.21	1	1	0
cj@18:19263926:19282277:-|18:other:19282277:-|18:19263926:other:-.1	chr18:19263826-19282377	ENSG00000158201	ABHD3	abhydrolase domain containing 3	cj	NA	0.95	0.75	-0.2	0.93	0.87	-0.06
cj@18:59830889:59854077:-|18:other:59854077:-|18:59830889:other:-.1	chr18:59830789-59854177	ENSG00000197563	PIGN	phosphatidylinositol glycan anchor biosynthesis, class N	cj	NA	0.51	0.32	-0.19	0.47	0.46	-0.01
cj@18:67698217:67715207:-|18:other:67715207:-|18:67698217:other:-.1	chr18:67698117-67715307	ENSG00000176225	RTTN	rotatin	cj	NA	1	0.81	-0.19	1	1	0
cj@19:1044743:1045001:+|19:1044743:other:+|19:other:1045001:+.1	chr19:1044643-1045101	ENSG00000064687	ABCA7	ATP-binding cassette, sub-family A (ABC1), member 7	cj	NA	1	0.89	-0.11	0.99	0.89	-0.1
cj@19:10461838:10463110:-|19:other:10463110:-|19:10461838:other:-.1	chr19:10461738-10463210	ENSG00000105397	TYK2	tyrosine kinase 2	cj	NA	0.82	0.96	0.14	0.86	0.89	0.03
cj@19:10463227:10463602:-|19:other:10463602:-|19:10463227:other:-.1	chr19:10463127-10463702	ENSG00000105397	TYK2	tyrosine kinase 2	cj	NA	0.86	0.97	0.11	0.94	0.96	0.02
cj@19:11925265:11941098:+|19:11925265:other:+|19:other:11941098:+.1	chr19:11925165-11941198	ENSG00000171295	ZNF440	zinc finger protein 440	cj	NA	0.73	0.69	-0.04	0.65	0.88	0.23
cj@19:13227245:13227467:-|19:other:13227467:-|19:13227245:other:-.1	chr19:13227145-13227567	ENSG00000104907	TRMT1	tRNA methyltransferase 1 homolog (S. cerevisiae)	cj	NA	0.61	0.85	0.24	0.82	0.54	-0.28
cj@19:13227245:13227467:-|19:other:13227467:-|19:13227245:other:-.1	chr19:13227145-13227567	ENSG00000104907	TRMT1	tRNA methyltransferase 1 homolog (S. cerevisiae)	cj	NA	0.61	0.85	0.24	0.82	0.54	-0.28
cj@19:14262962:14263121:-|19:other:14263121:-|19:14262962:other:-.1	chr19:14262862-14263221	ENSG00000072071	LPHN1	latrophilin 1	cj	NA	0.61	0.47	-0.14	0.64	0.4	-0.24
cj@19:15541993:15543245:-|19:other:15543245:-|19:15541993:other:-.1	chr19:15541893-15543345	ENSG00000011451	WIZ	widely interspaced zinc finger motifs	cj	NA	0.86	0.99	0.13	0.91	0.98	0.07
cj@19:16265301:16268020:+|19:16265301:other:+|19:other:16268020:+.1	chr19:16265201-16268120	ENSG00000196684	HSH2D	hematopoietic SH2 domain containing	cj	NA	0.68	0.5	-0.18	0.4	0.53	0.13
cj@19:18876338:18879295:+|19:18876338:other:+|19:other:18879295:+.1	chr19:18876238-18879395	ENSG00000105662	CRTC1	CREB regulated transcription coactivator 1	cj	NA	0.85	0.94	0.09	0.78	0.98	0.2
cj@19:19212695:19215722:+|19:19212695:other:+|19:other:19215722:+.1	chr19:19212595-19215822	ENSG00000181035	SLC25A42	solute carrier family 25, member 42	cj	NA	0.91	0.95	0.04	0.75	0.96	0.21
cj@19:23415095:23433042:-|19:other:23433042:-|19:23415095:other:-.1	chr19:23414995-23433142	ENSG00000196081	ZNF724P	zinc finger protein 724, pseudogene	cj	NA	0.73	0.65	-0.08	0.56	0.82	0.26
cj@19:23444546:23453020:-|19:other:23453020:-|19:23444546:other:-.1	chr19:23444446-23453120	ENSG00000213971	RP11-15H20.6	NA	cj	NA	0.32	0.48	0.16	0.38	0.09	-0.29
cj@19:23453094:23456878:-|19:other:23456878:-|19:23453094:other:-.1	chr19:23452994-23456978	ENSG00000213971	RP11-15H20.6	NA	cj	NA	0.33	0.43	0.1	0.54	0.29	-0.25
cj@19:34706566:34710296:+|19:34706566:other:+|19:other:34710296:+.1	chr19:34706466-34710396	ENSG00000257103	LSM14A	LSM14A, SCD6 homolog A (S. cerevisiae)	cj	NA	0.94	0.77	-0.17	0.89	0.85	-0.04
cj@19:34895443:34895554:+|19:34895443:other:+|19:other:34895554:+.1	chr19:34895343-34895654	ENSG00000126249	PDCD2L	programmed cell death 2-like	cj	NA	0.93	0.94	0.01	0.81	0.98	0.17
cj@19:3641807:3642905:-|19:other:3642905:-|19:3641807:other:-.1	chr19:3641707-3643005	ENSG00000186111	PIP5K1C	phosphatidylinositol-4-phosphate 5-kinase, type I, gamma	cj	NA	0.84	0.97	0.13	0.8	0.87	0.07
cj@19:3642937:3643241:-|19:other:3643241:-|19:3642937:other:-.1	chr19:3642837-3643341	ENSG00000186111	PIP5K1C	phosphatidylinositol-4-phosphate 5-kinase, type I, gamma	cj	NA	0.84	0.97	0.13	0.8	0.89	0.09
cj@19:37681052:37697942:-|19:other:37697942:-|19:37681052:other:-.1	chr19:37680952-37698042	ENSG00000245680	ZNF585B	zinc finger protein 585B	cj	NA	0.72	0.36	-0.36	0.19	0.35	0.16
cj@19:40553377:40554577:-|19:other:40554577:-|19:40553377:other:-.1	chr19:40553277-40554677	ENSG00000128000	ZNF780B	zinc finger protein 780B	cj	NA	0.66	0.93	0.27	0.84	0.77	-0.07
cj@19:41129637:41129841:+|19:41129637:other:+|19:other:41129841:+.1	chr19:41129537-41129941	ENSG00000090006	LTBP4	latent transforming growth factor beta binding protein 4	cj	NA	0.8	0.72	-0.08	0.77	0.63	-0.14
cj@19:41129987:41131762:+|19:41129987:other:+|19:other:41131762:+.1	chr19:41129887-41131862	ENSG00000090006	LTBP4	latent transforming growth factor beta binding protein 4	cj	NA	0.73	0.56	-0.17	0.67	0.54	-0.13
cj@19:44564994:44570217:+|19:44564994:other:+|19:other:44570217:+.1	chr19:44564894-44570317	ENSG00000178386	ZNF223	zinc finger protein 223	cj	NA	0.15	0.58	0.43	0.24	0.29	0.05
cj@19:45179693:45182125:+|19:45179693:other:+|19:other:45182125:+.1	chr19:45179593-45182225	ENSG00000186567	CEACAM19	carcinoembryonic antigen-related cell adhesion molecule 19	cj	NA	0.77	0.69	-0.08	0.94	0.65	-0.29
cj@19:45182208:45183560:+|19:45182208:other:+|19:other:45183560:+.1	chr19:45182108-45183660	ENSG00000186567	CEACAM19	carcinoembryonic antigen-related cell adhesion molecule 19	cj	NA	0.75	0.73	-0.02	0.95	0.71	-0.24
cj@19:45668228:45668385:-|19:other:45668385:-|19:45668228:other:-.1	chr19:45668128-45668485	ENSG00000007255	TRAPPC6A	trafficking protein particle complex 6A	cj	NA	0.73	0.63	-0.1	0.73	0.5	-0.23
cj@19:46130097:46133209:-|19:other:46133209:-|19:46130097:other:-.1	chr19:46129997-46133309	ENSG00000125746	EML2	echinoderm microtubule associated protein like 2	cj	NA	0.85	0.96	0.11	0.87	0.94	0.07
cj@19:5218543:5218798:-|19:other:5218798:-|19:5218543:other:-.1	chr19:5218443-5218898	ENSG00000105426	PTPRS	protein tyrosine phosphatase, receptor type, S	cj	NA	0.69	0.31	-0.38	0.59	0.43	-0.16
cj@19:5218809:5219321:-|19:other:5219321:-|19:5218809:other:-.1	chr19:5218709-5219421	ENSG00000105426	PTPRS	protein tyrosine phosphatase, receptor type, S	cj	NA	0.66	0.29	-0.37	0.55	0.35	-0.2
cj@19:53282160:53289848:-|19:other:53289848:-|19:53282160:other:-.1	chr19:53282060-53289948	ENSG00000189190	ZNF600	zinc finger protein 600	cj	NA	0.17	0.52	0.35	0.1	0.29	0.19
cj@19:53321284:53324839:-|19:other:53324839:-|19:53321284:other:-.1	chr19:53321184-53324939	ENSG00000198538	ZNF28	zinc finger protein 28	cj	NA	0.67	0.29	-0.38	0.36	0.51	0.15
cj@19:53352466:53357511:-|19:other:53357511:-|19:53352466:other:-.1	chr19:53352366-53357611	ENSG00000204604	ZNF468	zinc finger protein 468	cj	NA	0.38	0.53	0.15	0.37	0.51	0.14
cj@19:54669300:54671897:-|19:other:54671897:-|19:54669300:other:-.1	chr19:54669200-54671997	ENSG00000167608	TMC4	transmembrane channel-like 4	cj	NA	0.65	0.81	0.16	0.71	0.7	-0.01
cj@19:56105012:56108938:-|19:other:56108938:-|19:56105012:other:-.1	chr19:56104912-56109038	ENSG00000179943	FIZ1	FLT3-interacting zinc finger 1	cj	NA	0.73	0.52	-0.21	0.78	0.6	-0.18
cj@19:58115774:58117054:+|19:58115774:other:+|19:other:58117054:+.1	chr19:58115674-58117154	ENSG00000183647	ZNF530	zinc finger protein 530	cj	NA	0.67	0.91	0.24	0.97	0.76	-0.21
cj@19:58262279:58264659:+|19:58262279:other:+|19:other:58264659:+.1	chr19:58262179-58264759	ENSG00000152443	ZNF776	zinc finger protein 776	cj	NA	0.81	0.88	0.07	1	0.76	-0.24
cj@19:58262279:58268240:+|19:58262279:other:+|19:other:58268240:+.1	chr19:58262179-58268340	ENSG00000198466	ZNF587	zinc finger protein 587	cj	NA	0.16	0.11	-0.05	0	0.23	0.23
cj@19:6755326:6759605:-|19:other:6759605:-|19:6755326:other:-.1	chr19:6755226-6759705	ENSG00000125731	SH2D3A	SH2 domain containing 3A	cj	NA	0.78	0.7	-0.08	0.79	0.67	-0.12
cj@19:7152938:7163043:-|19:other:7163043:-|19:7152938:other:-.1	chr19:7152838-7163143	ENSG00000171105	INSR	insulin receptor	cj	NA	0.74	1	0.26	0.88	0.87	-0.01
cj@19:9641743:9643521:-|19:other:9643521:-|19:9641743:other:-.1	chr19:9641643-9643621	ENSG00000130818	ZNF426	zinc finger protein 426	cj	NA	0.77	0.85	0.08	0.69	0.92	0.23
cj@2:100022952:100024491:-|2:other:100024491:-|2:100022952:other:-.1	chr2:100022852-100024591	ENSG00000135945	REV1	REV1, polymerase (DNA directed)	cj	NA	0.88	0.69	-0.19	0.9	0.74	-0.16
cj@2:102958754:102959496:+|2:102958754:other:+|2:other:102959496:+.1	chr2:102958654-102959596	ENSG00000115602	IL1RL1	interleukin 1 receptor-like 1	cj	NA	0.9	0.56	-0.34	0.94	0.61	-0.33
cj@2:103006677:103010929:+|2:103006677:other:+|2:other:103010929:+.1	chr2:103006577-103011029	ENSG00000115604	IL18R1	interleukin 18 receptor 1	cj	NA	1	0.88	-0.12	1	0.83	-0.17
cj@2:112005818:112101638:-|2:other:112101638:-|2:112005818:other:-.1	chr2:112005718-112101738	ENSG00000172965	AC068491.1	NA	cj	NA	0.56	0.85	0.29	0.72	0.79	0.07
cj@2:120075079:120078730:-|2:other:120078730:-|2:120075079:other:-.1	chr2:120074979-120078830	ENSG00000186132	C2orf76	chromosome 2 open reading frame 76	cj	NA	0.75	0.49	-0.26	0.64	0.47	-0.17
cj@2:120640199:120643371:+|2:120640199:other:+|2:other:120643371:+.1	chr2:120640099-120643471	ENSG00000088179	PTPN4	protein tyrosine phosphatase, non-receptor type 4 (megakaryocyte)	cj	NA	1	0.72	-0.28	0.85	0.98	0.13
cj@2:120677817:120684174:+|2:120677817:other:+|2:other:120684174:+.1	chr2:120677717-120684274	ENSG00000088179	PTPN4	protein tyrosine phosphatase, non-receptor type 4 (megakaryocyte)	cj	NA	1	0.97	-0.03	0.68	0.94	0.26
cj@2:128608259:128610499:-|2:other:128610499:-|2:128608259:other:-.1	chr2:128608159-128610599	ENSG00000144231	POLR2D	polymerase (RNA) II (DNA directed) polypeptide D	cj	NA	0.45	0.58	0.13	0.51	0.58	0.07
cj@2:136148390:136261899:-|2:other:136261899:-|2:136148390:other:-.1	chr2:136148290-136261999	ENSG00000121988	ZRANB3	zinc finger, RAN-binding domain containing 3	cj	NA	1	0.81	-0.19	0.97	0.93	-0.04
cj@2:139308174:139308473:+|2:139308174:other:+|2:other:139308473:+.1	chr2:139308074-139308573	ENSG00000144228	SPOPL	speckle-type POZ protein-like	cj	NA	0.84	0.74	-0.1	0.89	0.69	-0.2
cj@2:149447942:149501191:+|2:149447942:other:+|2:other:149501191:+.1	chr2:149447842-149501291	ENSG00000135999	EPC2	enhancer of polycomb homolog 2 (Drosophila)	cj	NA	0.88	0.96	0.08	0.86	0.98	0.12
cj@2:162101406:162103386:+|2:162101406:other:+|2:other:162103386:+.1	chr2:162101306-162103486	ENSG00000227403	AC009299.3	NA	cj	NA	0.03	0.14	0.11	0.09	0.12	0.03
cj@2:163124079:163124597:-|2:other:163124597:-|2:163124079:other:-.1	chr2:163123979-163124697	ENSG00000115267	IFIH1	interferon induced with helicase C domain 1	cj	NA	0.07	0.28	0.21	0.35	0.27	-0.08
cj@2:164591582:164592348:-|2:other:164592348:-|2:164591582:other:-.1	chr2:164591482-164592448	ENSG00000182263	FIGN	fidgetin	cj	NA	0.83	0.79	-0.04	1	0.62	-0.38
cj@2:168920080:168921829:-|2:other:168921829:-|2:168920080:other:-.1	chr2:168919980-168921929	ENSG00000198648	STK39	serine threonine kinase 39	cj	NA	0.88	0.75	-0.13	0.88	0.83	-0.05
cj@2:172930480:172930992:+|2:172930480:other:+|2:other:172930992:+.1	chr2:172930380-172931092	ENSG00000172878	METAP1D	methionyl aminopeptidase type 1D (mitochondrial)	cj	NA	0.87	0.65	-0.22	0.89	0.87	-0.02
cj@2:178196979:178199121:-|2:other:178199121:-|2:178196979:other:-.1	chr2:178196879-178199221	ENSG00000213963	AC074286.1	NA	cj	NA	0.77	0.68	-0.09	0.94	0.64	-0.3
cj@2:191383909:191389989:-|2:other:191389989:-|2:191383909:other:-.1	chr2:191383809-191390089	ENSG00000189362	TMEM194B	transmembrane protein 194B	cj	NA	0.81	0.9	0.09	0.87	0.69	-0.18
cj@2:197590823:197593917:+|2:197590823:other:+|2:other:197593917:+.1	chr2:197590723-197594017	ENSG00000144395	CCDC150	coiled-coil domain containing 150	cj	NA	0.95	1	0.05	0.77	1	0.23
cj@2:204001497:204002885:+|2:204001497:other:+|2:other:204002885:+.1	chr2:204001397-204002985	ENSG00000144426	NBEAL1	neurobeachin-like 1	cj	NA	1	0.82	-0.18	0.98	1	0.02
cj@2:20527139:20550358:-|2:other:20550358:-|2:20527139:other:-.1	chr2:20527039-20550458	ENSG00000055917	PUM2	pumilio homolog 2 (Drosophila)	cj	NA	0.83	0.93	0.1	0.84	0.91	0.07
cj@2:219521186:219523424:-|2:other:219523424:-|2:219521186:other:-.1	chr2:219521086-219523524	ENSG00000115568	ZNF142	zinc finger protein 142	cj	NA	0.69	0.93	0.24	0.75	0.98	0.23
cj@2:220100034:220100196:+|2:220100034:other:+|2:other:220100196:+.1	chr2:220099934-220100296	ENSG00000163516	ANKZF1	ankyrin repeat and zinc finger domain containing 1	cj	NA	0.78	0.55	-0.23	0.75	0.69	-0.06
cj@2:220100307:220100430:+|2:220100307:other:+|2:other:220100430:+.1	chr2:220100207-220100530	ENSG00000163516	ANKZF1	ankyrin repeat and zinc finger domain containing 1	cj	NA	0.85	0.67	-0.18	0.87	0.81	-0.06
cj@2:220102679:220102972:-|2:other:220102972:-|2:220102679:other:-.1	chr2:220102579-220103072	ENSG00000163521	GLB1L	galactosidase, beta 1-like	cj	NA	1	0.84	-0.16	1	1	0
cj@2:220103085:220103217:-|2:other:220103217:-|2:220103085:other:-.1	chr2:220102985-220103317	ENSG00000163521	GLB1L	galactosidase, beta 1-like	cj	NA	1	0.83	-0.17	1	1	0
cj@2:231192016:231193472:+|2:231192016:other:+|2:other:231193472:+.1	chr2:231191916-231193572	ENSG00000185404	SP140L	SP140 nuclear body protein-like	cj	NA	0.84	0.62	-0.22	0.78	0.78	0
cj@2:231264957:231265670:+|2:231264957:other:+|2:other:231265670:+.1	chr2:231264857-231265770	ENSG00000185404	SP140L	SP140 nuclear body protein-like	cj	NA	0.88	0.93	0.05	0.78	0.9	0.12
cj@2:232995429:233001182:+|2:232995429:other:+|2:other:233001182:+.1	chr2:232995329-233001282	ENSG00000144535	DIS3L2	DIS3 mitotic control homolog (S. cerevisiae)-like 2	cj	NA	0.98	0.82	-0.16	1	0.93	-0.07
cj@2:236403493:236617823:+|2:236403493:other:+|2:other:236617823:+.1	chr2:236403393-236617923	ENSG00000157985	AGAP1	ArfGAP with GTPase domain, ankyrin repeat and PH domain 1	cj	NA	0.91	0.73	-0.18	0.71	0.68	-0.03
cj@2:238978118:238990350:+|2:238978118:other:+|2:other:238990350:+.1	chr2:238978018-238990450	ENSG00000258984	UBE2F	Ubiquitin-conjugating enzyme E2F (Putative), isoform CRA_g; Uncharacterized protein	cj	NA	0.88	0.78	-0.1	0.93	0.75	-0.18
cj@2:239074325:239075597:+|2:239074325:other:+|2:other:239075597:+.1	chr2:239074225-239075697	ENSG00000178752	FAM132B	family with sequence similarity 132, member B	cj	NA	0.83	0.74	-0.09	0.94	0.71	-0.23
cj@2:239335760:239342195:+|2:239335760:other:+|2:other:239342195:+.1	chr2:239335660-239342295	ENSG00000065802	ASB1	ankyrin repeat and SOCS box containing 1	cj	NA	0.77	0.8	0.03	0.84	0.63	-0.21
cj@2:239342336:239344352:+|2:239342336:other:+|2:other:239344352:+.1	chr2:239342236-239344452	ENSG00000065802	ASB1	ankyrin repeat and SOCS box containing 1	cj	NA	0.84	0.79	-0.05	0.92	0.81	-0.11
cj@2:239344654:239352983:+|2:239344654:other:+|2:other:239352983:+.1	chr2:239344554-239353083	ENSG00000065802	ASB1	ankyrin repeat and SOCS box containing 1	cj	NA	0.85	0.81	-0.04	0.91	0.79	-0.12
cj@2:27535976:27545315:-|2:other:27545315:-|2:27535976:other:-.1	chr2:27535876-27545415	ENSG00000115204	MPV17	MpV17 mitochondrial inner membrane protein	cj	NA	0.83	0.69	-0.14	0.77	0.6	-0.17
cj@2:36749456:36764495:+|2:36749456:other:+|2:other:36764495:+.1	chr2:36749356-36764595	ENSG00000150938	CRIM1	cysteine rich transmembrane BMP regulator 1 (chordin-like)	cj	NA	0.82	0.81	-0.01	0.87	0.7	-0.17
cj@2:36764689:36771519:+|2:36764689:other:+|2:other:36771519:+.1	chr2:36764589-36771619	ENSG00000150938	CRIM1	cysteine rich transmembrane BMP regulator 1 (chordin-like)	cj	NA	0.91	0.85	-0.06	0.92	0.8	-0.12
cj@2:48541953:48555700:+|2:48541953:other:+|2:other:48555700:+.1	chr2:48541853-48555800	ENSG00000170802	FOXN2	forkhead box N2	cj	NA	0.19	0.45	0.26	0.34	0.31	-0.03
cj@2:48701958:48707063:+|2:48701958:other:+|2:other:48707063:+.1	chr2:48701858-48707163	ENSG00000162869	PPP1R21	protein phosphatase 1, regulatory subunit 21	cj	NA	0.85	0.95	0.1	0.8	0.97	0.17
cj@2:55913579:55914780:-|2:other:55914780:-|2:55913579:other:-.1	chr2:55913479-55914880	ENSG00000138035	PNPT1	polyribonucleotide nucleotidyltransferase 1	cj	NA	0.92	0.92	0	0.82	0.93	0.11
cj@2:61408540:61411847:+|2:61408540:other:+|2:other:61411847:+.1	chr2:61408440-61411947	ENSG00000173209	AHSA2	AHA1, activator of heat shock 90kDa protein ATPase homolog 2 (yeast)	cj	NA	0.43	0.71	0.28	0.42	0.58	0.16
cj@2:61412753:61413581:+|2:61412753:other:+|2:other:61413581:+.1	chr2:61412653-61413681	ENSG00000173209	AHSA2	AHA1, activator of heat shock 90kDa protein ATPase homolog 2 (yeast)	cj	NA	0.7	0.88	0.18	0.67	0.89	0.22
cj@2:71577401:71582849:+|2:71577401:other:+|2:other:71582849:+.1	chr2:71577301-71582949	ENSG00000075292	ZNF638	zinc finger protein 638	cj	NA	0.9	0.91	0.01	0.76	0.9	0.14
cj@2:73718625:73746902:+|2:73718625:other:+|2:other:73746902:+.1	chr2:73718525-73747002	ENSG00000116127	ALMS1	Alstrom syndrome 1	cj	NA	0.71	0.96	0.25	0.92	0.95	0.03
cj@2:74842276:74867163:-|2:other:74867163:-|2:74842276:other:-.1	chr2:74842176-74867263	ENSG00000159374	M1AP	meiosis 1 associated protein	cj	NA	0.96	1	0.04	1	0.79	-0.21
cj@2:75788045:75788383:-|2:other:75788383:-|2:75788045:other:-.1	chr2:75787945-75788483	ENSG00000115363	EVA1A	eva-1 homolog A (C. elegans)	cj	NA	0.58	0.57	-0.01	0.6	0.43	-0.17
cj@2:86684194:86691176:+|2:86684194:other:+|2:other:86691176:+.1	chr2:86684094-86691276	ENSG00000115548	KDM3A	lysine (K)-specific demethylase 3A	cj	NA	0.85	0.71	-0.14	0.83	0.89	0.06
cj@2:96479893:96489949:-|2:other:96489949:-|2:96479893:other:-.1	chr2:96479793-96490049	ENSG00000232931	LINC00342	NA	cj	NA	0.17	0.03	-0.14	0.14	0.19	0.05
cj@2:98082014:98088032:-|2:other:98088032:-|2:98082014:other:-.1	chr2:98081914-98088132	ENSG00000230606	AC159540.1	NA	cj	NA	0.09	0.12	0.03	0.36	0.04	-0.32
cj@2:98410016:98411393:-|2:other:98411393:-|2:98410016:other:-.1	chr2:98409916-98411493	ENSG00000075568	TMEM131	transmembrane protein 131	cj	NA	0.91	0.79	-0.12	0.93	0.8	-0.13
cj@2:98411578:98412681:-|2:other:98412681:-|2:98411578:other:-.1	chr2:98411478-98412781	ENSG00000075568	TMEM131	transmembrane protein 131	cj	NA	0.93	0.77	-0.16	0.92	0.79	-0.13
cj@2:99411134:99412583:-|2:other:99412583:-|2:99411134:other:-.1	chr2:99411034-99412683	ENSG00000196872	KIAA1211L	KIAA1211-like	cj	NA	0.94	0.6	-0.34	0.82	0.94	0.12
cj@2:99448975:99449325:-|2:other:99449325:-|2:99448975:other:-.1	chr2:99448875-99449425	ENSG00000196872	KIAA1211L	KIAA1211-like	cj	NA	0.9	0.92	0.02	0.96	0.7	-0.26
cj@2:99449460:99454582:-|2:other:99454582:-|2:99449460:other:-.1	chr2:99449360-99454682	ENSG00000196872	KIAA1211L	KIAA1211-like	cj	NA	0.93	0.91	-0.02	0.97	0.59	-0.38
cj@2:99787115:99787806:-|2:other:99787806:-|2:99787115:other:-.1	chr2:99787015-99787906	ENSG00000158411	MITD1	MIT, microtubule interacting and transport, domain containing 1	cj	NA	0.78	0.62	-0.16	0.77	0.81	0.04
cj@2:99787892:99787973:-|2:other:99787973:-|2:99787892:other:-.1	chr2:99787792-99788073	ENSG00000158411	MITD1	MIT, microtubule interacting and transport, domain containing 1	cj	NA	0.71	0.53	-0.18	0.66	0.75	0.09
cj@20:25999548:25999712:+|20:25999548:other:+|20:other:25999712:+.1	chr20:25999448-25999812	ENSG00000204556	CTD-2514C3.1	NA	cj	NA	0.57	0.52	-0.05	0.69	0.39	-0.3
cj@20:32258598:32260204:-|20:other:32260204:-|20:32258598:other:-.1	chr20:32258498-32260304	ENSG00000125967	NECAB3	N-terminal EF-hand calcium binding protein 3	cj	NA	0.86	0.98	0.12	0.97	0.88	-0.09
cj@20:34172015:34173046:-|20:other:34173046:-|20:34172015:other:-.1	chr20:34171915-34173146	ENSG00000088340	FER1L4	NA	cj	NA	0.64	0.42	-0.22	0.5	0.57	0.07
cj@20:34206920:34207117:+|20:34206920:other:+|20:other:34207117:+.1	chr20:34206820-34207217	ENSG00000061656	SPAG4	sperm associated antigen 4	cj	NA	0.53	0.72	0.19	0.72	0.8	0.08
cj@20:37650578:37652333:+|20:37650578:other:+|20:other:37652333:+.1	chr20:37650478-37652433	ENSG00000101452	DHX35	DEAH (Asp-Glu-Ala-His) box polypeptide 35	cj	NA	0.74	0.9	0.16	0.83	0.9	0.07
cj@20:62572561:62575006:-|20:other:62575006:-|20:62572561:other:-.1	chr20:62572461-62575106	ENSG00000198276	UCKL1	uridine-cytidine kinase 1-like 1	cj	NA	0.81	0.65	-0.16	0.76	0.66	-0.1
cj@21:16386787:16415816:-|21:other:16415816:-|21:16386787:other:-.1	chr21:16386687-16415916	ENSG00000180530	NRIP1	nuclear receptor interacting protein 1	cj	NA	0.63	0.76	0.13	0.64	0.72	0.08
cj@21:17163983:17172076:+|21:17163983:other:+|21:other:17172076:+.1	chr21:17163883-17172176	ENSG00000155313	USP25	ubiquitin specific peptidase 25	cj	NA	0.88	0.99	0.11	0.92	0.98	0.06
cj@21:34775922:34787195:+|21:34775922:other:+|21:other:34787195:+.1	chr21:34775822-34787295	ENSG00000159128	IFNGR2	interferon gamma receptor 2 (interferon gamma transducer 1)	cj	NA	0.97	0.9	-0.07	0.97	0.81	-0.16
cj@21:34811604:34821089:-|21:other:34821089:-|21:34811604:other:-.1	chr21:34811504-34821189	ENSG00000142188	TMEM50B	transmembrane protein 50B	cj	NA	0.58	0.87	0.29	0.77	0.78	0.01
cj@21:34954361:34954471:-|21:other:34954471:-|21:34954361:other:-.1	chr21:34954261-34954571	ENSG00000159147	DONSON	downstream neighbor of SON	cj	NA	0.67	0.42	-0.25	0.83	0.57	-0.26
cj@21:34958487:34959828:-|21:other:34959828:-|21:34958487:other:-.1	chr21:34958387-34959928	ENSG00000159147	DONSON	downstream neighbor of SON	cj	NA	0.92	0.82	-0.1	0.93	0.84	-0.09
cj@21:34959908:34960627:-|21:other:34960627:-|21:34959908:other:-.1	chr21:34959808-34960727	ENSG00000159147	DONSON	downstream neighbor of SON	cj	NA	0.86	0.59	-0.27	0.85	0.69	-0.16
cj@21:38529208:38532001:+|21:38529208:other:+|21:other:38532001:+.1	chr21:38529108-38532101	ENSG00000182670	TTC3	tetratricopeptide repeat domain 3	cj	NA	0.71	0.8	0.09	0.7	0.81	0.11
cj@21:44473757:44473972:-|21:other:44473972:-|21:44473757:other:-.1	chr21:44473657-44474072	ENSG00000160200	CBS	cystathionine-beta-synthase	cj	NA	0.42	0.68	0.26	0.65	0.95	0.3
cj@21:44524512:44527561:-|21:other:44527561:-|21:44524512:other:-.1	chr21:44524412-44527661	ENSG00000160201	U2AF1	U2 small nuclear RNA auxiliary factor 1	cj	NA	1	1	0	0.86	1	0.14
cj@21:46327010:46330199:-|21:other:46330199:-|21:46327010:other:-.1	chr21:46326910-46330299	ENSG00000160255	ITGB2	integrin, beta 2 (complement component 3 receptor 3 and 4 subunit)	cj	NA	0.81	0.64	-0.17	0.8	0.77	-0.03
cj@22:18274067:18291610:-|22:other:18291610:-|22:18274067:other:-.1	chr22:18273967-18291710	ENSG00000243156	MICAL3	microtubule associated monoxygenase, calponin and LIM domain containing 3	cj	NA	0.83	0.97	0.14	0.89	0.92	0.03
cj@22:18894238:18897685:+|22:18894238:other:+|22:other:18897685:+.1	chr22:18894138-18897785	ENSG00000183628	DGCR6	DiGeorge syndrome critical region gene 6	cj	NA	0.9	0.97	0.07	0.93	0.72	-0.21
cj@22:19799970:19808121:-|22:other:19808121:-|22:19799970:other:-.1	chr22:19799870-19808221	ENSG00000185838	GNB1L	guanine nucleotide binding protein (G protein), beta polypeptide 1-like	cj	NA	0.86	0.83	-0.03	0.84	1	0.16
cj@22:19808246:19808751:-|22:other:19808751:-|22:19808246:other:-.1	chr22:19808146-19808851	ENSG00000185838	GNB1L	guanine nucleotide binding protein (G protein), beta polypeptide 1-like	cj	NA	0.76	0.79	0.03	0.78	1	0.22
cj@22:21830449:21830933:-|22:other:21830933:-|22:21830449:other:-.1	chr22:21830349-21831033	ENSG00000183506	PI4KAP2	NA	cj	NA	0.61	0.84	0.23	0.65	0.72	0.07
cj@22:22024251:22024855:+|22:22024251:other:+|22:other:22024855:+.1	chr22:22024151-22024955	ENSG00000100023	PPIL2	peptidylprolyl isomerase (cyclophilin)-like 2	cj	NA	0.84	0.81	-0.03	0.87	0.66	-0.21
cj@22:22661610:22663062:+|22:22661610:other:+|22:other:22663062:+.1	chr22:22661510-22663162	ENSG00000236850	LL22NC03-80A10.6	NA	cj	NA	0.29	0.21	-0.08	0.42	0.08	-0.34
cj@22:22663184:22664101:+|22:22663184:other:+|22:other:22664101:+.1	chr22:22663084-22664201	ENSG00000236850	LL22NC03-80A10.6	NA	cj	NA	0.83	0.72	-0.11	1	0.79	-0.21
cj@22:24376998:24379361:-|22:other:24379361:-|22:24376998:other:-.1	chr22:24376898-24379461	ENSG00000184674	GSTT1	glutathione S-transferase theta 1	cj	NA	0.7	0.88	0.18	0.88	0.65	-0.23
cj@22:24376998:24379361:-|22:other:24379361:-|22:24376998:other:-.1	chr22:24376898-24379461	ENSG00000184674	GSTT1	glutathione S-transferase theta 1	cj	NA	0.7	0.88	0.18	0.88	0.65	-0.23
cj@22:24480738:24480959:+|22:24480738:other:+|22:other:24480959:+.1	chr22:24480638-24481059	ENSG00000099991	CABIN1	calcineurin binding protein 1	cj	NA	0.98	1	0.02	0.88	0.99	0.11
cj@22:28318166:28320335:+|22:28318166:other:+|22:other:28320335:+.1	chr22:28318066-28320435	ENSG00000235954	TTC28-AS1	NA	cj	NA	0.93	0.48	-0.45	0.86	0.79	-0.07
cj@22:29140692:29141852:+|22:29140692:other:+|22:other:29141852:+.1	chr22:29140592-29141952	ENSG00000100209	HSCB	HscB iron-sulfur cluster co-chaperone homolog (E. coli)	cj	NA	0.73	0.52	-0.21	0.58	0.78	0.2
cj@22:31583256:31588670:+|22:31583256:other:+|22:other:31588670:+.1	chr22:31583156-31588770	ENSG00000138942	RNF185	ring finger protein 185	cj	NA	0.91	0.84	-0.07	0.98	0.87	-0.11
cj@22:45122514:45127610:+|22:45122514:other:+|22:other:45127610:+.1	chr22:45122414-45127710	ENSG00000186654	PRR5	proline rich 5 (renal)	cj	NA	0.95	0.76	-0.19	0.84	0.88	0.04
cj@22:45204318:45204886:+|22:45204318:other:+|22:other:45204886:+.1	chr22:45204218-45204986	ENSG00000248405	PRR5-ARHGAP8	PRR5-ARHGAP8 readthrough	cj	NA	0.24	0.21	-0.03	0.28	0.14	-0.14
cj@3:105572508:105586254:-|3:other:105586254:-|3:105572508:other:-.1	chr3:105572408-105586354	ENSG00000114423	CBLB	Cbl proto-oncogene, E3 ubiquitin protein ligase B	cj	NA	1	1	0	1	0.83	-0.17
cj@3:107768498:107769425:-|3:other:107769425:-|3:107768498:other:-.1	chr3:107768398-107769525	ENSG00000196776	CD47	CD47 molecule	cj	NA	0.36	0.23	-0.13	0.32	0.25	-0.07
cj@3:113049515:113052253:-|3:other:113052253:-|3:113049515:other:-.1	chr3:113049415-113052353	ENSG00000206530	WDR52	WD repeat domain 52	cj	NA	0.72	0.36	-0.36	0.86	0.7	-0.16
cj@3:113060765:113063363:-|3:other:113063363:-|3:113060765:other:-.1	chr3:113060665-113063463	ENSG00000206530	WDR52	WD repeat domain 52	cj	NA	0.61	1	0.39	0.7	0.82	0.12
cj@3:127299006:127309253:-|3:other:127309253:-|3:127299006:other:-.1	chr3:127298906-127309353	ENSG00000163870	TPRA1	transmembrane protein, adipocyte asscociated 1	cj	NA	0.51	0.75	0.24	0.62	0.64	0.02
cj@3:12780087:12783953:-|3:other:12783953:-|3:12780087:other:-.1	chr3:12779987-12784053	ENSG00000088726	TMEM40	transmembrane protein 40	cj	NA	0.98	1	0.02	1	0.84	-0.16
cj@3:129115983:129117851:-|3:other:129117851:-|3:129115983:other:-.1	chr3:129115883-129117951	ENSG00000251474	RPL32P3	NA	cj	NA	0.92	0.62	-0.3	0.86	0.76	-0.1
cj@3:132416206:132418197:-|3:other:132418197:-|3:132416206:other:-.1	chr3:132416106-132418297	ENSG00000113971	NPHP3	nephronophthisis 3 (adolescent)	cj	NA	0.65	0.74	0.09	0.54	0.91	0.37
cj@3:132418294:132418762:-|3:other:132418762:-|3:132418294:other:-.1	chr3:132418194-132418862	ENSG00000113971	NPHP3	nephronophthisis 3 (adolescent)	cj	NA	0.58	0.77	0.19	0.44	0.92	0.48
cj@3:133371473:133372189:-|3:other:133372189:-|3:133371473:other:-.1	chr3:133371373-133372289	ENSG00000163781	TOPBP1	topoisomerase (DNA) II binding protein 1	cj	NA	0.73	0.63	-0.1	0.75	0.53	-0.22
cj@3:138248304:138251356:-|3:other:138251356:-|3:138248304:other:-.1	chr3:138248204-138251456	ENSG00000114107	CEP70	centrosomal protein 70kDa	cj	NA	0.96	0.92	-0.04	0.98	0.87	-0.11
cj@3:142168444:142171970:-|3:other:142171970:-|3:142168444:other:-.1	chr3:142168344-142172070	ENSG00000175054	ATR	ataxia telangiectasia and Rad3 related	cj	NA	0.94	0.71	-0.23	0.87	0.83	-0.04
cj@3:15132046:15137480:-|3:other:15137480:-|3:15132046:other:-.1	chr3:15131946-15137580	ENSG00000131381	ZFYVE20	zinc finger, FYVE domain containing 20	cj	NA	0.59	0.77	0.18	0.52	0.81	0.29
cj@3:15248104:15253611:+|3:15248104:other:+|3:other:15253611:+.1	chr3:15248004-15253711	ENSG00000131375	CAPN7	calpain 7	cj	NA	0.78	0.96	0.18	0.83	0.84	0.01
cj@3:169840532:169846472:-|3:other:169846472:-|3:169840532:other:-.1	chr3:169840432-169846572	ENSG00000173889	PHC3	polyhomeotic homolog 3 (Drosophila)	cj	NA	0.72	0.85	0.13	0.89	0.67	-0.22
cj@3:179371181:179399666:+|3:179371181:other:+|3:other:179399666:+.1	chr3:179371081-179399766	ENSG00000058056	USP13	ubiquitin specific peptidase 13 (isopeptidase T-3)	cj	NA	0.88	0.7	-0.18	0.71	0.69	-0.02
cj@3:184053911:184055099:+|3:184053911:other:+|3:other:184055099:+.1	chr3:184053811-184055199	ENSG00000175182	FAM131A	family with sequence similarity 131, member A	cj	NA	0.67	0.78	0.11	0.8	0.62	-0.18
cj@3:184936028:184947220:-|3:other:184947220:-|3:184936028:other:-.1	chr3:184935928-184947320	ENSG00000113790	EHHADH	enoyl-CoA, hydratase/3-hydroxyacyl CoA dehydrogenase	cj	NA	1	0.78	-0.22	0.96	0.69	-0.27
cj@3:194176691:194177823:-|3:other:194177823:-|3:194176691:other:-.1	chr3:194176591-194177923	ENSG00000133657	ATP13A3	ATPase type 13A3	cj	NA	0.85	0.7	-0.15	0.81	0.71	-0.1
cj@3:194177903:194180200:-|3:other:194180200:-|3:194177903:other:-.1	chr3:194177803-194180300	ENSG00000133657	ATP13A3	ATPase type 13A3	cj	NA	0.89	0.74	-0.15	0.86	0.78	-0.08
cj@3:39127101:39129619:+|3:39127101:other:+|3:other:39129619:+.1	chr3:39127001-39129719	ENSG00000114742	WDR48	WD repeat domain 48	cj	NA	0.96	0.82	-0.14	0.92	0.95	0.03
cj@3:49735959:49736188:+|3:49735959:other:+|3:other:49736188:+.1	chr3:49735859-49736288	ENSG00000164068	RNF123	ring finger protein 123	cj	NA	0.87	1	0.13	0.97	1	0.03
cj@3:52570922:52574440:+|3:52570922:other:+|3:other:52574440:+.1	chr3:52570822-52574540	ENSG00000168273	SMIM4	small integral membrane protein 4	cj	NA	0.83	0.53	-0.3	0.75	0.73	-0.02
cj@3:65428524:65433697:-|3:other:65433697:-|3:65428524:other:-.1	chr3:65428424-65433797	ENSG00000151276	MAGI1	membrane associated guanylate kinase, WW and PDZ domain containing 1	cj	NA	0.2	0.08	-0.12	0.15	0.13	-0.02
cj@3:9476169:9476508:+|3:9476169:other:+|3:other:9476508:+.1	chr3:9476069-9476608	ENSG00000168137	SETD5	SET domain containing 5	cj	NA	0.67	0.68	0.01	0.54	0.75	0.21
cj@4:103647840:103681875:-|4:other:103681875:-|4:103647840:other:-.1	chr4:103647740-103681975	ENSG00000109323	MANBA	mannosidase, beta A, lysosomal	cj	NA	0.63	0.84	0.21	0.59	0.69	0.1
cj@4:104072534:104074204:-|4:other:104074204:-|4:104072534:other:-.1	chr4:104072434-104074304	ENSG00000138778	CENPE	centromere protein E, 312kDa	cj	NA	0.97	0.78	-0.19	0.92	0.9	-0.02
cj@4:104074407:104079457:-|4:other:104079457:-|4:104074407:other:-.1	chr4:104074307-104079557	ENSG00000138778	CENPE	centromere protein E, 312kDa	cj	NA	0.97	0.83	-0.14	0.92	0.91	-0.01
cj@4:111119523:111119678:-|4:other:111119678:-|4:111119523:other:-.1	chr4:111119423-111119778	ENSG00000170522	ELOVL6	ELOVL fatty acid elongase 6	cj	NA	0.93	0.69	-0.24	0.74	0.76	0.02
cj@4:120135377:120138705:+|4:120135377:other:+|4:other:120138705:+.1	chr4:120135277-120138805	ENSG00000145390	USP53	ubiquitin specific peptidase 53	cj	NA	0.09	0.23	0.14	0.09	0.16	0.07
cj@4:120161058:120166492:+|4:120161058:other:+|4:other:120166492:+.1	chr4:120160958-120166592	ENSG00000145390	USP53	ubiquitin specific peptidase 53	cj	NA	0.66	0.58	-0.08	0.72	0.53	-0.19
cj@4:120419058:120420716:+|4:120419058:other:+|4:other:120420716:+.1	chr4:120418958-120420816	ENSG00000245958	RP11-33B1.1	NA	cj	NA	0.64	0.32	-0.32	0.73	0.65	-0.08
cj@4:122749883:122754386:-|4:other:122754386:-|4:122749883:other:-.1	chr4:122749783-122754486	ENSG00000138686	BBS7	Bardet-Biedl syndrome 7	cj	NA	0.99	0.85	-0.14	0.99	1	0.01
cj@4:123236843:123237887:+|4:123236843:other:+|4:other:123237887:+.1	chr4:123236743-123237987	ENSG00000138688	KIAA1109	KIAA1109	cj	NA	0.45	0.59	0.14	0.55	0.74	0.19
cj@4:130027802:130030462:+|4:130027802:other:+|4:other:130030462:+.1	chr4:130027702-130030562	ENSG00000151470	C4orf33	chromosome 4 open reading frame 33	cj	NA	0.82	0.68	-0.14	0.93	0.73	-0.2
cj@4:130030513:130030628:+|4:130030513:other:+|4:other:130030628:+.1	chr4:130030413-130030728	ENSG00000151470	C4orf33	chromosome 4 open reading frame 33	cj	NA	0.85	0.72	-0.13	0.93	0.78	-0.15
cj@4:145916755:145985724:-|4:other:145985724:-|4:145916755:other:-.1	chr4:145916655-145985824	ENSG00000164162	ANAPC10	anaphase promoting complex subunit 10	cj	NA	0.62	0.47	-0.15	0.63	0.48	-0.15
cj@4:145985844:146002812:-|4:other:146002812:-|4:145985844:other:-.1	chr4:145985744-146002912	ENSG00000164162	ANAPC10	anaphase promoting complex subunit 10	cj	NA	0.73	0.56	-0.17	0.82	0.64	-0.18
cj@4:15511863:15512870:+|4:15511863:other:+|4:other:15512870:+.1	chr4:15511763-15512970	ENSG00000048342	CC2D2A	coiled-coil and C2 domain containing 2A	cj	NA	0.88	0.86	-0.02	0.97	0.82	-0.15
cj@4:159132726:159133760:+|4:159132726:other:+|4:other:159133760:+.1	chr4:159132626-159133860	ENSG00000164124	TMEM144	transmembrane protein 144	cj	NA	0.89	0.86	-0.03	0.89	0.76	-0.13
cj@4:159754780:159756557:+|4:159754780:other:+|4:other:159756557:+.1	chr4:159754680-159756657	ENSG00000052795	FNIP2	folliculin interacting protein 2	cj	NA	0.33	0.44	0.11	0.42	0.57	0.15
cj@4:170354816:170359234:-|4:other:170359234:-|4:170354816:other:-.1	chr4:170354716-170359334	ENSG00000137601	NEK1	NIMA-related kinase 1	cj	NA	0.76	0.63	-0.13	0.71	0.96	0.25
cj@4:170359410:170384394:-|4:other:170384394:-|4:170359410:other:-.1	chr4:170359310-170384494	ENSG00000137601	NEK1	NIMA-related kinase 1	cj	NA	0.57	0.63	0.06	0.71	0.95	0.24
cj@4:186244954:186253749:+|4:186244954:other:+|4:other:186253749:+.1	chr4:186244854-186253849	ENSG00000109762	SNX25	sorting nexin 25	cj	NA	0.99	0.86	-0.13	0.97	0.97	0
cj@4:2691431:2692425:+|4:2691431:other:+|4:other:2692425:+.1	chr4:2691331-2692525	ENSG00000125386	FAM193A	family with sequence similarity 193, member A	cj	NA	0.98	0.84	-0.14	0.94	0.93	-0.01
cj@4:3201666:3205734:+|4:3201666:other:+|4:other:3205734:+.1	chr4:3201566-3205834	ENSG00000197386	HTT	huntingtin	cj	NA	0.69	0.73	0.04	0.56	0.67	0.11
cj@4:36152666:36160352:-|4:other:36160352:-|4:36152666:other:-.1	chr4:36152566-36160452	ENSG00000047365	ARAP2	ArfGAP with RhoGAP domain, ankyrin repeat and PH domain 2	cj	NA	0.99	0.81	-0.18	0.92	0.96	0.04
cj@4:521019:524225:+|4:521019:other:+|4:other:524225:+.1	chr4:520919-524325	ENSG00000174227	PIGG	phosphatidylinositol glycan anchor biosynthesis, class G	cj	NA	0.93	0.79	-0.14	0.85	0.83	-0.02
cj@4:54257306:54257597:+|4:54257306:other:+|4:other:54257597:+.1	chr4:54257206-54257697	ENSG00000134853	PDGFRA	platelet-derived growth factor receptor, alpha polypeptide	cj	NA	0.29	0.22	-0.07	0.36	0.25	-0.11
cj@4:57221589:57237617:-|4:other:57237617:-|4:57221589:other:-.1	chr4:57221489-57237717	ENSG00000157426	AASDH	aminoadipate-semialdehyde dehydrogenase	cj	NA	1	0.82	-0.18	0.95	0.88	-0.07
cj@4:68567202:68586140:+|4:68567202:other:+|4:other:68586140:+.1	chr4:68567102-68586240	ENSG00000248049	RP11-453E17.1	NA	cj	NA	0.81	0.93	0.12	0.81	0.96	0.15
cj@4:75673359:75675783:-|4:other:75675783:-|4:75673359:other:-.1	chr4:75673259-75675883	ENSG00000174808	BTC	betacellulin	cj	NA	0.67	0.48	-0.19	0.66	0.43	-0.23
cj@4:75675929:75681069:-|4:other:75681069:-|4:75675929:other:-.1	chr4:75675829-75681169	ENSG00000174808	BTC	betacellulin	cj	NA	0.66	0.49	-0.17	0.69	0.41	-0.28
cj@4:83816000:83816845:-|4:other:83816845:-|4:83816000:other:-.1	chr4:83815900-83816945	ENSG00000251022	THAP9-AS1	NA	cj	NA	0.88	0.71	-0.17	0.86	0.79	-0.07
cj@4:85729570:85731040:-|4:other:85731040:-|4:85729570:other:-.1	chr4:85729470-85731140	ENSG00000163625	WDFY3	WD repeat and FYVE domain containing 3	cj	NA	0.4	0.15	-0.25	0.32	0.43	0.11
cj@4:89198395:89199296:-|4:other:89199296:-|4:89198395:other:-.1	chr4:89198295-89199396	ENSG00000163644	PPM1K	protein phosphatase, Mg2+/Mn2+ dependent, 1K	cj	NA	0.77	0.61	-0.16	0.78	0.49	-0.29
cj@4:89199794:89205558:-|4:other:89205558:-|4:89199794:other:-.1	chr4:89199694-89205658	ENSG00000163644	PPM1K	protein phosphatase, Mg2+/Mn2+ dependent, 1K	cj	NA	0.79	0.67	-0.12	0.78	0.38	-0.4
cj@4:945505:946155:+|4:945505:other:+|4:other:946155:+.1	chr4:945405-946255	ENSG00000127419	TMEM175	transmembrane protein 175	cj	NA	0.81	0.92	0.11	0.84	0.82	-0.02
cj@4:946238:946978:+|4:946238:other:+|4:other:946978:+.1	chr4:946138-947078	ENSG00000127419	TMEM175	transmembrane protein 175	cj	NA	0.78	0.89	0.11	0.77	0.75	-0.02
cj@4:99399961:99403156:-|4:other:99403156:-|4:99399961:other:-.1	chr4:99399861-99403256	ENSG00000168785	TSPAN5	tetraspanin 5	cj	NA	0.91	0.77	-0.14	0.89	0.76	-0.13
cj@5:1089243:1093648:-|5:other:1093648:-|5:1089243:other:-.1	chr5:1089143-1093748	ENSG00000113504	SLC12A7	solute carrier family 12 (potassium/chloride transporters), member 7	cj	NA	0.97	0.96	-0.01	1	0.89	-0.11
cj@5:131927726:131930561:+|5:131927726:other:+|5:other:131930561:+.1	chr5:131927626-131930661	ENSG00000113522	RAD50	RAD50 homolog (S. cerevisiae)	cj	NA	1	0.86	-0.14	0.94	0.8	-0.14
cj@5:138857100:138857855:-|5:other:138857855:-|5:138857100:other:-.1	chr5:138857000-138857955	ENSG00000184584	TMEM173	transmembrane protein 173	cj	NA	0.84	0.81	-0.03	0.84	0.73	-0.11
cj@5:140189157:140358534:+|5:140189157:other:+|5:other:140358534:+.1	chr5:140189057-140358634	ENSG00000204967	PCDHA4	protocadherin alpha 4	cj	NA	0.4	0.31	-0.09	0.32	0.09	-0.23
cj@5:141234001:141236817:-|5:other:141236817:-|5:141234001:other:-.1	chr5:141233901-141236917	ENSG00000156453	PCDH1	protocadherin 1	cj	NA	0.97	0.84	-0.13	0.84	0.92	0.08
cj@5:142593653:142601923:+|5:142593653:other:+|5:other:142601923:+.1	chr5:142593553-142602023	ENSG00000145819	ARHGAP26	Rho GTPase activating protein 26	cj	NA	0.85	0.77	-0.08	1	0.78	-0.22
cj@5:170338138:170341171:+|5:170338138:other:+|5:other:170341171:+.1	chr5:170338038-170341271	ENSG00000204764	RANBP17	RAN binding protein 17	cj	NA	0.78	1	0.22	0.84	1	0.16
cj@5:172386471:172386868:+|5:172386471:other:+|5:other:172386868:+.1	chr5:172386371-172386968	ENSG00000037241	RPL26L1	ribosomal protein L26-like 1	cj	NA	0.71	0.76	0.05	0.72	0.54	-0.18
cj@5:176517826:176517939:+|5:176517826:other:+|5:other:176517939:+.1	chr5:176517726-176518039	ENSG00000160867	FGFR4	fibroblast growth factor receptor 4	cj	NA	0.98	0.77	-0.21	0.98	0.83	-0.15
cj@5:176949072:176950958:-|5:other:176950958:-|5:176949072:other:-.1	chr5:176948972-176951058	ENSG00000146067	FAM193B	family with sequence similarity 193, member B	cj	NA	0.9	0.92	0.02	0.8	0.95	0.15
cj@5:21491617:21495207:+|5:21491617:other:+|5:other:21495207:+.1	chr5:21491517-21495307	ENSG00000183666	GUSBP1	NA	cj	NA	0.78	0.98	0.2	0.9	0.9	0
cj@5:41934410:41939543:+|5:41934410:other:+|5:other:41939543:+.1	chr5:41934310-41939643	ENSG00000151876	FBXO4	F-box protein 4	cj	NA	0.89	0.7	-0.19	0.88	0.71	-0.17
cj@5:41939718:41941294:+|5:41939718:other:+|5:other:41941294:+.1	chr5:41939618-41941394	ENSG00000151876	FBXO4	F-box protein 4	cj	NA	0.87	0.67	-0.2	0.86	0.68	-0.18
cj@5:52084248:52145199:+|5:52084248:other:+|5:other:52145199:+.1	chr5:52084148-52145299	ENSG00000213949	ITGA1	integrin, alpha 1	cj	NA	0.72	1	0.28	0.68	0.68	0
cj@5:54922487:54923719:-|5:other:54923719:-|5:54922487:other:-.1	chr5:54922387-54923819	ENSG00000177058	SLC38A9	solute carrier family 38, member 9	cj	NA	0.94	0.86	-0.08	0.98	0.85	-0.13
cj@5:54993820:55007280:-|5:other:55007280:-|5:54993820:other:-.1	chr5:54993720-55007380	ENSG00000177058	SLC38A9	solute carrier family 38, member 9	cj	NA	0.41	0.32	-0.09	0.41	0.22	-0.19
cj@5:55007327:55008045:-|5:other:55008045:-|5:55007327:other:-.1	chr5:55007227-55008145	ENSG00000177058	SLC38A9	solute carrier family 38, member 9	cj	NA	0.98	0.86	-0.12	0.95	0.97	0.02
cj@5:55192257:55195744:+|5:55192257:other:+|5:other:55195744:+.1	chr5:55192157-55195844	ENSG00000164509	IL31RA	interleukin 31 receptor A	cj	NA	1	0.84	-0.16	1	0.9	-0.1
cj@5:64868113:64872706:+|5:64868113:other:+|5:other:64872706:+.1	chr5:64868013-64872806	ENSG00000113593	PPWD1	peptidylprolyl isomerase domain and WD repeat containing 1	cj	NA	0.99	0.86	-0.13	0.98	0.9	-0.08
cj@5:80736455:80738472:-|5:other:80738472:-|5:80736455:other:-.1	chr5:80736355-80738572	ENSG00000145687	SSBP2	single-stranded DNA binding protein 2	cj	NA	1	0.84	-0.16	1	0.92	-0.08
cj@5:93999613:94001566:+|5:93999613:other:+|5:other:94001566:+.1	chr5:93999513-94001666	ENSG00000133302	ANKRD32	ankyrin repeat domain 32	cj	NA	0.94	0.78	-0.16	0.87	0.87	0
cj@6:108831555:108840900:+|6:108831555:other:+|6:other:108840900:+.1	chr6:108831455-108841000	ENSG00000135537	LACE1	lactation elevated 1	cj	NA	0.86	0.91	0.05	1	0.77	-0.23
cj@6:109468140:109471321:+|6:109468140:other:+|6:other:109471321:+.1	chr6:109468040-109471421	ENSG00000183137	CEP57L1	centrosomal protein 57kDa-like 1	cj	NA	0.92	0.74	-0.18	0.93	0.88	-0.05
cj@6:109476510:109476994:+|6:109476510:other:+|6:other:109476994:+.1	chr6:109476410-109477094	ENSG00000183137	CEP57L1	centrosomal protein 57kDa-like 1	cj	NA	0.88	1	0.12	0.96	0.95	-0.01
cj@6:111896005:111897565:+|6:111896005:other:+|6:other:111897565:+.1	chr6:111895905-111897665	ENSG00000231889	TRAF3IP2-AS1	NA	cj	NA	1	0.96	-0.04	1	0.76	-0.24
cj@6:119147455:119147945:-|6:other:119147945:-|6:119147455:other:-.1	chr6:119147355-119148045	ENSG00000111877	MCM9	minichromosome maintenance complex component 9	cj	NA	0.75	0.95	0.2	1	0.79	-0.21
cj@6:135749897:135751020:-|6:other:135751020:-|6:135749897:other:-.1	chr6:135749797-135751120	ENSG00000135541	AHI1	Abelson helper integration site 1	cj	NA	1	0.87	-0.13	0.97	1	0.03
cj@6:146209236:146214351:-|6:other:146214351:-|6:146209236:other:-.1	chr6:146209136-146214451	ENSG00000146414	SHPRH	SNF2 histone linker PHD RING helicase, E3 ubiquitin protein ligase	cj	NA	0.97	0.83	-0.14	0.97	0.73	-0.24
cj@6:146214529:146215286:-|6:other:146215286:-|6:146214529:other:-.1	chr6:146214429-146215386	ENSG00000146414	SHPRH	SNF2 histone linker PHD RING helicase, E3 ubiquitin protein ligase	cj	NA	0.98	0.79	-0.19	0.96	0.73	-0.23
cj@6:146271618:146273485:-|6:other:146273485:-|6:146271618:other:-.1	chr6:146271518-146273585	ENSG00000146414	SHPRH	SNF2 histone linker PHD RING helicase, E3 ubiquitin protein ligase	cj	NA	0.84	0.94	0.1	0.97	0.76	-0.21
cj@6:151766960:151773151:-|6:other:151773151:-|6:151766960:other:-.1	chr6:151766860-151773251	ENSG00000155906	RMND1	required for meiotic nuclear division 1 homolog (S. cerevisiae)	cj	NA	0.72	0.73	0.01	0.84	0.65	-0.19
cj@6:158450058:158454487:+|6:158450058:other:+|6:other:158454487:+.1	chr6:158449958-158454587	ENSG00000078269	SYNJ2	synaptojanin 2	cj	NA	0.51	0.64	0.13	0.55	0.64	0.09
cj@6:16753578:16761529:-|6:other:16761529:-|6:16753578:other:-.1	chr6:16753478-16761629	ENSG00000215019	ATXN1	Ataxin 1, isoform CRA_a; Uncharacterized protein	cj	NA	0.64	0.62	-0.02	0.75	0.52	-0.23
cj@6:168312169:168314848:+|6:168312169:other:+|6:other:168314848:+.1	chr6:168312069-168314948	ENSG00000130396	MLLT4	myeloid/lymphoid or mixed-lineage leukemia (trithorax homolog, Drosophila); translocated to, 4	cj	NA	0.53	0.7	0.17	0.25	0.34	0.09
cj@6:26370831:26373125:+|6:26370831:other:+|6:other:26373125:+.1	chr6:26370731-26373225	ENSG00000186470	BTN3A2	butyrophilin, subfamily 3, member A2	cj	NA	0.69	0.87	0.18	0.68	0.68	0
cj@6:30851922:30852315:+|6:30851922:other:+|6:other:30852315:+.1	chr6:30851822-30852415	ENSG00000204580	DDR1	discoidin domain receptor tyrosine kinase 1	cj	NA	0.26	0.09	-0.17	0.17	0.08	-0.09
cj@6:31380237:31382789:+|6:31380237:other:+|6:other:31382789:+.1	chr6:31380137-31382889	ENSG00000204520	MICA	MHC class I polypeptide-related sequence A	cj	NA	0.82	0.97	0.15	0.93	0.8	-0.13
cj@6:31837414:31838380:-|6:other:31838380:-|6:31837414:other:-.1	chr6:31837314-31838480	ENSG00000204385	SLC44A4	solute carrier family 44, member 4	cj	NA	0.8	0.69	-0.11	0.77	0.61	-0.16
cj@6:31838824:31839091:-|6:other:31839091:-|6:31838824:other:-.1	chr6:31838724-31839191	ENSG00000204385	SLC44A4	solute carrier family 44, member 4	cj	NA	0.81	0.66	-0.15	0.76	0.59	-0.17
cj@6:32122554:32122807:+|6:32122554:other:+|6:other:32122807:+.1	chr6:32122454-32122907	ENSG00000221988	PPT2	palmitoyl-protein thioesterase 2	cj	NA	0.88	0.95	0.07	0.82	0.98	0.16
cj@6:33269548:33271732:-|6:other:33271732:-|6:33269548:other:-.1	chr6:33269448-33271832	ENSG00000231925	TAPBP	TAP binding protein (tapasin)	cj	NA	0.77	0.89	0.12	0.82	0.81	-0.01
cj@6:35448151:35452337:-|6:other:35452337:-|6:35448151:other:-.1	chr6:35448051-35452437	ENSG00000007866	TEAD3	TEA domain family member 3	cj	NA	0.92	0.81	-0.11	0.94	0.81	-0.13
cj@6:40998494:40999420:-|6:other:40999420:-|6:40998494:other:-.1	chr6:40998394-40999520	ENSG00000124602	UNC5CL	unc-5 homolog C (C. elegans)-like	cj	NA	0.81	0.51	-0.3	0.69	0.58	-0.11
cj@6:41000885:41001620:-|6:other:41001620:-|6:41000885:other:-.1	chr6:41000785-41001720	ENSG00000124602	UNC5CL	unc-5 homolog C (C. elegans)-like	cj	NA	0.82	0.74	-0.08	0.9	0.57	-0.33
cj@6:43156453:43160739:+|6:43156453:other:+|6:other:43160739:+.1	chr6:43156353-43160839	ENSG00000112659	CUL9	cullin 9	cj	NA	0.59	0.83	0.24	0.69	0.79	0.1
cj@6:49522870:49529417:+|6:49522870:other:+|6:other:49529417:+.1	chr6:49522770-49529517	ENSG00000197261	C6orf141	chromosome 6 open reading frame 141	cj	NA	0.45	0.26	-0.19	0.52	0.54	0.02
cj@6:76331341:76333616:+|6:76331341:other:+|6:other:76333616:+.1	chr6:76331241-76333716	ENSG00000112701	SENP6	SUMO1/sentrin specific peptidase 6	cj	NA	0.75	0.79	0.04	0.65	0.81	0.16
cj@6:76604977:76608090:+|6:76604977:other:+|6:other:76608090:+.1	chr6:76604877-76608190	ENSG00000196586	MYO6	myosin VI	cj	NA	0.67	0.52	-0.15	0.53	0.44	-0.09
cj@6:80715699:80717526:+|6:80715699:other:+|6:other:80717526:+.1	chr6:80715599-80717626	ENSG00000112742	TTK	TTK protein kinase	cj	NA	0.98	0.97	-0.01	0.84	0.95	0.11
cj@6:89856328:89858984:+|6:89856328:other:+|6:other:89858984:+.1	chr6:89856228-89859084	ENSG00000146281	PM20D2	peptidase M20 domain containing 2	cj	NA	0.82	0.92	0.1	0.83	0.95	0.12
cj@6:99831700:99841950:-|6:other:99841950:-|6:99831700:other:-.1	chr6:99831600-99842050	ENSG00000132423	COQ3	coenzyme Q3 homolog, methyltransferase (S. cerevisiae)	cj	NA	0.91	0.88	-0.03	0.96	0.83	-0.13
cj@7:100203435:100204039:+|7:100203435:other:+|7:other:100204039:+.1	chr7:100203335-100204139	ENSG00000106333	PCOLCE	procollagen C-endopeptidase enhancer	cj	NA	0.97	0.84	-0.13	0.86	0.91	0.05
cj@7:102401858:102412856:+|7:102401858:other:+|7:other:102412856:+.1	chr7:102401758-102412956	ENSG00000222011	FAM185A	family with sequence similarity 185, member A	cj	NA	0.96	0.77	-0.19	0.83	0.87	0.04
cj@7:131011694:131012374:-|7:other:131012374:-|7:131011694:other:-.1	chr7:131011594-131012474	ENSG00000236753	AC018642.1	NA	cj	NA	0.66	0.48	-0.18	0.66	0.24	-0.42
cj@7:148984867:148987029:+|7:148984867:other:+|7:other:148987029:+.1	chr7:148984767-148987129	ENSG00000204946	ZNF783	zinc finger family member 783	cj	NA	0.55	0.44	-0.11	0.44	0.83	0.39
cj@7:148986817:148987029:+|7:148986817:other:+|7:other:148987029:+.1	chr7:148986717-148987129	ENSG00000244560	RP4-800G7.2	NA	cj	NA	0.1	0.06	-0.04	0.31	0	-0.31
cj@7:150932698:150933494:+|7:150932698:other:+|7:other:150933494:+.1	chr7:150932598-150933594	ENSG00000033100	CHPF2	chondroitin polymerizing factor 2	cj	NA	0.97	0.93	-0.04	0.95	0.84	-0.11
cj@7:150933676:150934460:+|7:150933676:other:+|7:other:150934460:+.1	chr7:150933576-150934560	ENSG00000033100	CHPF2	chondroitin polymerizing factor 2	cj	NA	0.95	0.9	-0.05	0.91	0.76	-0.15
cj@7:151891653:151892992:-|7:other:151892992:-|7:151891653:other:-.1	chr7:151891553-151893092	ENSG00000055609	MLL3	myeloid/lymphoid or mixed-lineage leukemia 3	cj	NA	0.85	0.63	-0.22	0.8	0.71	-0.09
cj@7:151893096:151896364:-|7:other:151896364:-|7:151893096:other:-.1	chr7:151892996-151896464	ENSG00000055609	MLL3	myeloid/lymphoid or mixed-lineage leukemia 3	cj	NA	0.81	0.51	-0.3	0.76	0.61	-0.15
cj@7:152498816:152511635:+|7:152498816:other:+|7:other:152511635:+.1	chr7:152498716-152511735	ENSG00000133627	ACTR3B	ARP3 actin-related protein 3 homolog B (yeast)	cj	NA	0.9	0.88	-0.02	0.73	0.87	0.14
cj@7:155499762:155503897:+|7:155499762:other:+|7:other:155503897:+.1	chr7:155499662-155503997	ENSG00000184863	RBM33	RNA binding motif protein 33	cj	NA	0.67	0.8	0.13	0.56	0.76	0.2
cj@7:20204022:20210337:-|7:other:20210337:-|7:20204022:other:-.1	chr7:20203922-20210437	ENSG00000183742	MACC1	metastasis associated in colon cancer 1	cj	NA	0.32	0.09	-0.23	0.37	0.27	-0.1
cj@7:30624424:30624946:-|7:other:30624946:-|7:30624424:other:-.1	chr7:30624324-30625046	ENSG00000236455	AC005154.5	NA	cj	NA	0.12	0.23	0.11	0.09	0.39	0.3
cj@7:36466637:36478813:+|7:36466637:other:+|7:other:36478813:+.1	chr7:36466537-36478913	ENSG00000011426	ANLN	anillin, actin binding protein	cj	NA	0.56	0.74	0.18	0.57	0.69	0.12
cj@7:44524883:44530008:-|7:other:44530008:-|7:44524883:other:-.1	chr7:44524783-44530108	ENSG00000015676	NUDCD3	NudC domain containing 3	cj	NA	0.9	0.85	-0.05	0.94	0.79	-0.15
cj@7:45798773:45808259:-|7:other:45808259:-|7:45798773:other:-.1	chr7:45798673-45808359	ENSG00000214765	SEPT7P2	NA	cj	NA	0.81	1	0.19	0.93	1	0.07
cj@7:65439691:65439906:-|7:other:65439906:-|7:65439691:other:-.1	chr7:65439591-65440006	ENSG00000169919	GUSB	glucuronidase, beta	cj	NA	0.52	0.33	-0.19	0.5	0.32	-0.18
cj@7:6773158:6774936:+|7:6773158:other:+|7:other:6774936:+.1	chr7:6773058-6775036	ENSG00000187953	PMS2CL	NA	cj	NA	0.65	0.6	-0.05	0.5	0.87	0.37
cj@7:74299569:74299834:-|7:other:74299834:-|7:74299569:other:-.1	chr7:74299469-74299934	ENSG00000160828	AC004166.7	NA	cj	NA	0.71	0.95	0.24	0.89	0.92	0.03
cj@7:74299941:74300250:-|7:other:74300250:-|7:74299941:other:-.1	chr7:74299841-74300350	ENSG00000160828	AC004166.7	NA	cj	NA	0.73	0.94	0.21	0.82	0.92	0.1
cj@7:76959684:76978668:-|7:other:76978668:-|7:76959684:other:-.1	chr7:76959584-76978768	ENSG00000186088	PION	pigeon homolog (Drosophila)	cj	NA	0.91	0.87	-0.04	0.88	1	0.12
cj@7:87466125:87470948:-|7:other:87470948:-|7:87466125:other:-.1	chr7:87466025-87471048	ENSG00000075303	SLC25A40	solute carrier family 25, member 40	cj	NA	0.92	0.82	-0.1	0.92	0.85	-0.07
cj@7:940253:943763:-|7:other:943763:-|7:940253:other:-.1	chr7:940153-943863	ENSG00000105963	ADAP1	ArfGAP with dual PH domains 1	cj	NA	0.99	0.95	-0.04	1	0.89	-0.11
cj@7:94993375:94996674:-|7:other:94996674:-|7:94993375:other:-.1	chr7:94993275-94996774	ENSG00000105852	PON3	paraoxonase 3	cj	NA	0.92	0.81	-0.11	0.86	0.87	0.01
cj@7:94996800:95001485:-|7:other:95001485:-|7:94996800:other:-.1	chr7:94996700-95001585	ENSG00000105852	PON3	paraoxonase 3	cj	NA	0.92	0.79	-0.13	0.86	0.87	0.01
cj@8:101232659:101237401:+|8:101232659:other:+|8:other:101237401:+.1	chr8:101232559-101237501	ENSG00000104450	SPAG1	sperm associated antigen 1	cj	NA	1	0.84	-0.16	1	0.97	-0.03
cj@8:104414282:104415392:-|8:other:104415392:-|8:104414282:other:-.1	chr8:104414182-104415492	ENSG00000164933	SLC25A32	solute carrier family 25 (mitochondrial folate carrier) , member 32	cj	NA	0.98	0.83	-0.15	0.95	0.89	-0.06
cj@8:107705105:107715134:+|8:107705105:other:+|8:other:107715134:+.1	chr8:107705005-107715234	ENSG00000164830	OXR1	oxidation resistance 1	cj	NA	0.89	0.74	-0.15	0.9	0.81	-0.09
cj@8:107715318:107718610:+|8:107715318:other:+|8:other:107718610:+.1	chr8:107715218-107718710	ENSG00000164830	OXR1	oxidation resistance 1	cj	NA	0.92	0.77	-0.15	0.95	0.84	-0.11
cj@8:126114388:126114559:+|8:126114388:other:+|8:other:126114559:+.1	chr8:126114288-126114659	ENSG00000156831	NSMCE2	non-SMC element 2, MMS21 homolog (S. cerevisiae)	cj	NA	0.84	0.68	-0.16	0.83	0.77	-0.06
cj@8:126163519:126194345:+|8:126163519:other:+|8:other:126194345:+.1	chr8:126163419-126194445	ENSG00000156831	NSMCE2	non-SMC element 2, MMS21 homolog (S. cerevisiae)	cj	NA	0.86	0.97	0.11	0.85	0.92	0.07
cj@8:134511432:134558017:-|8:other:134558017:-|8:134511432:other:-.1	chr8:134511332-134558117	ENSG00000008513	ST3GAL1	ST3 beta-galactoside alpha-2,3-sialyltransferase 1	cj	NA	0.76	0.89	0.13	0.79	0.88	0.09
cj@8:145735398:145735743:+|8:145735398:other:+|8:other:145735743:+.1	chr8:145735298-145735843	ENSG00000167700	MFSD3	major facilitator superfamily domain containing 3	cj	NA	0.67	0.83	0.16	0.76	0.78	0.02
cj@8:146225155:146228203:-|8:other:146228203:-|8:146225155:other:-.1	chr8:146225055-146228303	ENSG00000196922	ZNF252P	NA	cj	NA	0.81	0.95	0.14	0.75	0.96	0.21
cj@8:25303766:25315715:-|8:other:25315715:-|8:25303766:other:-.1	chr8:25303666-25315815	ENSG00000104756	KCTD9	potassium channel tetramerisation domain containing 9	cj	NA	0.72	0.51	-0.21	0.77	0.61	-0.16
cj@8:38117665:38118118:+|8:38117665:other:+|8:other:38118118:+.1	chr8:38117565-38118218	ENSG00000085788	DDHD2	DDHD domain containing 2	cj	NA	0.99	0.88	-0.11	0.95	0.95	0
cj@8:59548105:59555543:-|8:other:59555543:-|8:59548105:other:-.1	chr8:59548005-59555643	ENSG00000035681	NSMAF	neutral sphingomyelinase (N-SMase) activation associated factor	cj	NA	0.98	0.85	-0.13	0.91	0.91	0
cj@8:61766059:61766922:+|8:61766059:other:+|8:other:61766922:+.1	chr8:61765959-61767022	ENSG00000171316	CHD7	chromodomain helicase DNA binding protein 7	cj	NA	0.69	0.48	-0.21	0.57	0.61	0.04
cj@8:66620246:66621211:+|8:66620246:other:+|8:other:66621211:+.1	chr8:66620146-66621311	ENSG00000066855	MTFR1	mitochondrial fission regulator 1	cj	NA	0.93	0.84	-0.09	0.92	0.75	-0.17
cj@8:68084790:68087531:+|8:68084790:other:+|8:other:68087531:+.1	chr8:68084690-68087631	ENSG00000104218	CSPP1	centrosome and spindle pole associated protein 1	cj	NA	0.9	0.77	-0.13	0.96	0.87	-0.09
cj@8:71581773:71587053:+|8:71581773:other:+|8:other:71587053:+.1	chr8:71581673-71587153	ENSG00000221947	XKR9	XK, Kell blood group complex subunit-related family, member 9	cj	NA	0.89	0.71	-0.18	0.85	0.87	0.02
cj@8:93898963:93904217:-|8:other:93904217:-|8:93898963:other:-.1	chr8:93898863-93904317	ENSG00000205133	TRIQK	triple QxxK/R motif containing	cj	NA	0.81	0.71	-0.1	0.84	0.79	-0.05
cj@8:95470664:95479633:-|8:other:95479633:-|8:95470664:other:-.1	chr8:95470564-95479733	ENSG00000197275	RAD54B	RAD54 homolog B (S. cerevisiae)	cj	NA	0.97	0.94	-0.03	1	0.85	-0.15
cj@8:95768387:95773928:+|8:95768387:other:+|8:other:95773928:+.1	chr8:95768287-95774028	ENSG00000156162	DPY19L4	dpy-19-like 4 (C. elegans)	cj	NA	0.87	0.83	-0.04	0.94	0.75	-0.19
cj@8:95774062:95777411:+|8:95774062:other:+|8:other:95777411:+.1	chr8:95773962-95777511	ENSG00000156162	DPY19L4	dpy-19-like 4 (C. elegans)	cj	NA	0.89	0.93	0.04	0.98	0.79	-0.19
cj@8:97270928:97273729:-|8:other:97273729:-|8:97270928:other:-.1	chr8:97270828-97273829	ENSG00000156469	MTERFD1	MTERF domain containing 1	cj	NA	0.98	0.89	-0.09	0.97	0.84	-0.13
cj@9:100368543:100372628:-|9:other:100372628:-|9:100368543:other:-.1	chr9:100368443-100372728	ENSG00000136925	TSTD2	thiosulfate sulfurtransferase (rhodanese)-like domain containing 2	cj	NA	0.91	1	0.09	0.85	1	0.15
cj@9:100389894:100395525:-|9:other:100395525:-|9:100389894:other:-.1	chr9:100389794-100395625	ENSG00000136925	TSTD2	thiosulfate sulfurtransferase (rhodanese)-like domain containing 2	cj	NA	0.98	0.78	-0.2	1	0.89	-0.11
cj@9:102668988:102677460:+|9:102668988:other:+|9:other:102677460:+.1	chr9:102668888-102677560	ENSG00000136874	STX17	syntaxin 17	cj	NA	0.71	1	0.29	0.75	0.82	0.07
cj@9:124585158:124622616:-|9:other:124622616:-|9:124585158:other:-.1	chr9:124585058-124622716	ENSG00000175764	TTLL11	tubulin tyrosine ligase-like family, member 11	cj	NA	1	0.85	-0.15	0.91	0.98	0.07
cj@9:127792018:127818155:-|9:other:127818155:-|9:127792018:other:-.1	chr9:127791918-127818255	ENSG00000173611	SCAI	suppressor of cancer cell invasion	cj	NA	0.36	0.65	0.29	0.51	0.62	0.11
cj@9:130162285:130164836:+|9:130162285:other:+|9:other:130164836:+.1	chr9:130162185-130164936	ENSG00000136856	SLC2A8	solute carrier family 2 (facilitated glucose transporter), member 8	cj	NA	0.48	0.69	0.21	0.55	0.47	-0.08
cj@9:131267183:131271155:+|9:131267183:other:+|9:other:131271155:+.1	chr9:131267083-131271255	ENSG00000119392	GLE1	GLE1 RNA export mediator homolog (yeast)	cj	NA	0.27	0.36	0.09	0.28	0.46	0.18
cj@9:134518804:134525516:-|9:other:134525516:-|9:134518804:other:-.1	chr9:134518704-134525616	ENSG00000107263	RAPGEF1	Rap guanine nucleotide exchange factor (GEF) 1	cj	NA	0.48	0.69	0.21	0.62	0.62	0
cj@9:140100364:140100684:+|9:140100364:other:+|9:other:140100684:+.1	chr9:140100264-140100784	ENSG00000188566	NDOR1	NADPH dependent diflavin oxidoreductase 1	cj	NA	1	0.78	-0.22	0.96	0.87	-0.09
cj@9:140323835:140325236:+|9:140323835:other:+|9:other:140325236:+.1	chr9:140323735-140325336	ENSG00000188747	NOXA1	NADPH oxidase activator 1	cj	NA	0.95	0.75	-0.2	0.9	0.9	0
cj@9:14619680:14639894:-|9:other:14639894:-|9:14619680:other:-.1	chr9:14619580-14639994	ENSG00000175893	ZDHHC21	zinc finger, DHHC-type containing 21	cj	NA	0.96	0.96	0	1	0.85	-0.15
cj@9:14640010:14658747:-|9:other:14658747:-|9:14640010:other:-.1	chr9:14639910-14658847	ENSG00000175893	ZDHHC21	zinc finger, DHHC-type containing 21	cj	NA	1	0.88	-0.12	0.98	0.86	-0.12
cj@9:15460311:15461629:+|9:15460311:other:+|9:other:15461629:+.1	chr9:15460211-15461729	ENSG00000164975	SNAPC3	small nuclear RNA activating complex, polypeptide 3, 50kDa	cj	NA	1	0.86	-0.14	1	1	0
cj@9:20789607:20819795:+|9:20789607:other:+|9:other:20819795:+.1	chr9:20789507-20819895	ENSG00000188352	FOCAD	focadhesin	cj	NA	1	0.78	-0.22	0.96	0.79	-0.17
cj@9:20819899:20820323:+|9:20819899:other:+|9:other:20820323:+.1	chr9:20819799-20820423	ENSG00000188352	FOCAD	focadhesin	cj	NA	1	0.79	-0.21	0.97	0.85	-0.12
cj@9:26861137:26884808:-|9:other:26884808:-|9:26861137:other:-.1	chr9:26861037-26884908	ENSG00000120159	CAAP1	caspase activity and apoptosis inhibitor 1	cj	NA	0.97	0.82	-0.15	0.9	0.96	0.06
cj@9:7103870:7128066:+|9:7103870:other:+|9:other:7128066:+.1	chr9:7103770-7128166	ENSG00000107077	KDM4C	lysine (K)-specific demethylase 4C	cj	NA	0.76	0.47	-0.29	0.72	0.62	-0.1
cj@9:77632364:77642928:-|9:other:77642928:-|9:77632364:other:-.1	chr9:77632264-77643028	ENSG00000156017	C9orf41	chromosome 9 open reading frame 41	cj	NA	0.84	0.96	0.12	0.95	0.85	-0.1
cj@9:91953495:91954779:+|9:91953495:other:+|9:other:91954779:+.1	chr9:91953395-91954879	ENSG00000187742	SECISBP2	SECIS binding protein 2	cj	NA	0.94	0.8	-0.14	0.94	0.84	-0.1
cj@9:91954868:91956262:+|9:91954868:other:+|9:other:91956262:+.1	chr9:91954768-91956362	ENSG00000187742	SECISBP2	SECIS binding protein 2	cj	NA	0.93	0.76	-0.17	0.92	0.84	-0.08
cj@9:91996013:91996089:-|9:other:91996089:-|9:91996013:other:-.1	chr9:91995913-91996189	ENSG00000187764	SEMA4D	sema domain, immunoglobulin domain (Ig), transmembrane domain (TM) and short cytoplasmic domain, (semaphorin) 4D	cj	NA	0.99	0.98	-0.01	1	0.85	-0.15
cj@9:98732938:98734215:+|9:98732938:other:+|9:other:98734215:+.1	chr9:98732838-98734315	ENSG00000182150	ERCC6L2	excision repair cross-complementing rodent repair deficiency, complementation group 6-like 2	cj	NA	1	0.87	-0.13	0.97	0.77	-0.2
cj@X:106332069:106358582:-|X:other:106358582:-|X:106332069:other:-.1	chrX:106331969-106358682	ENSG00000089682	RBM41	RNA binding motif protein 41	cj	NA	0.39	0.39	0	0.6	0.36	-0.24
cj@X:106359284:106359880:-|X:other:106359880:-|X:106359284:other:-.1	chrX:106359184-106359980	ENSG00000089682	RBM41	RNA binding motif protein 41	cj	NA	0.78	0.9	0.12	0.77	0.85	0.08
cj@X:106391039:106396402:-|X:other:106396402:-|X:106391039:other:-.1	chrX:106390939-106396502	ENSG00000198088	NUP62CL	nucleoporin 62kDa C-terminal like	cj	NA	0.72	0.5	-0.22	0.67	0.38	-0.29
cj@X:122757134:122757638:-|X:other:122757638:-|X:122757134:other:-.1	chrX:122757034-122757738	ENSG00000125676	THOC2	THO complex 2	cj	NA	0.75	0.62	-0.13	0.67	0.61	-0.06
cj@X:128581210:128582310:-|X:other:128582310:-|X:128581210:other:-.1	chrX:128581110-128582410	ENSG00000102038	SMARCA1	SWI/SNF related, matrix associated, actin dependent regulator of chromatin, subfamily a, member 1	cj	NA	0.75	0.87	0.12	0.75	0.87	0.12
cj@X:129139293:129146554:+|X:129139293:other:+|X:other:129146554:+.1	chrX:129139193-129146654	ENSG00000085185	BCORL1	BCL6 corepressor-like 1	cj	NA	0.79	0.5	-0.29	0.78	0.47	-0.31
cj@X:134425489:134426207:-|X:other:134426207:-|X:134425489:other:-.1	chrX:134425389-134426307	ENSG00000186376	ZNF75D	zinc finger protein 75D	cj	NA	0.5	0.93	0.43	0.8	0.84	0.04
cj@X:135579598:135579783:+|X:135579598:other:+|X:other:135579783:+.1	chrX:135579498-135579883	ENSG00000102241	HTATSF1	HIV-1 Tat specific factor 1	cj	NA	0.68	0.85	0.17	0.64	0.72	0.08
cj@X:153055747:153056019:-|X:other:153056019:-|X:153055747:other:-.1	chrX:153055647-153056119	ENSG00000067829	IDH3G	isocitrate dehydrogenase 3 (NAD+) gamma	cj	NA	0.87	0.76	-0.11	0.9	0.86	-0.04
cj@X:18918817:18919603:-|X:other:18919603:-|X:18918817:other:-.1	chrX:18918717-18919703	ENSG00000044446	PHKA2	phosphorylase kinase, alpha 2 (liver)	cj	NA	0.72	0.87	0.15	0.76	0.92	0.16
cj@X:23899069:23925811:-|X:other:23925811:-|X:23899069:other:-.1	chrX:23898969-23925911	ENSG00000184831	APOO	apolipoprotein O	cj	NA	0.97	0.84	-0.13	0.87	0.9	0.03
cj@X:3526986:3530218:-|X:other:3530218:-|X:3526986:other:-.1	chrX:3526886-3530318	ENSG00000183943	PRKX	protein kinase, X-linked	cj	NA	0.5	0.7	0.2	0.32	0.74	0.42
cj@X:41413168:41414853:-|X:other:41414853:-|X:41413168:other:-.1	chrX:41413068-41414953	ENSG00000147044	CASK	calcium/calmodulin-dependent serine protein kinase (MAGUK family)	cj	NA	0.33	0.44	0.11	0.44	0.52	0.08
cj@X:41598709:41604777:-|X:other:41604777:-|X:41598709:other:-.1	chrX:41598609-41604877	ENSG00000147044	CASK	calcium/calmodulin-dependent serine protein kinase (MAGUK family)	cj	NA	0.9	0.98	0.08	0.88	0.99	0.11
cj@X:52927752:52928494:+|X:52927752:other:+|X:other:52928494:+.1	chrX:52927652-52928594	ENSG00000179304	FAM156B	family with sequence similarity 156, member B	cj	NA	0.7	0.7	0	0.91	0.5	-0.41
cj@X:80375316:80377034:-|X:other:80377034:-|X:80375316:other:-.1	chrX:80375216-80377134	ENSG00000198157	HMGN5	high mobility group nucleosome binding domain 5	cj	NA	0.88	0.91	0.03	0.92	0.69	-0.23
mxe@1:113098640:113119608:-|1:113093315:113119608:-.1	chr1:113084612-113119708	ENSG00000007341	ST7L	suppression of tumorigenicity 7 like	mxe	FALSE	0.62	0.62	0	0.43	0.75	0.32
mxe@1:148012675:148013320:-|1:148006398:148013320:-.1	chr1:148005411-148013420	ENSG00000122497	NBPF14	neuroblastoma breakpoint family, member 14	mxe	NA	0.45	0.76	0.31	0.61	0.72	0.11
mxe@1:159002481:159015087:+|1:159002481:159019222:+.1	chr1:159002381-159021569	ENSG00000163565	IFI16	interferon, gamma-inducible protein 16	mxe	NA	0.3	0	-0.3	0	0	0
mxe@1:207512762:207513736:+|1:207512762:207527352:+.1	chr1:207512662-207532991	ENSG00000196352	CD55	CD55 molecule, decay accelerating factor for complement (Cromer blood group)	mxe	NA	0.53	0.71	0.18	0.51	0.62	0.11
mxe@1:207512762:207513736:+|1:207512762:207531861:+.1	chr1:207512662-207532991	ENSG00000196352	CD55	CD55 molecule, decay accelerating factor for complement (Cromer blood group)	mxe	FALSE	0.77	0.93	0.16	0.83	0.86	0.03
mxe@1:24841057:24857708:+|1:24841057:24859573:+.1	chr1:24840957-24861683	ENSG00000117602	RCAN3	RCAN family member 3	mxe	NA	0.49	0.63	0.14	0.6	0.57	-0.03
mxe@1:764484:776580:+|1:764484:783034:+.1	chr1:764384-787407	ENSG00000228794	RP11-206L10.11	NA	mxe	NA	0.27	0.08	-0.19	0.24	0.13	-0.11
mxe@1:764484:787307:+|1:764484:788051:+.1	chr1:764384-788871	ENSG00000228794	RP11-206L10.11	NA	mxe	NA	0.41	0.49	0.08	0.36	0.63	0.27
mxe@10:105155789:105156166:-|10:105154151:105156166:-.1	chr10:105152123-105156266	ENSG00000173915	USMG5	up-regulated during skeletal muscle growth 5 homolog (mouse)	mxe	NA	0.53	0.34	-0.19	0.43	0.35	-0.08
mxe@10:99206110:99207951:+|10:99206110:99210114:+.1	chr10:99206010-99211528	ENSG00000171307	ZDHHC16	zinc finger, DHHC-type containing 16	mxe	NA	0.34	0.01	-0.33	0.1	0.06	-0.04
mxe@11:134123603:134126442:+|11:134123603:134126982:+.1	chr11:134123503-134128509	ENSG00000151498	ACAD8	acyl-CoA dehydrogenase family, member 8	mxe	NA	0.42	0.48	0.06	0.48	0.62	0.14
mxe@11:134126542:134126982:+|11:134126542:134128409:+.1	chr11:134126442-134129002	ENSG00000151498	ACAD8	acyl-CoA dehydrogenase family, member 8	mxe	NA	0.38	0.33	-0.05	0.39	0.26	-0.13
mxe@11:18596959:18600271:-|11:18591924:18600271:-.1	chr11:18587929-18600371	ENSG00000151116	UEVLD	UEV and lactate/malate dehyrogenase domains	mxe	TRUE	0.25	0.56	0.31	0.43	0.34	-0.09
mxe@11:44962628:44972228:-|11:44960832:44972228:-.1	chr11:44959817-44972328	ENSG00000175274	TP53I11	tumor protein p53 inducible protein 11	mxe	NA	0.69	0.58	-0.11	0.76	0.55	-0.21
mxe@11:46639440:46639810:+|11:46639440:46651595:+.1	chr11:46639340-46665929	ENSG00000175224	ATG13	autophagy related 13	mxe	NA	0.25	0.08	-0.17	0.31	0.16	-0.15
mxe@12:110389121:110390897:-|12:110385309:110390897:-.1	chr12:110376952-110390997	ENSG00000139436	GIT2	G protein-coupled receptor kinase interacting ArfGAP 2	mxe	NA	0.68	0.53	-0.15	0.58	0.6	0.02
mxe@12:123687922:123694603:-|12:123687631:123694603:-.1	chr12:123686766-123694703	ENSG00000051825	MPHOSPH9	M-phase phosphoprotein 9	mxe	NA	0.2	0.2	0	0.16	0.28	0.12
mxe@12:27521345:27523062:+|12:27521345:27529279:+.1	chr12:27521245-27533280	ENSG00000029153	ARNTL2	aryl hydrocarbon receptor nuclear translocator-like 2	mxe	NA	0.57	0.7	0.13	0.6	0.74	0.14
mxe@12:32890095:32890799:+|12:32890095:32891198:+.1	chr12:32889995-32893098	ENSG00000087470	DNM1L	dynamin 1-like	mxe	NA	0.28	0.13	-0.15	0.19	0.15	-0.04
mxe@12:42726504:42729685:+|12:42726504:42745767:+.1	chr12:42726404-42749063	ENSG00000134283	PPHLN1	periphilin 1	mxe	FALSE	0.61	0.83	0.22	0.64	0.75	0.11
mxe@12:70672054:70679180:+|12:70672054:70687851:+.1	chr12:70671954-70704775	ENSG00000111596	CNOT2	CCR4-NOT transcription complex, subunit 2	mxe	NA	0.68	0.38	-0.3	0.67	0.33	-0.34
mxe@12:80200113:80201006:-|12:80199548:80201006:-.1	chr12:80192264-80201106	ENSG00000058272	PPP1R12A	protein phosphatase 1, regulatory subunit 12A	mxe	NA	0.28	0.16	-0.12	0.25	0.19	-0.06
mxe@13:60686320:60737721:-|13:60667866:60737721:-.1	chr13:60616854-60737821	ENSG00000139734	DIAPH3	diaphanous homolog 3 (Drosophila)	mxe	NA	0.32	0.27	-0.05	0.34	0.16	-0.18
mxe@14:58890813:58893772:-|14:58878689:58893772:-.1	chr14:58877556-58893872	ENSG00000100575	TIMM9	translocase of inner mitochondrial membrane 9 homolog (yeast)	mxe	NA	0.46	0.62	0.16	0.56	0.62	0.06
mxe@14:75528465:75530173:-|14:75523263:75530173:-.1	chr14:75520262-75530273	ENSG00000119640	ACYP1	acylphosphatase 1, erythrocyte (common) type	mxe	FALSE	0.6	0.33	-0.27	0.43	0.17	-0.26
mxe@15:23033413:23034147:-|15:23027922:23034147:-.1	chr15:23021329-23034247	ENSG00000140157	NIPA2	non imprinted in Prader-Willi/Angelman syndrome 2	mxe	NA	0.43	0.31	-0.12	0.47	0.3	-0.17
mxe@15:45464516:45467417:-|15:45464276:45467417:-.1	chr15:45460231-45467517	ENSG00000138606	SHF	Src homology 2 domain containing F	mxe	TRUE	0.22	0.57	0.35	0.46	0.53	0.07
mxe@15:85626875:85632569:+|15:85626875:85634275:+.1	chr15:85626775-85641279	ENSG00000073417	PDE8A	phosphodiesterase 8A	mxe	FALSE	0.48	0.31	-0.17	0.39	0.45	0.06
mxe@16:1359774:1364021:+|16:1359774:1364294:+.1	chr16:1359674-1365755	ENSG00000103275	UBE2I	ubiquitin-conjugating enzyme E2I	mxe	NA	0.75	0.61	-0.14	0.63	0.7	0.07
mxe@16:21863367:21868580:-|16:21863176:21868580:-.1	chr16:21858762-21868680	ENSG00000185864	NPIPL3	Nuclear pore complex-interacting protein-like 3	mxe	NA	0.36	0.78	0.42	0.31	0.16	-0.15
mxe@16:22525242:22530459:+|16:22525242:22530650:+.1	chr16:22525142-22535241	ENSG00000243716	NPIPL3	Putative NPIP-like protein LOC100132247	mxe	NA	0.32	0.06	-0.26	0.49	0.19	-0.3
mxe@16:28499983:28500611:-|16:28499062:28500611:-.1	chr16:28498762-28500711	ENSG00000188603	CLN3	ceroid-lipofuscinosis, neuronal 3	mxe	TRUE	0.5	0.51	0.01	0.57	0.37	-0.2
mxe@16:67201125:67201206:+|16:67201125:67201364:+.1	chr16:67201025-67201827	ENSG00000102878	HSF4	heat shock transcription factor 4	mxe	NA	0.11	0.34	0.23	0.3	0.32	0.02
mxe@16:67201125:67201206:+|16:67201125:67201378:+.1	chr16:67201025-67201827	ENSG00000102878	HSF4	heat shock transcription factor 4	mxe	FALSE	0.06	0.19	0.13	0.17	0.19	0.02
mxe@16:67201125:67201364:+|16:67201125:67201727:+.1	chr16:67201025-67202834	ENSG00000102878	HSF4	heat shock transcription factor 4	mxe	NA	0.13	0.03	-0.1	0.11	0.09	-0.02
mxe@16:86585898:86588251:-|16:86585752:86588251:-.1	chr16:86582083-86588351	ENSG00000103248	MTHFSD	methenyltetrahydrofolate synthetase domain containing	mxe	NA	0.24	0.41	0.17	0.4	0.48	0.08
mxe@16:86588357:86588775:-|16:86585752:86588775:-.1	chr16:86582083-86588875	ENSG00000103248	MTHFSD	methenyltetrahydrofolate synthetase domain containing	mxe	NA	0.17	0.52	0.35	0.31	0.48	0.17
mxe@17:52978284:52981069:+|17:52978284:52982850:+.1	chr17:52978184-52990127	ENSG00000141198	TOM1L1	target of myb1 (chicken)-like 1	mxe	NA	0.3	0.45	0.15	0.34	0.33	-0.01
mxe@17:5326149:5329291:+|17:5326149:5329556:+.1	chr17:5326049-5331491	ENSG00000129197	RPAIN	RPA interacting protein	mxe	NA	0.29	0.32	0.03	0.24	0.37	0.13
mxe@17:61804055:61805694:-|17:61791468:61805694:-.1	chr17:61790787-61805794	ENSG00000266173	STRADA	STE20-related kinase adaptor alpha	mxe	NA	0.14	0.04	-0.1	0.13	0.08	-0.05
mxe@17:80407168:80408576:-|17:80405497:80408576:-.1	chr17:80404472-80408676	ENSG00000178927	C17orf62	chromosome 17 open reading frame 62	mxe	NA	0.28	0.33	0.05	0.31	0.54	0.23
mxe@18:59942706:59947007:+|18:59942706:59947593:+.1	chr18:59942606-59947979	ENSG00000134444	KIAA1468	KIAA1468	mxe	NA	0.28	0.16	-0.12	0.18	0.11	-0.07
mxe@18:66377381:66378601:-|18:66369027:66378601:-.1	chr18:66367622-66378701	ENSG00000166479	TMX3	thioredoxin-related transmembrane protein 3	mxe	NA	0.54	0.54	0	0.68	0.48	-0.2
mxe@19:20591845:20607592:-|19:20519854:20607592:-.1	chr19:20451810-20607692	ENSG00000231205	ZNF826P	NA	mxe	NA	0.27	0.93	0.66	0.94	0.96	0.02
mxe@19:36503991:36504246:-|19:36502366:36504246:-.1	chr19:36501847-36504346	ENSG00000239382	ALKBH6	alkB, alkylation repair homolog 6 (E. coli)	mxe	NA	0.31	0.62	0.31	0.54	0.58	0.04
mxe@19:53619177:53619566:-|19:53618560:53619566:-.1	chr19:53613061-53619666	ENSG00000170954	ZNF415	zinc finger protein 415	mxe	TRUE	0.39	0.11	-0.28	0.33	0.24	-0.09
mxe@2:102476326:102477287:+|2:102476326:102480283:+.1	chr2:102476226-102481492	ENSG00000071054	MAP4K4	mitogen-activated protein kinase kinase kinase kinase 4	mxe	NA	0.79	0.61	-0.18	0.82	0.7	-0.12
mxe@2:201750066:201750421:-|2:201747105:201750421:-.1	chr2:201746111-201750521	ENSG00000240344	PPIL3	peptidylprolyl isomerase (cyclophilin)-like 3	mxe	FALSE	0.17	0.35	0.18	0.23	0.11	-0.12
mxe@2:201750090:201750421:-|2:201747105:201750421:-.1	chr2:201746111-201750521	ENSG00000240344	PPIL3	peptidylprolyl isomerase (cyclophilin)-like 3	mxe	FALSE	0.32	0.52	0.2	0.34	0.34	0
mxe@2:46819064:46819614:-|2:46815318:46819614:-.1	chr2:46808630-46819714	ENSG00000151665	PIGF	phosphatidylinositol glycan anchor biosynthesis, class F	mxe	TRUE	0.12	0.03	-0.09	0.28	0.06	-0.22
mxe@2:75788045:75788383:-|2:75749613:75788383:-.1	chr2:75745234-75788483	ENSG00000115363	EVA1A	eva-1 homolog A (C. elegans)	mxe	NA	0.54	0.39	-0.15	0.54	0.44	-0.1
mxe@2:86398468:86400773:-|2:86397964:86400773:-.1	chr2:86393667-86400873	ENSG00000132305	IMMT	inner membrane protein, mitochondrial	mxe	NA	0.33	0.25	-0.08	0.44	0.24	-0.2
mxe@20:44751395:44751765:+|20:44751395:44755279:+.1	chr20:44751295-44756877	ENSG00000101017	CD40	CD40 molecule, TNF receptor superfamily member 5	mxe	FALSE	0.51	0.58	0.07	0.54	0.79	0.25
mxe@20:62505169:62514072:+|20:62505169:62520543:+.1	chr20:62505069-62521303	ENSG00000101150	TPD52L2	tumor protein D52-like 2	mxe	NA	0.2	0.26	0.06	0.18	0.31	0.13
mxe@21:34957032:34958284:-|21:34955972:34958284:-.1	chr21:34954452-34958384	ENSG00000159147	DONSON	downstream neighbor of SON	mxe	NA	0.16	0.31	0.15	0.16	0.15	-0.01
mxe@21:44521542:44524425:-|21:44520724:44524425:-.1	chr21:44515753-44524525	ENSG00000160201	U2AF1	U2 small nuclear RNA auxiliary factor 1	mxe	FALSE	0.98	0.8	-0.18	0.95	0.89	-0.06
mxe@22:18121652:18138428:+|22:18121652:18165980:+.1	chr22:18121552-18185109	ENSG00000099968	BCL2L13	BCL2-like 13 (apoptosis facilitator)	mxe	NA	0.79	0.96	0.17	0.85	0.93	0.08
mxe@22:24379511:24384120:-|22:24376998:24384120:-.1	chr22:24376517-24384220	ENSG00000184674	GSTT1	glutathione S-transferase theta 1	mxe	NA	0.23	0.39	0.16	0.33	0.28	-0.05
mxe@22:45182486:45197957:+|22:45182486:45204187:+.1	chr22:45182386-45210652	ENSG00000241484	ARHGAP8	Rho GTPase activating protein 8	mxe	FALSE	0.39	0.38	-0.01	0.57	0.43	-0.14
mxe@22:50316355:50316882:+|22:50316355:50318008:+.1	chr22:50316255-50319165	ENSG00000184164	CRELD2	cysteine-rich with EGF-like domains 2	mxe	NA	0.53	0.4	-0.13	0.46	0.42	-0.04
mxe@3:141105779:141106283:+|3:141105779:141115101:+.1	chr3:141105679-141122869	ENSG00000177311	ZBTB38	zinc finger and BTB domain containing 38	mxe	NA	0.11	0.08	-0.03	0.16	0.05	-0.11
mxe@3:196803553:196807922:-|3:196802741:196807922:-.1	chr3:196796031-196808022	ENSG00000075711	DLG1	discs, large homolog 1 (Drosophila)	mxe	NA	0.78	0.89	0.11	0.73	0.82	0.09
mxe@3:52592429:52595783:-|3:52588895:52595783:-.1	chr3:52584733-52595883	ENSG00000163939	PBRM1	polybromo 1	mxe	NA	0.15	0.26	0.11	0.15	0.19	0.04
mxe@4:1306026:1309185:+|4:1306026:1316169:+.1	chr4:1305926-1321515	ENSG00000090316	MAEA	macrophage erythroblast attacher	mxe	NA	0.58	0.54	-0.04	0.59	0.46	-0.13
mxe@4:1894618:1895457:+|4:1894618:1900948:+.1	chr4:1894518-1902453	ENSG00000109685	WHSC1	Wolf-Hirschhorn syndrome candidate 1	mxe	NA	0.66	0.48	-0.18	0.52	0.47	-0.05
mxe@4:41362953:41496553:+|4:41362953:41526426:+.1	chr4:41362853-41601037	ENSG00000064042	LIMCH1	LIM and calponin homology domains 1	mxe	NA	0.44	0.43	-0.01	0.38	0.5	0.12
mxe@4:77065445:77065543:-|4:77057565:77065543:-.1	chr4:77055415-77065643	ENSG00000138750	NUP54	nucleoporin 54kDa	mxe	TRUE	0.48	0.61	0.13	0.53	0.58	0.05
mxe@5:131534073:131534572:-|5:131533964:131534572:-.1	chr5:131531073-131534672	ENSG00000072682	P4HA2	prolyl 4-hydroxylase, alpha polypeptide II	mxe	NA	0.64	0.75	0.11	0.62	0.83	0.21
mxe@5:134688735:134696187:-|5:134686603:134696187:-.1	chr5:134681647-134696287	ENSG00000113648	H2AFY	H2A histone family, member Y	mxe	NA	0.81	0.88	0.07	0.79	0.9	0.11
mxe@5:137661743:137664173:-|5:137661593:137664173:-.1	chr5:137654963-137664273	ENSG00000158402	CDC25C	cell division cycle 25C	mxe	FALSE	0.41	0.53	0.12	0.38	0.62	0.24
mxe@5:31521322:31526186:-|5:31515671:31526186:-.1	chr5:31515226-31526286	ENSG00000113360	DROSHA	drosha, ribonuclease type III	mxe	NA	0.46	0.57	0.11	0.51	0.59	0.08
mxe@5:42807210:42808253:-|5:42804875:42808253:-.1	chr5:42801333-42808353	ENSG00000250722	SEPP1	selenoprotein P, plasma, 1	mxe	NA	0.52	0.5	-0.02	0.42	0.72	0.3
mxe@6:152671470:152671753:-|6:152668370:152671753:-.1	chr6:152665262-152671853	ENSG00000131018	SYNE1	spectrin repeat containing, nuclear envelope 1	mxe	NA	0.28	0.57	0.29	0.36	0.43	0.07
mxe@6:26658874:26659669:-|6:26643956:26659669:-.1	chr6:26638856-26659769	ENSG00000181315	ZNF322	zinc finger protein 322	mxe	NA	0.61	0.44	-0.17	0.6	0.44	-0.16
mxe@6:30525227:30525927:+|6:30525227:30529105:+.1	chr6:30525127-30529711	ENSG00000204576	PRR3	proline rich 3	mxe	FALSE	0.46	0.65	0.19	0.49	0.57	0.08
mxe@7:139045068:139047922:+|7:139045068:139059147:+.1	chr7:139044968-139060908	ENSG00000146963	LUC7L2	LUC7-like 2 (S. cerevisiae)	mxe	NA	0.37	0.29	-0.08	0.36	0.14	-0.22
mxe@7:99810756:99820220:-|7:99809617:99820220:-.1	chr7:99800126-99820320	ENSG00000239521	GATS	NA	mxe	NA	0.48	0.58	0.1	0.42	0.68	0.26
mxe@8:128806980:128808140:+|8:128806980:128867401:+.1	chr8:128806880-128902935	ENSG00000249859	PVT1	NA	mxe	NA	0.68	0.94	0.26	0.67	0.74	0.07
mxe@8:95690599:95704905:+|8:95690599:95709080:+.1	chr8:95690499-95718253	ENSG00000104413	ESRP1	epithelial splicing regulatory protein 1	mxe	NA	0.43	0.53	0.1	0.52	0.53	0.01
mxe@9:111696845:111697918:+|9:111696845:111698588:+.1	chr9:111696745-111701576	ENSG00000119328	FAM206A	family with sequence similarity 206, member A	mxe	TRUE	0.11	0.35	0.24	0.22	0.06	-0.16
mxe@9:130952723:130952967:-|9:130950213:130952967:-.1	chr9:130947955-130953067	ENSG00000148337	CIZ1	CDKN1A interacting zinc finger protein 1	mxe	FALSE	0.52	0.44	-0.08	0.56	0.42	-0.14
mxe@9:134381840:134382755:+|9:134381840:134384298:+.1	chr9:134381740-134385230	ENSG00000130714	POMT1	protein-O-mannosyltransferase 1	mxe	NA	0.13	0.32	0.19	0.27	0.33	0.06
mxe@X:123095706:123095929:+|X:123095706:123155217:+.1	chrX:123095606-123156481	ENSG00000101972	STAG2	stromal antigen 2	mxe	NA	0.52	0.77	0.25	0.65	0.72	0.07
mxe@X:62974556:62974801:-|X:62944591:62974801:-.1	chrX:62926229-62974901	ENSG00000131089	ARHGEF9	Cdc42 guanine nucleotide exchange factor (GEF) 9	mxe	NA	0.43	0.49	0.06	0.63	0.44	-0.19
ri@1:1019763:1019861:-|1:1019860:1019861:-.1	chr1:1019663-1019961	ENSG00000131591	C1orf159	chromosome 1 open reading frame 159	ri	FALSE	0.76	0.89	0.13	0.87	0.83	-0.04
ri@1:109823668:109823759:-|1:109823758:109823759:-.1	chr1:109823568-109823859	ENSG00000134222	PSRC1	proline/serine-rich coiled-coil 1	ri	NA	0.71	0.57	-0.14	0.68	0.67	-0.01
ri@1:1256062:1256376:-|1:1256375:1256376:-.1	chr1:1255962-1256476	ENSG00000127054	CPSF3L	cleavage and polyadenylation specific factor 3-like	ri	NA	0.63	0.51	-0.12	0.64	0.56	-0.08
ri@1:155884111:155885664:-|1:155885663:155885664:-.1	chr1:155884011-155885764	ENSG00000132680	KIAA0907	KIAA0907	ri	NA	0.63	0.72	0.09	0.6	0.74	0.14
ri@1:180165734:180166468:+|1:180165734:180165735:+.1	chr1:180165634-180166568	ENSG00000116260	QSOX1	quiescin Q6 sulfhydryl oxidase 1	ri	NA	0.37	0.49	0.12	0.35	0.44	0.09
ri@10:24834032:24834756:+|10:24834032:24834033:+.1	chr10:24833932-24834856	ENSG00000120549	KIAA1217	KIAA1217	ri	NA	0.47	0.28	-0.19	0.4	0.36	-0.04
ri@11:291113:291976:+|11:291113:291114:+.1	chr11:291013-292076	ENSG00000142102	ATHL1	ATH1, acid trehalase-like 1 (yeast)	ri	FALSE	0.43	0.55	0.12	0.37	0.42	0.05
ri@11:6500488:6501202:-|11:6501201:6501202:-.1	chr11:6500388-6501302	ENSG00000132254	ARFIP2	ADP-ribosylation factor interacting protein 2	ri	FALSE	0.82	0.7	-0.12	0.81	0.73	-0.08
ri@11:6622285:6622379:-|11:6622378:6622379:-.1	chr11:6622185-6622479	ENSG00000132275	RRP8	ribosomal RNA processing 8, methyltransferase, homolog (yeast)	ri	FALSE	0.94	0.81	-0.13	0.8	0.89	0.09
ri@11:69062962:69063059:+|11:69062962:69062963:+.1	chr11:69062862-69063159	ENSG00000172927	MYEOV	myeloma overexpressed (in a subset of t(11;14) positive multiple myelomas)	ri	NA	0.4	0.22	-0.18	0.35	0.29	-0.06
ri@11:72539553:72539774:+|11:72539553:72539554:+.1	chr11:72539453-72539874	ENSG00000168010	ATG16L2	autophagy related 16-like 2 (S. cerevisiae)	ri	FALSE	0.87	0.94	0.07	0.83	0.94	0.11
ri@12:50036155:50036363:+|12:50036155:50036156:+.1	chr12:50036055-50036463	ENSG00000110844	PRPF40B	PRP40 pre-mRNA processing factor 40 homolog B (S. cerevisiae)	ri	FALSE	0.51	0.72	0.21	0.66	0.72	0.06
ri@12:52450429:52450841:+|12:52450429:52450430:+.1	chr12:52450329-52450941	ENSG00000123358	NR4A1	nuclear receptor subfamily 4, group A, member 1	ri	FALSE	0.94	0.85	-0.09	0.96	0.85	-0.11
ri@14:24761536:24761858:-|14:24761857:24761858:-.1	chr14:24761436-24761958	ENSG00000157379	DHRS1	dehydrogenase/reductase (SDR family) member 1	ri	FALSE	0.9	0.79	-0.11	0.77	0.79	0.02
ri@14:45565695:45565799:+|14:45565695:45565696:+.1	chr14:45565595-45565899	ENSG00000185246	PRPF39	PRP39 pre-mRNA processing factor 39 homolog (S. cerevisiae)	ri	NA	0.34	0.28	-0.06	0.17	0.37	0.2
ri@15:34683466:34683554:-|15:34683553:34683554:-.1	chr15:34683366-34683654	ENSG00000175265	GOLGA8A	golgin A8 family, member A	ri	NA	0.12	0.05	-0.07	0.91	0.07	-0.84
ri@15:82767756:82768927:-|15:82768926:82768927:-.1	chr15:82767656-82769027	ENSG00000255769	RP11-152F13.3	NA	ri	NA	0.98	0	-0.98	0.34	0	-0.34
ri@15:83144340:83145511:-|15:83145510:83145511:-.1	chr15:83144240-83145611	ENSG00000259472	RP13-996F3.3	NA	ri	NA	0.03	0.97	0.94	0.06	0.87	0.81
ri@16:21418010:21418120:-|16:21418119:21418120:-.1	chr16:21417910-21418220	ENSG00000169246	NPIPL3	nuclear pore complex interacting protein-like 3	ri	FALSE	0.63	0.54	-0.09	0.53	0.76	0.23
ri@16:3117416:3117555:+|16:3117416:3117417:+.1	chr16:3117316-3117655	ENSG00000008517	IL32	interleukin 32	ri	NA	0.69	0.84	0.15	0.79	0.83	0.04
ri@16:70512553:70512700:+|16:70512553:70512554:+.1	chr16:70512453-70512800	ENSG00000157353	FUK	fucokinase	ri	NA	0.6	0.17	-0.43	0.18	0.47	0.29
ri@16:70512553:70513083:+|16:70512553:70512554:+.1	chr16:70512453-70513183	ENSG00000157353	FUK	fucokinase	ri	FALSE	0.79	0.67	-0.12	0.66	0.68	0.02
ri@17:7126184:7126452:+|17:7126184:7126185:+.1	chr17:7126084-7126552	ENSG00000072778	ACADVL	acyl-CoA dehydrogenase, very long chain	ri	FALSE	0.55	0.45	-0.1	0.52	0.48	-0.04
ri@19:10822975:10823229:+|19:10822975:10822976:+.1	chr19:10822875-10823329	ENSG00000213339	QTRT1	queuine tRNA-ribosyltransferase 1	ri	FALSE	0.6	0.45	-0.15	0.58	0.47	-0.11
ri@19:34895720:34895835:+|19:34895720:34895721:+.1	chr19:34895620-34895935	ENSG00000126249	PDCD2L	programmed cell death 2-like	ri	FALSE	0.91	0.91	0	0.81	0.92	0.11
ri@19:35990931:35991280:-|19:35991279:35991280:-.1	chr19:35990831-35991380	ENSG00000161249	DMKN	dermokine	ri	FALSE	0.82	0.68	-0.14	0.72	0.74	0.02
ri@19:45322983:45323962:+|19:45322983:45322984:+.1	chr19:45322883-45324062	ENSG00000187244	BCAM	basal cell adhesion molecule (Lutheran blood group)	ri	FALSE	0.46	0.49	0.03	0.41	0.52	0.11
ri@19:6466620:6466962:+|19:6466620:6466621:+.1	chr19:6466520-6467062	ENSG00000130545	CRB3	crumbs homolog 3 (Drosophila)	ri	NA	0.37	0.49	0.12	0.34	0.49	0.15
ri@19:7592514:7592750:+|19:7592514:7592515:+.1	chr19:7592414-7592850	ENSG00000090674	MCOLN1	mucolipin 1	ri	FALSE	0.82	0.89	0.07	0.92	0.74	-0.18
ri@2:105959431:105959558:+|2:105959431:105959432:+.1	chr2:105959331-105959658	ENSG00000135974	C2orf49	chromosome 2 open reading frame 49	ri	NA	0.35	0.16	-0.19	0.29	0.24	-0.05
ri@2:61412753:61413581:+|2:61412753:61412754:+.1	chr2:61412653-61413681	ENSG00000173209	AHSA2	AHA1, activator of heat shock 90kDa protein ATPase homolog 2 (yeast)	ri	FALSE	0.37	0.52	0.15	0.31	0.47	0.16
ri@20:33447442:33447772:-|20:33447771:33447772:-.1	chr20:33447342-33447872	ENSG00000131067	GGT7	gamma-glutamyltransferase 7	ri	FALSE	0.82	0.79	-0.03	0.92	0.71	-0.21
ri@20:60986052:60987680:-|20:60987679:60987680:-.1	chr20:60985952-60987780	ENSG00000130701	RBBP8NL	RBBP8 N-terminal like	ri	NA	0.88	0.73	-0.15	0.9	0.89	-0.01
ri@22:21830449:21830933:-|22:21830932:21830933:-.1	chr22:21830349-21831033	ENSG00000183506	PI4KAP2	NA	ri	FALSE	0.85	0.86	0.01	0.86	0.45	-0.41
ri@22:26861517:26862192:-|22:26862191:26862192:-.1	chr22:26861417-26862292	ENSG00000100099	HPS4	Hermansky-Pudlak syndrome 4	ri	FALSE	0.78	0.82	0.04	0.75	0.86	0.11
ri@3:180680728:180680816:+|3:180680728:180680729:+.1	chr3:180680628-180680916	ENSG00000114416	FXR1	fragile X mental retardation, autosomal homolog 1	ri	NA	0.68	0.79	0.11	0.75	0.83	0.08
ri@3:46716229:46717108:-|3:46717107:46717108:-.1	chr3:46716129-46717208	ENSG00000178038	ALS2CL	ALS2 C-terminal like	ri	FALSE	0.34	0.51	0.17	0.33	0.43	0.1
ri@3:48507708:48508029:+|3:48507708:48507709:+.1	chr3:48507608-48508129	ENSG00000213689	TREX1	three prime repair exonuclease 1	ri	NA	0.62	0.43	-0.19	0.53	0.6	0.07
ri@3:49462486:49462800:-|3:49462799:49462800:-.1	chr3:49462386-49462900	ENSG00000145029	NICN1	nicolin 1	ri	FALSE	0.62	0.43	-0.19	0.5	0.57	0.07
ri@3:50617370:50617547:+|3:50617370:50617371:+.1	chr3:50617270-50617647	ENSG00000114735	HEMK1	HemK methyltransferase family member 1	ri	FALSE	0.95	0.81	-0.14	0.8	0.85	0.05
ri@4:170533294:170533373:-|4:170533372:170533373:-.1	chr4:170533194-170533473	ENSG00000137601	NEK1	NIMA-related kinase 1	ri	NA	0.5	0.69	0.19	0.69	0.62	-0.07
ri@5:68616172:68616292:-|5:68616291:68616292:-.1	chr5:68616072-68616392	ENSG00000183323	CCDC125	coiled-coil domain containing 125	ri	NA	0.09	0.19	0.1	0.12	0.21	0.09
ri@6:28240116:28240447:+|6:28240116:28240117:+.1	chr6:28240016-28240547	ENSG00000197062	RP5-874C20.3	NA	ri	FALSE	0.92	0.69	-0.23	0.77	0.82	0.05
ri@6:30613751:30613844:+|6:30613751:30613752:+.1	chr6:30613651-30613944	ENSG00000137343	ATAT1	alpha tubulin acetyltransferase 1	ri	NA	0.84	0.72	-0.12	0.64	0.84	0.2
ri@6:31938255:31938383:-|6:31938382:31938383:-.1	chr6:31938155-31938483	ENSG00000204348	DOM3Z	dom-3 homolog Z (C. elegans)	ri	FALSE	0.66	0.48	-0.18	0.63	0.63	0
ri@6:74189567:74189659:+|6:74189567:74189568:+.1	chr6:74189467-74189759	ENSG00000135297	MTO1	mitochondrial translation optimization 1 homolog (S. cerevisiae)	ri	FALSE	0.99	0.99	0	0.99	0.87	-0.12
ri@7:23810743:23811766:+|7:23810743:23810744:+.1	chr7:23810643-23811866	ENSG00000196335	STK31	serine/threonine kinase 31	ri	FALSE	0.89	0.76	-0.13	0.88	0.91	0.03
ri@7:44113832:44113997:-|7:44113996:44113997:-.1	chr7:44113732-44114097	ENSG00000122678	POLM	polymerase (DNA directed), mu	ri	FALSE	0.45	0.3	-0.15	0.33	0.52	0.19
ri@7:75045056:75045259:+|7:75045056:75045057:+.1	chr7:75044956-75045359	ENSG00000223705	NSUN5P1	NA	ri	NA	0.34	0.2	-0.14	0.32	0.31	-0.01
ri@7:99159596:99159991:+|7:99159596:99159597:+.1	chr7:99159496-99160091	ENSG00000197343	ZNF655	zinc finger protein 655	ri	FALSE	0.57	0.69	0.12	0.69	0.72	0.03
ri@8:82751986:82752074:-|8:82752073:82752074:-.1	chr8:82751886-82752174	ENSG00000104497	SNX16	sorting nexin 16	ri	NA	0.06	0.22	0.16	0.17	0.24	0.07
ri@9:130689487:130689576:-|9:130689575:130689576:-.1	chr9:130689387-130689676	ENSG00000167103	PIP5KL1	phosphatidylinositol-4-phosphate 5-kinase-like 1	ri	FALSE	0.66	0.82	0.16	0.78	0.83	0.05
ri@9:135786500:135786840:-|9:135786839:135786840:-.1	chr9:135786400-135786940	ENSG00000165699	TSC1	tuberous sclerosis 1	ri	FALSE	0.83	0.82	-0.01	0.78	0.92	0.14
ri@9:139887152:139887377:+|9:139887152:139887153:+.1	chr9:139887052-139887477	ENSG00000148362	C9orf142	chromosome 9 open reading frame 142	ri	FALSE	0.56	0.52	-0.04	0.58	0.44	-0.14
ri@X:48341182:48341374:+|X:48341182:48341183:+.1	chrX:48341082-48341474	ENSG00000068438	FTSJ1	FtsJ RNA methyltransferase homolog 1 (E. coli)	ri	FALSE	0.59	0.47	-0.12	0.65	0.52	-0.13
se@1:1019466:1019733:-|1:1018367:1019733:-.1	chr1:1018267-1019833	ENSG00000131591	C1orf159	chromosome 1 open reading frame 159	se	TRUE	0.29	0.16	-0.13	0.34	0.25	-0.09
se@1:109238959:109240569:+|1:109238959:109241226:+.1	chr1:109238859-109241326	ENSG00000134186	PRPF38B	PRP38 pre-mRNA processing factor 38 (yeast) domain containing B	se	TRUE	0.17	0.14	-0.03	0.17	0.04	-0.13
se@1:111992495:111996843:+|1:111992495:111998708:+.1	chr1:111992395-111998808	ENSG00000116459	ATP5F1	ATP synthase, H+ transporting, mitochondrial Fo complex, subunit B1	se	NA	0.79	0.8	0.01	0.72	0.88	0.16
se@1:1328183:1328776:-|1:1326245:1328776:-.1	chr1:1326145-1328876	ENSG00000221978	CCNL2	cyclin L2	se	TRUE	0.62	0.81	0.19	0.64	0.67	0.03
se@1:147908674:147931724:-|1:147907464:147931724:-.1	chr1:147907364-147931824	ENSG00000215863	RP11-495P10.2	NA	se	NA	0.91	0.32	-0.59	0.91	0.93	0.02
se@1:15480450:15536986:+|1:15480450:15541391:+.1	chr1:15480350-15541491	ENSG00000171729	TMEM51	transmembrane protein 51	se	NA	0.45	0.25	-0.2	0.46	0.45	-0.01
se@1:155026982:155028263:+|1:155026982:155028408:+.1	chr1:155026882-155028508	ENSG00000143537	ADAM15	ADAM metallopeptidase domain 15	se	TRUE	0.71	0.63	-0.08	0.76	0.65	-0.11
se@1:156031234:156035702:+|1:156031234:156038061:+.1	chr1:156031134-156038161	ENSG00000132698	RAB25	RAB25, member RAS oncogene family	se	FALSE	0.68	0.63	-0.05	0.7	0.58	-0.12
se@1:156252856:156254014:+|1:156252856:156254975:+.1	chr1:156252756-156255075	ENSG00000163472	TMEM79	transmembrane protein 79	se	NA	0.19	0.04	-0.15	0.08	0.1	0.02
se@1:159002481:159015087:+|1:159002481:159019222:+.1	chr1:159002381-159019322	ENSG00000163565	IFI16	interferon, gamma-inducible protein 16	se	NA	0.63	0.11	-0.52	0.18	0.15	-0.03
se@1:159002481:159015087:+|1:159002481:159021469:+.1	chr1:159002381-159021569	ENSG00000163565	IFI16	interferon, gamma-inducible protein 16	se	NA	0.38	0	-0.38	0	0.01	0.01
se@1:161100633:161102341:-|1:161094316:161102341:-.1	chr1:161094216-161102441	ENSG00000158796	DEDD	death effector domain containing	se	NA	0.89	0.62	-0.27	0.79	0.61	-0.18
se@1:1622832:1623888:-|1:1608285:1623888:-.1	chr1:1608185-1623988	ENSG00000189339	SLC35E2B	solute carrier family 35, member E2B	se	NA	0.25	0.05	-0.2	0.24	0.17	-0.07
se@1:171557644:171560291:+|1:171557644:171560726:+.1	chr1:171557544-171560826	ENSG00000117523	PRRC2C	proline-rich coiled-coil 2C	se	NA	0.42	0.33	-0.09	0.42	0.28	-0.14
se@1:172544763:172546679:+|1:172544763:172546904:+.1	chr1:172544663-172547004	ENSG00000094975	SUCO	SUN domain containing ossification factor	se	NA	0.35	0.56	0.21	0.47	0.53	0.06
se@1:17313127:17313300:-|1:17312853:17313300:-.1	chr1:17312753-17313400	ENSG00000159363	ATP13A2	ATPase type 13A2	se	NA	0.86	0.74	-0.12	0.87	0.85	-0.02
se@1:179102509:179112068:-|1:179100616:179112068:-.1	chr1:179100516-179112168	ENSG00000143322	ABL2	v-abl Abelson murine leukemia viral oncogene homolog 2	se	NA	0.46	0.31	-0.15	0.56	0.31	-0.25
se@1:181019422:181021371:+|1:181019422:181022709:+.1	chr1:181019322-181022809	ENSG00000153029	MR1	major histocompatibility complex, class I-related	se	NA	0.71	0.46	-0.25	0.67	0.46	-0.21
se@1:192989511:192990227:-|1:192985525:192990227:-.1	chr1:192985425-192990327	ENSG00000116750	UCHL5	ubiquitin carboxyl-terminal hydrolase L5	se	NA	0.19	0.3	0.11	0.2	0.34	0.14
se@1:192989511:192990227:-|1:192987950:192990227:-.1	chr1:192987850-192990327	ENSG00000116750	UCHL5	ubiquitin carboxyl-terminal hydrolase L5	se	NA	0.38	0.52	0.14	0.31	0.49	0.18
se@1:20072144:20072949:-|1:20067434:20072949:-.1	chr1:20067334-20073049	ENSG00000162542	TMCO4	transmembrane and coiled-coil domains 4	se	NA	0.93	0.81	-0.12	0.95	0.79	-0.16
se@1:203764922:203765421:+|1:203764922:203770703:+.1	chr1:203764822-203770803	ENSG00000058673	ZC3H11A	zinc finger CCCH-type containing 11A	se	NA	0.27	0.4	0.13	0.4	0.37	-0.03
se@1:204226016:204226481:-|1:204219742:204226481:-.1	chr1:204219642-204226581	ENSG00000143850	PLEKHA6	pleckstrin homology domain containing, family A member 6	se	NA	0.24	0.37	0.13	0.23	0.31	0.08
se@1:21327805:21329206:-|1:21307720:21329206:-.1	chr1:21307620-21329306	ENSG00000075151	EIF4G3	eukaryotic translation initiation factor 4 gamma, 3	se	NA	0.09	0.19	0.1	0.14	0.14	0
se@1:22050588:22055063:-|1:22048257:22055063:-.1	chr1:22048157-22055163	ENSG00000090686	USP48	ubiquitin specific peptidase 48	se	NA	0.92	0.82	-0.1	0.97	0.94	-0.03
se@1:227239686:227257478:-|1:227235711:227257478:-.1	chr1:227235611-227257578	ENSG00000143776	CDC42BPA	CDC42 binding protein kinase alpha (DMPK-like)	se	NA	0.29	0.16	-0.13	0.37	0.2	-0.17
se@1:227300614:227307505:-|1:227300123:227307505:-.1	chr1:227300023-227307605	ENSG00000143776	CDC42BPA	CDC42 binding protein kinase alpha (DMPK-like)	se	NA	0.9	0.74	-0.16	0.84	0.8	-0.04
se@1:233086490:233091303:+|1:233086490:233092093:+.1	chr1:233086390-233092193	ENSG00000135778	NTPCR	nucleoside-triphosphatase, cancer-related	se	FALSE	0.57	0.31	-0.26	0.62	0.42	-0.2
se@1:235377341:235383108:-|1:235359430:235383108:-.1	chr1:235359330-235383208	ENSG00000054267	ARID4B	AT rich interactive domain 4B (RBP1-like)	se	NA	0.86	0.92	0.06	0.85	0.97	0.12
se@1:24298113:24298340:-|1:24294213:24298340:-.1	chr1:24294113-24298440	ENSG00000188529	SRSF10	serine/arginine-rich splicing factor 10	se	NA	0.75	0.89	0.14	0.77	0.79	0.02
se@1:243449699:243456393:+|1:243449699:243468015:+.1	chr1:243449599-243468115	ENSG00000054282	SDCCAG8	serologically defined colon cancer antigen 8	se	NA	0.8	0.49	-0.31	0.68	0.57	-0.11
se@1:24989295:24989674:+|1:24989295:24993306:+.1	chr1:24989195-24993406	ENSG00000133226	SRRM1	serine/arginine repetitive matrix 1	se	NA	0.41	0.53	0.12	0.43	0.5	0.07
se@1:25570989:25571641:-|1:25570124:25571641:-.1	chr1:25570024-25571741	ENSG00000117616	C1orf63	chromosome 1 open reading frame 63	se	TRUE	0.32	0.17	-0.15	0.22	0.17	-0.05
se@1:26627544:26628185:-|1:26624553:26628185:-.1	chr1:26624453-26628285	ENSG00000158062	UBXN11	UBX domain protein 11	se	TRUE	0.38	0.52	0.14	0.37	0.36	-0.01
se@1:28887244:28887625:+|1:28887244:28887858:+.1	chr1:28887144-28887958	ENSG00000180098	TRNAU1AP	tRNA selenocysteine 1 associated protein 1	se	TRUE	0.06	0.16	0.1	0.08	0.07	-0.01
se@1:40029594:40030095:-|1:40029413:40030095:-.1	chr1:40029313-40030195	ENSG00000090621	PABPC4	poly(A) binding protein, cytoplasmic 4 (inducible form)	se	NA	0.83	0.72	-0.11	0.84	0.7	-0.14
se@1:40029594:40030143:-|1:40029413:40030143:-.1	chr1:40029313-40030243	ENSG00000090621	PABPC4	poly(A) binding protein, cytoplasmic 4 (inducible form)	se	NA	0.88	0.76	-0.12	0.85	0.77	-0.08
se@1:43312328:43315236:+|1:43312328:43316621:+.1	chr1:43312228-43316721	ENSG00000164011	ZNF691	zinc finger protein 691	se	NA	0.18	0.5	0.32	0.27	0.5	0.23
se@1:47154216:47155259:-|1:47152542:47155259:-.1	chr1:47152442-47155359	ENSG00000159658	EFCAB14	EF-hand calcium binding domain 14	se	NA	0.75	0.71	-0.04	0.76	0.62	-0.14
se@1:47778693:47779708:-|1:47776034:47779708:-.1	chr1:47775934-47779808	ENSG00000123473	STIL	SCL/TAL1 interrupting locus	se	NA	0.12	0.11	-0.01	0.2	0.07	-0.13
se@1:53372283:53373540:-|1:53370762:53373540:-.1	chr1:53370662-53373640	ENSG00000121310	ECHDC2	enoyl CoA hydratase domain containing 2	se	NA	0.32	0.62	0.3	0.36	0.45	0.09
se@1:53715228:53716362:-|1:53712728:53716362:-.1	chr1:53712628-53716462	ENSG00000157193	LRP8	low density lipoprotein receptor-related protein 8, apolipoprotein e receptor	se	NA	0.57	0.7	0.13	0.52	0.58	0.06
se@1:63913285:63919589:-|1:63912527:63919589:-.1	chr1:63912427-63919689	ENSG00000142856	ITGB3BP	integrin beta 3 binding protein (beta3-endonexin)	se	TRUE	0.1	0.23	0.13	0.12	0.21	0.09
se@1:75172888:75175782:-|1:75172678:75175782:-.1	chr1:75172578-75175882	ENSG00000116791	CRYZ	crystallin, zeta (quinone reductase)	se	NA	0.92	0.82	-0.1	0.8	0.75	-0.05
se@1:764484:776580:+|1:764484:787307:+.1	chr1:764384-787407	ENSG00000228794	RP11-206L10.11	NA	se	NA	0.35	0.11	-0.24	0.37	0.12	-0.25
se@1:79086256:79093591:+|1:79086256:79094636:+.1	chr1:79086156-79094736	ENSG00000137959	IFI44L	interferon-induced protein 44-like	se	NA	0.13	0.13	0	0.21	0.05	-0.16
se@1:79115590:79115871:+|1:79115590:79119928:+.1	chr1:79115490-79120028	ENSG00000137965	IFI44	interferon-induced protein 44	se	NA	0.77	0.77	0	0.87	0.72	-0.15
se@1:79125168:79126239:+|1:79125168:79128389:+.1	chr1:79125068-79128489	ENSG00000137965	IFI44	interferon-induced protein 44	se	NA	0.59	0.4	-0.19	0.71	0.54	-0.17
se@1:89990581:90015474:+|1:89990581:90033806:+.1	chr1:89990481-90033906	ENSG00000197147	LRRC8B	leucine rich repeat containing 8 family, member B	se	NA	0.29	0.21	-0.08	0.37	0.13	-0.24
se@1:93649052:93649535:+|1:93649052:93651902:+.1	chr1:93648952-93652002	ENSG00000122483	CCDC18	coiled-coil domain containing 18	se	FALSE	0.6	0.46	-0.14	0.52	0.29	-0.23
se@1:95699871:95705333:+|1:95699871:95709767:+.1	chr1:95699771-95709867	ENSG00000122481	RWDD3	RWD domain containing 3	se	TRUE	0.4	0.36	-0.04	0.42	0.21	-0.21
se@1:98348930:98386440:-|1:98293752:98386440:-.1	chr1:98293652-98386540	ENSG00000188641	DPYD	dihydropyrimidine dehydrogenase	se	NA	0.96	0.95	-0.01	0.99	0.88	-0.11
se@10:100148265:100150355:-|10:100147064:100150355:-.1	chr10:100146964-100150455	ENSG00000119943	PYROXD2	pyridine nucleotide-disulphide oxidoreductase domain 2	se	FALSE	0.4	0.46	0.06	0.35	0.77	0.42
se@10:112677971:112678879:-|10:112661370:112678879:-.1	chr10:112661270-112678979	ENSG00000214413	BBIP1	BBSome interacting protein 1	se	NA	0.86	0.62	-0.24	0.88	0.73	-0.15
se@10:115985975:115986831:+|10:115985975:115987669:+.1	chr10:115985875-115987769	ENSG00000095627	TDRD1	tudor domain containing 1	se	NA	0.88	0.64	-0.24	0.83	0.81	-0.02
se@10:124746478:124746850:+|10:124746478:124749690:+.1	chr10:124746378-124749790	ENSG00000179988	PSTK	phosphoseryl-tRNA kinase	se	NA	0.22	0.47	0.25	0.31	0.33	0.02
se@10:129914271:129914755:-|10:129911866:129914755:-.1	chr10:129911766-129914855	ENSG00000148773	MKI67	antigen identified by monoclonal antibody Ki-67	se	NA	0.39	0.57	0.18	0.52	0.58	0.06
se@10:14920918:14923499:+|10:14920918:14938845:+.1	chr10:14920818-14938945	ENSG00000152455	SUV39H2	suppressor of variegation 3-9 homolog 2 (Drosophila)	se	FALSE	0.44	0.25	-0.19	0.32	0.37	0.05
se@10:255988:267135:+|10:255988:282778:+.1	chr10:255888-282878	ENSG00000015171	ZMYND11	zinc finger, MYND-type containing 11	se	NA	0.87	0.8	-0.07	0.87	0.74	-0.13
se@10:27044670:27047991:-|10:27040712:27047991:-.1	chr10:27040612-27048091	ENSG00000136754	ABI1	abl-interactor 1	se	NA	0.69	0.8	0.11	0.7	0.74	0.04
se@10:28879761:28884662:+|10:28879761:28897115:+.1	chr10:28879661-28897215	ENSG00000095787	WAC	WW domain containing adaptor with coiled-coil	se	NA	0.83	0.71	-0.12	0.84	0.73	-0.11
se@10:32143134:32150323:-|10:32141525:32150323:-.1	chr10:32141425-32150423	ENSG00000165322	ARHGAP12	Rho GTPase activating protein 12	se	NA	0.62	0.42	-0.2	0.57	0.39	-0.18
se@10:34661464:34663802:-|10:34649187:34663802:-.1	chr10:34649087-34663902	ENSG00000148498	PARD3	par-3 partitioning defective 3 homolog (C. elegans)	se	NA	0.44	0.33	-0.11	0.45	0.34	-0.11
se@10:34739376:34759013:-|10:34690845:34759013:-.1	chr10:34690745-34759113	ENSG00000148498	PARD3	par-3 partitioning defective 3 homolog (C. elegans)	se	NA	0.75	0.62	-0.13	0.76	0.62	-0.14
se@10:45959444:45959687:-|10:45956859:45959687:-.1	chr10:45956759-45959787	ENSG00000165406	2016-03-08	membrane-associated ring finger (C3HC4) 8, E3 ubiquitin protein ligase	se	NA	0.13	0.19	0.06	0.07	0.26	0.19
se@10:46048652:46089683:-|10:46028737:46089683:-.1	chr10:46028637-46089783	ENSG00000165406	2016-03-08	membrane-associated ring finger (C3HC4) 8, E3 ubiquitin protein ligase	se	NA	0.72	0.35	-0.37	0.47	0.21	-0.26
se@10:79797062:79799959:+|10:79797062:79800373:+.1	chr10:79796962-79800473	ENSG00000138326	RPS24	ribosomal protein S24	se	NA	0.19	0.03	-0.16	0.15	0.04	-0.11
se@10:81067328:81070681:+|10:81067328:81072399:+.1	chr10:81067228-81072499	ENSG00000108175	ZMIZ1	zinc finger, MIZ-type containing 1	se	NA	0.68	0.85	0.17	0.72	0.67	-0.05
se@10:89090853:89096543:-|10:89086429:89096543:-.1	chr10:89086329-89096643	ENSG00000223482	RP11-322M19.1	NA	se	NA	0.36	0.14	-0.22	0.41	0.11	-0.3
se@10:99206110:99210114:+|10:99206110:99211428:+.1	chr10:99206010-99211528	ENSG00000171307	ZDHHC16	zinc finger, DHHC-type containing 16	se	NA	0.08	0.22	0.14	0.11	0.21	0.1
se@11:116746725:116746969:-|11:116746167:116746969:-.1	chr11:116746067-116747069	ENSG00000160584	SIK3	SIK family kinase 3	se	NA	0.66	0.49	-0.17	0.66	0.63	-0.03
se@11:117252584:117253512:+|11:117252584:117257919:+.1	chr11:117252484-117258019	ENSG00000110274	CEP164	centrosomal protein 164kDa	se	NA	0.3	0.45	0.15	0.38	0.35	-0.03
se@11:128993824:128994698:-|11:128993425:128994698:-.1	chr11:128993325-128994798	ENSG00000134909	ARHGAP32	Rho GTPase activating protein 32	se	NA	0.48	0.68	0.2	0.36	0.57	0.21
se@11:134126542:134126982:+|11:134126542:134128409:+.1	chr11:134126442-134128509	ENSG00000151498	ACAD8	acyl-CoA dehydrogenase family, member 8	se	FALSE	0.78	0.69	-0.09	0.76	0.55	-0.21
se@11:2930940:2937439:+|11:2930940:2937852:+.1	chr11:2930840-2937952	ENSG00000110628	SLC22A18	solute carrier family 22, member 18	se	TRUE	0.08	0.08	0	0.04	0.14	0.1
se@11:33369559:33369712:+|11:33369559:33370068:+.1	chr11:33369459-33370168	ENSG00000110422	HIPK3	homeodomain interacting protein kinase 3	se	NA	0.26	0.38	0.12	0.29	0.52	0.23
se@11:3383119:3392205:-|11:3381795:3392205:-.1	chr11:3381695-3392305	ENSG00000005801	ZNF195	zinc finger protein 195	se	NA	0.17	0.06	-0.11	0.23	0.18	-0.05
se@11:3832654:3844139:+|11:3832654:3845113:+.1	chr11:3832554-3845213	ENSG00000148985	PGAP2	post-GPI attachment to proteins 2	se	TRUE	0.1	0.26	0.16	0.17	0.22	0.05
se@11:410027:414823:-|11:408893:414823:-.1	chr11:408793-414923	ENSG00000185187	SIGIRR	single immunoglobulin and toll-interleukin 1 receptor (TIR) domain	se	NA	0.78	0.58	-0.2	0.63	0.49	-0.14
se@11:43911378:43913591:+|11:43911378:43923066:+.1	chr11:43911278-43923166	ENSG00000166199	ALKBH3	alkB, alkylation repair homolog 3 (E. coli)	se	FALSE	0.95	0.94	-0.01	0.98	0.87	-0.11
se@11:46639440:46639810:+|11:46639440:46651595:+.1	chr11:46639340-46651695	ENSG00000175224	ATG13	autophagy related 13	se	NA	0.34	0.18	-0.16	0.41	0.18	-0.23
se@11:46639440:46639810:+|11:46639440:46665829:+.1	chr11:46639340-46665929	ENSG00000175224	ATG13	autophagy related 13	se	NA	0.39	0.13	-0.26	0.41	0.29	-0.12
se@11:47522484:47574544:-|11:47521156:47574544:-.1	chr11:47521056-47574644	ENSG00000149187	CELF1	CUGBP, Elav-like family member 1	se	NA	0.65	0.47	-0.18	0.55	0.58	0.03
se@11:47747388:47752926:-|11:47746330:47752926:-.1	chr11:47746230-47753026	ENSG00000109920	FNBP4	formin binding protein 4	se	TRUE	0.18	0.07	-0.11	0.18	0.08	-0.1
se@11:57505140:57505308:+|11:57505140:57505826:+.1	chr11:57505040-57505926	ENSG00000213593	TMX2	thioredoxin-related transmembrane protein 2	se	TRUE	0.33	0.38	0.05	0.32	0.43	0.11
se@11:57505140:57505385:+|11:57505140:57505826:+.1	chr11:57505040-57505926	ENSG00000213593	TMX2	thioredoxin-related transmembrane protein 2	se	NA	0.78	0.86	0.08	0.73	0.84	0.11
se@11:61314780:61318856:-|11:61300596:61318856:-.1	chr11:61300496-61318956	ENSG00000011347	SYT7	synaptotagmin VII	se	NA	0.29	0.41	0.12	0.15	0.36	0.21
se@11:61908516:61908972:+|11:61908516:61912454:+.1	chr11:61908416-61912554	ENSG00000149503	INCENP	inner centromere protein antigens 135/155kDa	se	NA	0.22	0.32	0.1	0.29	0.35	0.06
se@11:62622410:62622605:-|11:62622023:62622605:-.1	chr11:62621923-62622705	ENSG00000255717	SNHG1	NA	se	NA	0.61	0.72	0.11	0.54	0.7	0.16
se@11:65307624:65307716:-|11:65307352:65307716:-.1	chr11:65307252-65307816	ENSG00000168056	LTBP3	latent transforming growth factor beta binding protein 3	se	NA	0.31	0.21	-0.1	0.32	0.2	-0.12
se@11:66278560:66278676:+|11:66278560:66281877:+.1	chr11:66278460-66281977	ENSG00000174483	BBS1	Bardet-Biedl syndrome 1	se	FALSE	0.8	0.84	0.04	0.68	0.89	0.21
se@11:66433964:66436086:-|11:66433049:66436086:-.1	chr11:66432949-66436186	ENSG00000173914	RBM4B	RNA binding motif protein 4B	se	TRUE	0.38	0.2	-0.18	0.47	0.35	-0.12
se@11:74982768:74983939:-|11:74980003:74983939:-.1	chr11:74979903-74984039	ENSG00000137486	ARRB1	arrestin, beta 1	se	NA	0.2	0.1	-0.1	0.15	0.1	-0.05
se@11:77897862:77899619:-|11:77885629:77899619:-.1	chr11:77885529-77899719	ENSG00000188997	KCTD21	potassium channel tetramerisation domain containing 21	se	NA	0.08	0.05	-0.03	0.13	0.03	-0.1
se@11:85701442:85707869:-|11:85695016:85707869:-.1	chr11:85694916-85707969	ENSG00000073921	PICALM	phosphatidylinositol binding clathrin assembly protein	se	NA	0.31	0.21	-0.1	0.35	0.27	-0.08
se@11:85979603:85981125:+|11:85979603:85988022:+.1	chr11:85979503-85988122	ENSG00000074266	EED	embryonic ectoderm development	se	NA	0.19	0.29	0.1	0.18	0.28	0.1
se@11:86168801:86176133:-|11:86161440:86176133:-.1	chr11:86161340-86176233	ENSG00000151376	ME3	malic enzyme 3, NADP(+)-dependent, mitochondrial	se	TRUE	0.27	0.15	-0.12	0.32	0.16	-0.16
se@11:93474894:93476184:+|11:93474894:93480463:+.1	chr11:93474794-93480563	ENSG00000182919	C11orf54	chromosome 11 open reading frame 54	se	NA	0.11	0.1	-0.01	0.19	0.08	-0.11
se@11:95552068:95555035:+|11:95552068:95560950:+.1	chr11:95551968-95561050	ENSG00000166037	CEP57	centrosomal protein 57kDa	se	NA	0.78	0.6	-0.18	0.8	0.73	-0.07
se@12:102542241:102545348:+|12:102542241:102547647:+.1	chr12:102542141-102547747	ENSG00000185480	PARPBP	PARP1 binding protein	se	NA	0.05	0.13	0.08	0.06	0.17	0.11
se@12:109999134:109999225:-|12:109998909:109999225:-.1	chr12:109998809-109999325	ENSG00000139428	MMAB	methylmalonic aciduria (cobalamin deficiency) cblB type	se	TRUE	0.73	0.85	0.12	0.85	0.84	-0.01
se@12:111070364:111072475:+|12:111070364:111074286:+.1	chr12:111070264-111074386	ENSG00000204852	TCTN1	tectonic family member 1	se	NA	0.58	0.27	-0.31	0.39	0.44	0.05
se@12:123474495:123475092:-|12:123473419:123475092:-.1	chr12:123473319-123475192	ENSG00000090975	PITPNM2	phosphatidylinositol transfer protein, membrane-associated 2	se	NA	0.45	0.53	0.08	0.4	0.62	0.22
se@12:132464338:132466034:+|12:132464338:132466638:+.1	chr12:132464238-132466738	ENSG00000183495	EP400	E1A binding protein p400	se	NA	0.41	0.21	-0.2	0.3	0.22	-0.08
se@12:27944834:27950180:+|12:27944834:27950648:+.1	chr12:27944734-27950748	ENSG00000087448	KLHL42	kelch-like family, member 42	se	TRUE	0.3	0.32	0.02	0.4	0.18	-0.22
se@12:31458057:31478958:-|12:31451158:31478958:-.1	chr12:31451058-31479058	ENSG00000139146	FAM60A	family with sequence similarity 60, member A	se	NA	0.16	0.29	0.13	0.26	0.34	0.08
se@12:32890095:32891198:+|12:32890095:32892998:+.1	chr12:32889995-32893098	ENSG00000087470	DNM1L	dynamin 1-like	se	NA	0.4	0.59	0.19	0.59	0.7	0.11
se@12:42729776:42745687:+|12:42729776:42748963:+.1	chr12:42729676-42749063	ENSG00000134283	PPHLN1	periphilin 1	se	NA	0.53	0.31	-0.22	0.53	0.39	-0.14
se@12:54106630:54106884:-|12:54105905:54106884:-.1	chr12:54105805-54106984	ENSG00000012822	CALCOCO1	calcium binding and coiled-coil domain 1	se	NA	0.16	0.04	-0.12	0.05	0.01	-0.04
se@12:56554104:56554410:+|12:56554104:56555171:+.1	chr12:56554004-56555271	ENSG00000092841	MYL6	myosin, light chain 6, alkali, smooth muscle and non-muscle	se	NA	0.27	0.38	0.11	0.35	0.34	-0.01
se@12:57463089:57464603:-|12:57458522:57464603:-.1	chr12:57458422-57464703	ENSG00000166881	TMEM194A	transmembrane protein 194A	se	TRUE	0.36	0.49	0.13	0.36	0.57	0.21
se@12:62959160:62959794:+|12:62959160:62960102:+.1	chr12:62959060-62960202	ENSG00000061987	MON2	MON2 homolog (S. cerevisiae)	se	NA	0.57	0.32	-0.25	0.5	0.43	-0.07
se@12:6440092:6442235:-|12:6439877:6442235:-.1	chr12:6439777-6442335	ENSG00000067182	TNFRSF1A	tumor necrosis factor receptor superfamily, member 1A	se	FALSE	0.83	0.72	-0.11	0.83	0.7	-0.13
se@12:6458387:6458493:-|12:6458171:6458493:-.1	chr12:6458071-6458593	ENSG00000111319	SCNN1A	sodium channel, non-voltage-gated 1 alpha subunit	se	NA	0.77	0.88	0.11	0.78	0.89	0.11
se@12:6787876:6788112:-|12:6787626:6788112:-.1	chr12:6787526-6788212	ENSG00000126746	ZNF384	zinc finger protein 384	se	NA	0.64	0.83	0.19	0.61	0.75	0.14
se@12:6982945:6991360:+|12:6982945:6992868:+.1	chr12:6982845-6992968	ENSG00000010626	LRRC23	leucine rich repeat containing 23	se	NA	0.75	0.57	-0.18	0.8	0.55	-0.25
se@12:80200077:80201006:-|12:80199548:80201006:-.1	chr12:80199448-80201106	ENSG00000058272	PPP1R12A	protein phosphatase 1, regulatory subunit 12A	se	NA	0.52	0.32	-0.2	0.55	0.4	-0.15
se@12:80200113:80201006:-|12:80199548:80201006:-.1	chr12:80199448-80201106	ENSG00000058272	PPP1R12A	protein phosphatase 1, regulatory subunit 12A	se	NA	0.69	0.46	-0.23	0.68	0.53	-0.15
se@12:9806404:9807817:+|12:9806404:9808469:+.1	chr12:9806304-9808569	ENSG00000256594	RP11-705C15.2	NA	se	NA	0.02	0.14	0.12	0.04	0.15	0.11
se@12:99093347:99097149:+|12:99093347:99100263:+.1	chr12:99093247-99100363	ENSG00000120868	APAF1	apoptotic peptidase activating factor 1	se	NA	0.65	0.71	0.06	0.57	0.77	0.2
se@13:103419828:103420610:-|13:103418930:103420610:-.1	chr13:103418830-103420710	ENSG00000151287	TEX30	testis expressed 30	se	NA	0.74	0.52	-0.22	0.77	0.63	-0.14
se@13:111546549:111558380:-|13:111545610:111558380:-.1	chr13:111545510-111558480	ENSG00000088448	ANKRD10	ankyrin repeat domain 10	se	TRUE	0.16	0.11	-0.05	0.34	0.17	-0.17
se@13:114291015:114292133:+|13:114291015:114294435:+.1	chr13:114290915-114294535	ENSG00000198176	TFDP1	transcription factor Dp-1	se	NA	0.85	0.96	0.11	0.81	0.89	0.08
se@13:37622736:37625625:-|13:37622073:37625625:-.1	chr13:37621973-37625725	ENSG00000102710	SUPT20H	suppressor of Ty 20 homolog (S. cerevisiae)	se	NA	0.59	0.78	0.19	0.64	0.67	0.03
se@13:41905505:41910786:+|13:41905505:41929280:+.1	chr13:41905405-41929380	ENSG00000172766	NAA16	N(alpha)-acetyltransferase 16, NatA auxiliary subunit	se	FALSE	0.82	0.61	-0.21	0.85	0.82	-0.03
se@13:49833659:49840015:+|13:49833659:49841626:+.1	chr13:49833559-49841726	ENSG00000102543	CDADC1	cytidine and dCMP deaminase domain containing 1	se	TRUE	0.13	0.28	0.15	0.08	0.36	0.28
se@13:73355141:73355427:-|13:73352518:73355427:-.1	chr13:73352418-73355527	ENSG00000083520	DIS3	DIS3 mitotic control homolog (S. cerevisiae)	se	TRUE	0.79	0.92	0.13	0.8	0.93	0.13
se@13:76378677:76383290:+|13:76378677:76391297:+.1	chr13:76378577-76391397	ENSG00000136153	LMO7	LIM domain 7	se	NA	0.74	0.77	0.03	0.73	0.62	-0.11
se@13:78165595:78167649:+|13:78165595:78171680:+.1	chr13:78165495-78171780	ENSG00000136155	SCEL	sciellin	se	NA	0.57	0.76	0.19	0.52	0.67	0.15
se@13:79927359:79928574:-|13:79918929:79928574:-.1	chr13:79918829-79928674	ENSG00000139746	RBM26	RNA binding motif protein 26	se	NA	0.22	0.08	-0.14	0.14	0.04	-0.1
se@13:97999321:98009050:+|13:97999321:98009736:+.1	chr13:97999221-98009836	ENSG00000139793	MBNL2	muscleblind-like splicing regulator 2	se	NA	0.28	0.15	-0.13	0.25	0.27	0.02
se@13:99890808:99896769:+|13:99890808:99966351:+.1	chr13:99890708-99966451	ENSG00000134882	UBAC2	UBA domain containing 2	se	TRUE	0.88	0.69	-0.19	0.87	0.67	-0.2
se@14:100841687:100842597:-|14:100835595:100842597:-.1	chr14:100835495-100842697	ENSG00000140105	WARS	tryptophanyl-tRNA synthetase	se	NA	0.2	0.16	-0.04	0.4	0.21	-0.19
se@14:100841740:100842597:-|14:100835595:100842597:-.1	chr14:100835495-100842697	ENSG00000140105	WARS	tryptophanyl-tRNA synthetase	se	NA	0.2	0.18	-0.02	0.42	0.25	-0.17
se@14:100841743:100842597:-|14:100835595:100842597:-.1	chr14:100835495-100842697	ENSG00000140105	WARS	tryptophanyl-tRNA synthetase	se	NA	0.2	0.18	-0.02	0.43	0.25	-0.18
se@14:100841883:100842597:-|14:100835595:100842597:-.1	chr14:100835495-100842697	ENSG00000140105	WARS	tryptophanyl-tRNA synthetase	se	NA	0.16	0.15	-0.01	0.35	0.22	-0.13
se@14:104145882:104151323:+|14:104145882:104153418:+.1	chr14:104145782-104153518	ENSG00000126214	KLC1	kinesin light chain 1	se	TRUE	0.15	0.28	0.13	0.16	0.32	0.16
se@14:23374868:23375404:-|14:23374662:23375404:-.1	chr14:23374562-23375504	ENSG00000100461	RBM23	RNA binding motif protein 23	se	NA	0.79	0.65	-0.14	0.74	0.65	-0.09
se@14:23521292:23521682:-|14:23519152:23521682:-.1	chr14:23519052-23521782	ENSG00000139880	CDH24	cadherin 24, type 2	se	NA	0.35	0.19	-0.16	0.23	0.17	-0.06
se@14:24035895:24036320:-|14:24035628:24036320:-.1	chr14:24035528-24036420	ENSG00000213983	AP1G2	adaptor-related protein complex 1, gamma 2 subunit	se	FALSE	0.78	0.59	-0.19	0.78	0.62	-0.16
se@14:24572099:24572369:+|14:24572099:24572719:+.1	chr14:24571999-24572819	ENSG00000100889	PCK2	phosphoenolpyruvate carboxykinase 2 (mitochondrial)	se	NA	0.79	0.76	-0.03	0.82	0.7	-0.12
se@14:31398517:31404369:-|14:31382863:31404369:-.1	chr14:31382763-31404469	ENSG00000196792	STRN3	striatin, calmodulin binding protein 3	se	NA	0.35	0.2	-0.15	0.35	0.28	-0.07
se@14:35255427:35261981:-|14:35255207:35261981:-.1	chr14:35255107-35262081	ENSG00000198604	BAZ1A	bromodomain adjacent to zinc finger domain, 1A	se	NA	0.77	0.91	0.14	0.79	0.96	0.17
se@14:36017744:36018316:-|14:36008896:36018316:-.1	chr14:36008796-36018416	ENSG00000174373	RALGAPA1	Ral GTPase activating protein, alpha subunit 1 (catalytic)	se	NA	0.5	0.72	0.22	0.4	0.8	0.4
se@14:45565431:45565799:+|14:45565431:45566090:+.1	chr14:45565331-45566190	ENSG00000185246	PRPF39	PRP39 pre-mRNA processing factor 39 homolog (S. cerevisiae)	se	TRUE	0.2	0.25	0.05	0.19	0.34	0.15
se@14:50121556:50121723:-|14:50120932:50121723:-.1	chr14:50120832-50121823	ENSG00000100479	POLE2	polymerase (DNA directed), epsilon 2, accessory subunit	se	FALSE	0.95	0.9	-0.05	0.89	0.75	-0.14
se@14:51225348:51226575:-|14:51221585:51226575:-.1	chr14:51221485-51226675	ENSG00000100503	NIN	ninein (GSK3B interacting protein)	se	NA	0.42	0.72	0.3	0.66	0.61	-0.05
se@14:53518645:53521156:-|14:53513667:53521156:-.1	chr14:53513567-53521256	ENSG00000100523	DDHD1	DDHD domain containing 1	se	NA	0.72	0.92	0.2	0.64	0.83	0.19
se@14:55494189:55498581:+|14:55494189:55509670:+.1	chr14:55494089-55509770	ENSG00000180008	SOCS4	suppressor of cytokine signaling 4	se	NA	0.38	0.46	0.08	0.31	0.56	0.25
se@14:55518521:55528398:+|14:55518521:55529336:+.1	chr14:55518421-55529436	ENSG00000168175	MAPK1IP1L	mitogen-activated protein kinase 1 interacting protein 1-like	se	NA	0.83	0.71	-0.12	0.77	0.67	-0.1
se@14:58682002:58686418:+|14:58682002:58690340:+.1	chr14:58681902-58690440	ENSG00000131966	ACTR10	actin-related protein 10 homolog (S. cerevisiae)	se	NA	0.64	0.85	0.21	0.83	0.57	-0.26
se@14:58760644:58764673:-|14:58758425:58764673:-.1	chr14:58758325-58764773	ENSG00000139971	C14orf37	chromosome 14 open reading frame 37	se	NA	0.13	0.5	0.37	0.33	0.41	0.08
se@14:59006854:59010601:+|14:59006854:59014499:+.1	chr14:59006754-59014599	ENSG00000100578	KIAA0586	KIAA0586	se	NA	0.12	0.1	-0.02	0.22	0.08	-0.14
se@14:60559137:60574304:+|14:60559137:60581418:+.1	chr14:60559037-60581518	ENSG00000126773	PCNXL4	pecanex-like 4 (Drosophila)	se	NA	0.65	0.52	-0.13	0.65	0.44	-0.21
se@14:61346553:61434947:+|14:61346553:61435277:+.1	chr14:61346453-61435377	ENSG00000020426	MNAT1	menage a trois homolog 1, cyclin H assembly factor (Xenopus laevis)	se	TRUE	0.92	0.75	-0.17	0.83	0.62	-0.21
se@14:73746132:73749067:-|14:73744001:73749067:-.1	chr14:73743901-73749167	ENSG00000133961	NUMB	numb homolog (Drosophila)	se	NA	0.83	0.69	-0.14	0.8	0.66	-0.14
se@14:74343871:74345799:+|14:74343871:74346758:+.1	chr14:74343771-74346858	ENSG00000140043	PTGR2	prostaglandin reductase 2	se	NA	0.83	0.59	-0.24	0.77	0.64	-0.13
se@14:88857799:88859737:+|14:88857799:88862500:+.1	chr14:88857699-88862600	ENSG00000042317	SPATA7	spermatogenesis associated 7	se	NA	0.69	0.44	-0.25	0.56	0.51	-0.05
se@15:102501844:102506156:+|15:102501844:102512799:+.1	chr15:102501744-102512899	ENSG00000185596	WASH3P	NA	se	TRUE	0.42	0.49	0.07	0.65	0.31	-0.34
se@15:23033413:23034147:-|15:23021429:23034147:-.1	chr15:23021329-23034247	ENSG00000140157	NIPA2	non imprinted in Prader-Willi/Angelman syndrome 2	se	NA	0.28	0.16	-0.12	0.34	0.19	-0.15
se@15:23033413:23034147:-|15:23027922:23034147:-.1	chr15:23027822-23034247	ENSG00000140157	NIPA2	non imprinted in Prader-Willi/Angelman syndrome 2	se	NA	0.35	0.24	-0.11	0.39	0.25	-0.14
se@15:23285600:23285705:-|15:23283153:23285705:-.1	chr15:23283053-23285805	ENSG00000140181	HERC2P2	NA	se	NA	0.05	0.09	0.04	0.03	0.15	0.12
se@15:23333999:23335000:-|15:23331101:23335000:-.1	chr15:23331001-23335100	ENSG00000140181	HERC2P2	NA	se	FALSE	0.96	0.99	0.03	0.86	0.97	0.11
se@15:28878441:28878736:+|15:28878441:28881633:+.1	chr15:28878341-28881733	ENSG00000206149	HERC2P9	NA	se	NA	0.88	0.81	-0.07	0.97	0.74	-0.23
se@15:34845292:34845946:-|15:34843477:34845946:-.1	chr15:34843377-34846046	ENSG00000215252	GOLGA8B	golgin A8 family, member B	se	NA	0.87	0.66	-0.21	0.82	0.56	-0.26
se@15:42841163:42850396:+|15:42841163:42851537:+.1	chr15:42841063-42851637	ENSG00000137814	HAUS2	HAUS augmin-like complex, subunit 2	se	NA	0.92	0.79	-0.13	0.88	0.87	-0.01
se@15:43625632:43627143:+|15:43625632:43627894:+.1	chr15:43625532-43627994	ENSG00000168803	ADAL	adenosine deaminase-like	se	NA	0.84	0.69	-0.15	0.92	0.7	-0.22
se@15:44673174:44695085:+|15:44673174:44705534:+.1	chr15:44673074-44705634	ENSG00000166734	CASC4	cancer susceptibility candidate 4	se	NA	0.45	0.55	0.1	0.54	0.62	0.08
se@15:51018323:51018518:-|15:51017520:51018518:-.1	chr15:51017420-51018618	ENSG00000138600	SPPL2A	signal peptide peptidase like 2A	se	NA	0.27	0.15	-0.12	0.24	0.13	-0.11
se@15:65748179:65748563:-|15:65746753:65748563:-.1	chr15:65746653-65748663	ENSG00000074603	DPP8	dipeptidyl-peptidase 8	se	TRUE	0.17	0.09	-0.08	0.05	0.21	0.16
se@15:65993010:65993389:-|15:65989721:65993389:-.1	chr15:65989621-65993489	ENSG00000174485	DENND4A	DENN/MADD domain containing 4A	se	NA	0.13	0.37	0.24	0.24	0.34	0.1
se@15:69745359:69745989:+|15:69745359:69747509:+.1	chr15:69745259-69747609	ENSG00000137818	RPLP1	ribosomal protein, large, P1	se	NA	0.81	0.71	-0.1	0.72	0.7	-0.02
se@15:84873443:84873539:-|15:84873268:84873539:-.1	chr15:84873168-84873639	ENSG00000225151	AC103965.1	NA	se	NA	0.37	0.42	0.05	0.56	0.32	-0.24
se@15:89443042:89444782:-|15:89442763:89444782:-.1	chr15:89442663-89444882	ENSG00000140545	MFGE8	milk fat globule-EGF factor 8 protein	se	NA	0.81	0.7	-0.11	0.8	0.68	-0.12
se@15:89788542:89788987:+|15:89788542:89790860:+.1	chr15:89788442-89790960	ENSG00000140525	FANCI	Fanconi anemia, complementation group I	se	NA	0.14	0.28	0.14	0.18	0.26	0.08
se@16:15180311:15185172:-|16:15180115:15185172:-.1	chr16:15180015-15185272	ENSG00000085721	RRN3	RRN3 RNA polymerase I transcription factor homolog (S. cerevisiae)	se	NA	0.78	0.88	0.1	0.77	0.88	0.11
se@16:16425620:16425711:+|16:16425620:16427504:+.1	chr16:16425520-16427604	ENSG00000183889	PKD1P1	NPIP-like protein 1	se	NA	0.51	0.79	0.28	0.63	0.79	0.16
se@16:1798721:1808149:+|16:1798721:1809959:+.1	chr16:1798621-1810059	ENSG00000138834	MAPK8IP3	mitogen-activated protein kinase 8 interacting protein 3	se	NA	0.93	0.74	-0.19	0.81	0.76	-0.05
se@16:21431087:21436300:-|16:21426406:21436300:-.1	chr16:21426306-21436400	ENSG00000169246	NPIPL3	nuclear pore complex interacting protein-like 3	se	TRUE	0.01	0.15	0.14	0.03	0.12	0.09
se@16:22525242:22528086:+|16:22525242:22530459:+.1	chr16:22525142-22530559	ENSG00000243716	NPIPL3	Putative NPIP-like protein LOC100132247	se	NA	0	0.11	0.11	0	0.93	0.93
se@16:22525242:22530459:+|16:22525242:22535141:+.1	chr16:22525142-22535241	ENSG00000243716	NPIPL3	Putative NPIP-like protein LOC100132247	se	TRUE	0.35	0.06	-0.29	0.44	0.28	-0.16
se@16:22525242:22530650:+|16:22525242:22535141:+.1	chr16:22525142-22535241	ENSG00000243716	NPIPL3	Putative NPIP-like protein LOC100132247	se	TRUE	0.6	0.62	0.02	0.41	0.94	0.53
se@16:23619333:23625325:-|16:23614990:23625325:-.1	chr16:23614890-23625425	ENSG00000083093	PALB2	partner and localizer of BRCA2	se	NA	0.9	0.87	-0.03	0.95	0.81	-0.14
se@16:24803138:24804794:+|16:24803138:24805865:+.1	chr16:24803038-24805965	ENSG00000090905	TNRC6A	trinucleotide repeat containing 6A	se	NA	0.21	0.41	0.2	0.21	0.41	0.2
se@16:28499983:28500611:-|16:28498862:28500611:-.1	chr16:28498762-28500711	ENSG00000188603	CLN3	ceroid-lipofuscinosis, neuronal 3	se	NA	0.88	0.96	0.08	0.95	0.67	-0.28
se@16:29458347:29465337:-|16:29455820:29465337:-.1	chr16:29455720-29465437	ENSG00000261740	BOLA2B	BolA-like protein 2	se	NA	0.33	0.41	0.08	0.06	0.58	0.52
se@16:29466770:29466865:+|16:29466770:29468953:+.1	chr16:29466670-29469053	ENSG00000181625	SLX1B	SLX1 structure-specific endonuclease subunit homolog B (S. cerevisiae)	se	NA	0.75	0.97	0.22	0.98	0.9	-0.08
se@16:3334205:3335681:+|16:3334205:3336023:+.1	chr16:3334105-3336123	ENSG00000006194	ZNF263	zinc finger protein 263	se	NA	0.27	0.28	0.01	0.45	0.23	-0.22
se@16:3362768:3363049:+|16:3362768:3366912:+.1	chr16:3362668-3367012	ENSG00000162086	ZNF75A	zinc finger protein 75a	se	NA	0.74	0.55	-0.19	0.68	0.65	-0.03
se@16:4852454:4852528:-|16:4851586:4852528:-.1	chr16:4851486-4852628	ENSG00000067836	ROGDI	rogdi homolog (Drosophila)	se	NA	0.89	0.68	-0.21	0.8	0.83	0.03
se@16:53672323:53674945:-|16:53671766:53674945:-.1	chr16:53671666-53675045	ENSG00000103494	RPGRIP1L	RPGRIP1-like	se	NA	0.21	0.61	0.4	0.3	0.77	0.47
se@16:539000:541134:+|16:539000:546824:+.1	chr16:538900-546924	ENSG00000090565	RAB11FIP3	RAB11 family interacting protein 3 (class II)	se	NA	0.4	0.27	-0.13	0.45	0.24	-0.21
se@16:68345002:68345941:+|16:68345002:68349800:+.1	chr16:68344902-68349900	ENSG00000132600	PRMT7	protein arginine methyltransferase 7	se	NA	0.28	0.49	0.21	0.25	0.37	0.12
se@16:70713226:70713533:-|16:70712312:70713533:-.1	chr16:70712212-70713633	ENSG00000132613	MTSS1L	metastasis suppressor 1-like	se	NA	0.26	0.12	-0.14	0.21	0.1	-0.11
se@16:8895767:8900173:+|16:8895767:8904936:+.1	chr16:8895667-8905036	ENSG00000140650	PMM2	phosphomannomutase 2	se	FALSE	0.94	0.72	-0.22	0.85	0.82	-0.03
se@16:90044210:90045218:+|16:90044210:90046650:+.1	chr16:90044110-90046750	ENSG00000223959	AFG3L1P	NA	se	NA	0.91	0.93	0.02	0.81	0.97	0.16
se@17:15990659:15995177:-|17:15989756:15995177:-.1	chr17:15989656-15995277	ENSG00000141027	NCOR1	nuclear receptor corepressor 1	se	NA	0.34	0.21	-0.13	0.34	0.27	-0.07
se@17:16054930:16055260:-|17:16052831:16055260:-.1	chr17:16052731-16055360	ENSG00000141027	NCOR1	nuclear receptor corepressor 1	se	NA	0.29	0.33	0.04	0.24	0.37	0.13
se@17:16342728:16342842:+|17:16342728:16343499:+.1	chr17:16342628-16343599	ENSG00000175061	C17orf76-AS1	NA	se	NA	0.34	0.24	-0.1	0.37	0.24	-0.13
se@17:17083402:17083921:+|17:17083402:17088137:+.1	chr17:17083302-17088237	ENSG00000133030	MPRIP	myosin phosphatase Rho interacting protein	se	NA	0.39	0.53	0.14	0.42	0.51	0.09
se@17:18769265:18770570:+|17:18769265:18775896:+.1	chr17:18769165-18775996	ENSG00000141127	PRPSAP2	phosphoribosyl pyrophosphate synthetase-associated protein 2	se	NA	0.55	0.39	-0.16	0.41	0.44	0.03
se@17:21114540:21117404:-|17:21102153:21117404:-.1	chr17:21102053-21117504	ENSG00000178307	TMEM11	transmembrane protein 11	se	TRUE	0.47	0.31	-0.16	0.55	0.41	-0.14
se@17:25633908:25634770:+|17:25633908:25636126:+.1	chr17:25633808-25636226	ENSG00000109046	WSB1	WD repeat and SOCS box containing 1	se	TRUE	0.31	0.23	-0.08	0.37	0.2	-0.17
se@17:29311778:29315004:+|17:29311778:29324260:+.1	chr17:29311678-29324360	ENSG00000181481	RNF135	ring finger protein 135	se	NA	0.39	0.25	-0.14	0.37	0.26	-0.11
se@17:30535328:30538135:+|17:30535328:30551635:+.1	chr17:30535228-30551735	ENSG00000126858	RHOT1	ras homolog family member T1	se	NA	0.37	0.4	0.03	0.37	0.5	0.13
se@17:33341782:33343389:-|17:33339168:33343389:-.1	chr17:33339068-33343489	ENSG00000092871	RFFL	ring finger and FYVE-like domain containing E3 ubiquitin protein ligase	se	NA	0.72	0.84	0.12	0.73	0.84	0.11
se@17:35567404:35578645:-|17:35564714:35578645:-.1	chr17:35564614-35578745	ENSG00000132142	ACACA	acetyl-CoA carboxylase alpha	se	NA	0.73	0.88	0.15	0.81	0.89	0.08
se@17:37829508:37830246:-|17:37829119:37830246:-.1	chr17:37829019-37830346	ENSG00000161395	PGAP3	post-GPI attachment to proteins 3	se	TRUE	0.74	0.69	-0.05	0.69	0.55	-0.14
se@17:37902041:37902166:+|17:37902041:37902362:+.1	chr17:37901941-37902462	ENSG00000141738	GRB7	growth factor receptor-bound protein 7	se	NA	0.61	0.75	0.14	0.7	0.62	-0.08
se@17:38191225:38191370:-|17:38189709:38191370:-.1	chr17:38189609-38191470	ENSG00000008838	MED24	mediator complex subunit 24	se	NA	0.2	0.37	0.17	0.09	0.28	0.19
se@17:40052902:40054002:-|17:40049427:40054002:-.1	chr17:40049327-40054102	ENSG00000131473	ACLY	ATP citrate lyase	se	NA	0.81	0.92	0.11	0.85	0.86	0.01
se@17:42152138:42152337:+|17:42152138:42152678:+.1	chr17:42152038-42152778	ENSG00000141349	G6PC3	glucose 6 phosphatase, catalytic, 3	se	NA	0.57	0.46	-0.11	0.52	0.41	-0.11
se@17:43190380:43190490:-|17:43190072:43190490:-.1	chr17:43189972-43190590	ENSG00000161714	PLCD3	phospholipase C, delta 3	se	NA	0.9	0.81	-0.09	0.94	0.77	-0.17
se@17:43481700:43481811:-|17:43481462:43481811:-.1	chr17:43481362-43481911	ENSG00000159314	ARHGAP27	Rho GTPase activating protein 27	se	NA	0.39	0.29	-0.1	0.45	0.27	-0.18
se@17:46133960:46134394:+|17:46133960:46134706:+.1	chr17:46133860-46134806	ENSG00000082641	NFE2L1	nuclear factor (erythroid-derived 2)-like 1	se	NA	0.3	0.4	0.1	0.28	0.33	0.05
se@17:48828213:48828658:+|17:48828213:48829561:+.1	chr17:48828113-48829661	ENSG00000108848	LUC7L3	LUC7-like 3 (S. cerevisiae)	se	NA	0.08	0.15	0.07	0.03	0.13	0.1
se@17:5326149:5329291:+|17:5326149:5329556:+.1	chr17:5326049-5329656	ENSG00000129197	RPAIN	RPA interacting protein	se	FALSE	0.59	0.62	0.03	0.52	0.67	0.15
se@17:5326149:5329556:+|17:5326149:5335862:+.1	chr17:5326049-5335962	ENSG00000129197	RPAIN	RPA interacting protein	se	TRUE	0.56	0.45	-0.11	0.65	0.38	-0.27
se@17:5326149:5331391:+|17:5326149:5335862:+.1	chr17:5326049-5335962	ENSG00000129197	RPAIN	RPA interacting protein	se	TRUE	0.7	0.58	-0.12	0.69	0.56	-0.13
se@17:5358591:5359317:-|17:5357300:5359317:-.1	chr17:5357200-5359417	ENSG00000005100	DHX33	DEAH (Asp-Glu-Ala-His) box polypeptide 33	se	FALSE	0.96	0.75	-0.21	0.89	0.86	-0.03
se@17:57208728:57232317:-|17:57189706:57232317:-.1	chr17:57189606-57232417	ENSG00000182628	SKA2	spindle and kinetochore associated complex subunit 2	se	NA	0.84	0.95	0.11	0.91	0.93	0.02
se@17:57952064:57955464:-|17:57944110:57955464:-.1	chr17:57944010-57955564	ENSG00000108423	TUBD1	tubulin, delta 1	se	NA	0.53	0.62	0.09	0.65	0.43	-0.22
se@17:58037529:58040188:-|17:58035805:58040188:-.1	chr17:58035705-58040288	ENSG00000189050	RNFT1	ring finger protein, transmembrane 1	se	NA	0.42	0.89	0.47	0.5	0.63	0.13
se@17:59445855:59465979:+|17:59445855:59469338:+.1	chr17:59445755-59469438	ENSG00000141376	BCAS3	breast carcinoma amplified sequence 3	se	NA	0.22	0.31	0.09	0.16	0.4	0.24
se@17:61804055:61805694:-|17:61791468:61805694:-.1	chr17:61791368-61805794	ENSG00000266173	STRADA	STE20-related kinase adaptor alpha	se	NA	0.58	0.25	-0.33	0.39	0.32	-0.07
se@17:61804055:61805718:-|17:61791468:61805718:-.1	chr17:61791368-61805818	ENSG00000266173	STRADA	STE20-related kinase adaptor alpha	se	TRUE	0.55	0.3	-0.25	0.32	0.35	0.03
se@17:65871136:65882244:+|17:65871136:65887960:+.1	chr17:65871036-65888060	ENSG00000171634	BPTF	bromodomain PHD finger transcription factor	se	NA	0.45	0.29	-0.16	0.49	0.33	-0.16
se@17:65955991:65959449:+|17:65955991:65960328:+.1	chr17:65955891-65960428	ENSG00000171634	BPTF	bromodomain PHD finger transcription factor	se	NA	0.66	0.46	-0.2	0.55	0.52	-0.03
se@17:71208879:71223304:-|17:71205907:71223304:-.1	chr17:71205807-71223404	ENSG00000133193	FAM104A	family with sequence similarity 104, member A	se	NA	0.15	0.25	0.1	0.19	0.16	-0.03
se@17:7312031:7315476:+|17:7312031:7317663:+.1	chr17:7311931-7317763	ENSG00000169992	NLGN2	neuroligin 2	se	NA	0.63	0.97	0.34	0.77	0.8	0.03
se@17:73284542:73285435:-|17:73282883:73285435:-.1	chr17:73282783-73285535	ENSG00000125454	SLC25A19	solute carrier family 25 (mitochondrial thiamine pyrophosphate carrier), member 19	se	NA	0.55	0.78	0.23	0.48	0.65	0.17
se@17:73956456:73969706:-|17:73953647:73969706:-.1	chr17:73953547-73969806	ENSG00000161533	ACOX1	acyl-CoA oxidase 1, palmitoyl	se	TRUE	0.71	0.8	0.09	0.67	0.82	0.15
se@17:74086478:74087224:-|17:74085401:74087224:-.1	chr17:74085301-74087324	ENSG00000182473	EXOC7	exocyst complex component 7	se	NA	0.2	0.34	0.14	0.25	0.32	0.07
se@17:74553939:74555027:+|17:74553939:74557370:+.1	chr17:74553839-74557470	ENSG00000163597	SNHG16	small nucleolar RNA host gene 16 (non-protein coding)	se	TRUE	0.7	0.6	-0.1	0.67	0.56	-0.11
se@17:79649705:79650043:-|17:79649179:79650043:-.1	chr17:79649079-79650143	ENSG00000214087	ARL16	ADP-ribosylation factor-like 16	se	TRUE	0.21	0.32	0.11	0.25	0.29	0.04
se@17:79650121:79650566:-|17:79649179:79650566:-.1	chr17:79649079-79650666	ENSG00000214087	ARL16	ADP-ribosylation factor-like 16	se	NA	0.35	0.37	0.02	0.45	0.35	-0.1
se@17:80405522:80407046:-|17:80404572:80407046:-.1	chr17:80404472-80407146	ENSG00000178927	C17orf62	chromosome 17 open reading frame 62	se	TRUE	0.35	0.31	-0.04	0.41	0.19	-0.22
se@17:8079344:8079518:-|17:8077590:8079518:-.1	chr17:8077490-8079618	ENSG00000179029	TMEM107	transmembrane protein 107	se	NA	0.12	0.26	0.14	0.22	0.12	-0.1
se@18:19120661:19140820:-|18:19119970:19140820:-.1	chr18:19119870-19140920	ENSG00000141446	ESCO1	establishment of cohesion 1 homolog 1 (S. cerevisiae)	se	TRUE	0.2	0.1	-0.1	0.1	0.23	0.13
se@18:47800723:47801499:-|18:47800233:47801499:-.1	chr18:47800133-47801599	ENSG00000141644	MBD1	methyl-CpG binding domain protein 1	se	NA	0.72	0.85	0.13	0.69	0.68	-0.01
se@18:693175:693882:-|18:691276:693882:-.1	chr18:691176-693982	ENSG00000132199	ENOSF1	enolase superfamily member 1	se	TRUE	0.18	0.14	-0.04	0.29	0.13	-0.16
se@19:10463227:10463602:-|19:10461838:10463602:-.1	chr19:10461738-10463702	ENSG00000105397	TYK2	tyrosine kinase 2	se	FALSE	0.83	0.96	0.13	0.93	0.99	0.06
se@19:10655806:10657515:+|19:10655806:10657865:+.1	chr19:10655706-10657965	ENSG00000130734	ATG4D	autophagy related 4D, cysteine peptidase	se	NA	0.58	0.92	0.34	0.72	0.65	-0.07
se@19:11340066:11343879:-|19:11339711:11343879:-.1	chr19:11339611-11343979	ENSG00000130158	DOCK6	dedicator of cytokinesis 6	se	NA	0.55	0.29	-0.26	0.58	0.45	-0.13
se@19:11342965:11343879:-|19:11340066:11343879:-.1	chr19:11339966-11343979	ENSG00000130158	DOCK6	dedicator of cytokinesis 6	se	NA	0.28	0.52	0.24	0.22	0.27	0.05
se@19:1358463:1358587:+|19:1358463:1360135:+.1	chr19:1358363-1360235	ENSG00000160953	MUM1	melanoma associated antigen (mutated) 1	se	NA	0.35	0.58	0.23	0.46	0.6	0.14
se@19:14501891:14507154:+|19:14501891:14507889:+.1	chr19:14501791-14507989	ENSG00000123146	CD97	CD97 molecule	se	NA	0.25	0.43	0.18	0.23	0.21	-0.02
se@19:18541740:18542163:+|19:18541740:18542457:+.1	chr19:18541640-18542557	ENSG00000130511	SSBP4	single stranded DNA binding protein 4	se	NA	0.42	0.29	-0.13	0.42	0.29	-0.13
se@19:19516828:19546940:+|19:19516828:19576149:+.1	chr19:19516728-19576249	ENSG00000167491	GATAD2A	GATA zinc finger domain containing 2A	se	NA	0.13	0.08	-0.05	0.18	0.07	-0.11
se@19:20600589:20607592:-|19:20591845:20607592:-.1	chr19:20591745-20607692	ENSG00000231205	ZNF826P	NA	se	NA	0.43	0.17	-0.26	0.15	0.15	0
se@19:23453094:23456878:-|19:23444546:23456878:-.1	chr19:23444446-23456978	ENSG00000213971	RP11-15H20.6	NA	se	NA	0.32	0.5	0.18	0.48	0.17	-0.31
se@19:39948380:39948931:+|19:39948380:39949458:+.1	chr19:39948280-39949558	ENSG00000196235	SUPT5H	suppressor of Ty 5 homolog (S. cerevisiae)	se	NA	0.36	0.25	-0.11	0.38	0.22	-0.16
se@19:39948380:39948934:+|19:39948380:39949458:+.1	chr19:39948280-39949558	ENSG00000196235	SUPT5H	suppressor of Ty 5 homolog (S. cerevisiae)	se	NA	0.87	0.79	-0.08	0.87	0.73	-0.14
se@19:45161178:45162010:+|19:45161178:45164559:+.1	chr19:45161078-45164659	ENSG00000073008	PVR	poliovirus receptor	se	NA	0.74	0.87	0.13	0.65	0.87	0.22
se@19:45176236:45176984:+|19:45176236:45179543:+.1	chr19:45176136-45179643	ENSG00000186567	CEACAM19	carcinoembryonic antigen-related cell adhesion molecule 19	se	TRUE	0.23	0.41	0.18	0.24	0.28	0.04
se@19:45582635:45583165:+|19:45582635:45593365:+.1	chr19:45582535-45593465	ENSG00000142252	GEMIN7	gem (nuclear organelle) associated protein 7	se	NA	0.72	0.49	-0.23	0.64	0.53	-0.11
se@19:45668452:45681351:-|19:45668228:45681351:-.1	chr19:45668128-45681451	ENSG00000007255	TRAPPC6A	trafficking protein particle complex 6A	se	NA	0.74	0.55	-0.19	0.76	0.51	-0.25
se@19:53311386:53321197:-|19:53304955:53321197:-.1	chr19:53304855-53321297	ENSG00000198538	ZNF28	zinc finger protein 28	se	NA	0.5	0.8	0.3	0.67	0.5	-0.17
se@19:53618560:53619566:-|19:53613161:53619566:-.1	chr19:53613061-53619666	ENSG00000170954	ZNF415	zinc finger protein 415	se	NA	0.15	0.39	0.24	0.2	0.24	0.04
se@19:57987154:57988645:-|19:57985789:57988645:-.1	chr19:57985689-57988745	ENSG00000197128	ZNF772	zinc finger protein 772	se	NA	0.46	0.92	0.46	0.61	0.5	-0.11
se@19:58146123:58151280:+|19:58146123:58152072:+.1	chr19:58146023-58152172	ENSG00000121417	ZNF211	zinc finger protein 211	se	NA	0.23	0.09	-0.14	0.35	0.19	-0.16
se@19:9544911:9545474:-|19:9530894:9545474:-.1	chr19:9530794-9545574	ENSG00000174652	ZNF266	zinc finger protein 266	se	NA	0.4	0.41	0.01	0.47	0.21	-0.26
se@19:9732321:9738392:+|19:9732321:9742904:+.1	chr19:9732221-9743004	ENSG00000267106	CTD-3116E22.4	uncharacterized protein LOC284385	se	NA	0.17	0.11	-0.06	0.2	0.02	-0.18
se@2:102476326:102480283:+|2:102476326:102481392:+.1	chr2:102476226-102481492	ENSG00000071054	MAP4K4	mitogen-activated protein kinase kinase kinase kinase 4	se	NA	0.13	0.29	0.16	0.12	0.21	0.09
se@2:102477448:102480283:+|2:102477448:102481392:+.1	chr2:102477348-102481492	ENSG00000071054	MAP4K4	mitogen-activated protein kinase kinase kinase kinase 4	se	NA	0.13	0.29	0.16	0.1	0.21	0.11
se@2:106013154:106015299:-|2:106002997:106015299:-.1	chr2:106002897-106015399	ENSG00000115641	FHL2	four and a half LIM domains 2	se	NA	0.56	0.42	-0.14	0.6	0.48	-0.12
se@2:106013154:106015427:-|2:106002997:106015427:-.1	chr2:106002897-106015527	ENSG00000115641	FHL2	four and a half LIM domains 2	se	NA	0.49	0.35	-0.14	0.48	0.4	-0.08
se@2:111320334:111320680:-|2:111315624:111320680:-.1	chr2:111315524-111320780	ENSG00000183054	RGPD6	RANBP2-like and GRIP domain containing 6	se	FALSE	NA	0.84	NA	0.93	0.47	-0.46
se@2:114384148:114384615:-|2:114383306:114384615:-.1	chr2:114383206-114384715	ENSG00000240356	RPL23AP7	NA	se	NA	0.32	0.16	-0.16	0.25	0.4	0.15
se@2:114475425:114476731:-|2:114472772:114476731:-.1	chr2:114472672-114476831	ENSG00000115084	SLC35F5	solute carrier family 35, member F5	se	NA	0.57	0.83	0.26	0.69	0.84	0.15
se@2:11595600:11597305:-|2:11593924:11597305:-.1	chr2:11593824-11597405	ENSG00000169016	E2F6	E2F transcription factor 6	se	TRUE	0.23	0.17	-0.06	0.31	0.13	-0.18
se@2:131113773:131116440:+|2:131113773:131126706:+.1	chr2:131113673-131126806	ENSG00000072135	PTPN18	protein tyrosine phosphatase, non-receptor type 18 (brain-derived)	se	TRUE	0.33	0.48	0.15	0.22	0.51	0.29
se@2:136362586:136374238:+|2:136362586:136379064:+.1	chr2:136362486-136379164	ENSG00000048991	R3HDM1	R3H domain containing 1	se	NA	0.19	0.36	0.17	0.25	0.24	-0.01
se@2:138722198:138724667:+|2:138722198:138727735:+.1	chr2:138722098-138727835	ENSG00000150540	HNMT	histamine N-methyltransferase	se	TRUE	0.28	0.13	-0.15	0.44	0.2	-0.24
se@2:161052931:161056514:-|2:161052126:161056514:-.1	chr2:161052026-161056614	ENSG00000115221	ITGB6	integrin, beta 6	se	FALSE	0.84	0.7	-0.14	0.87	0.62	-0.25
se@2:164591582:164592348:-|2:164468316:164592348:-.1	chr2:164468216-164592448	ENSG00000182263	FIGN	fidgetin	se	NA	0.68	0.71	0.03	0.95	0.61	-0.34
se@2:172248707:172290393:-|2:172217023:172290393:-.1	chr2:172216923-172290493	ENSG00000123600	METTL8	methyltransferase like 8	se	NA	0.78	0.52	-0.26	0.76	0.64	-0.12
se@2:172314585:172314882:+|2:172314585:172325398:+.1	chr2:172314485-172325498	ENSG00000115827	DCAF17	DDB1 and CUL4 associated factor 17	se	FALSE	0.43	0.22	-0.21	0.37	0.37	0
se@2:172928588:172930332:+|2:172928588:172930992:+.1	chr2:172928488-172931092	ENSG00000172878	METAP1D	methionyl aminopeptidase type 1D (mitochondrial)	se	FALSE	0.86	0.66	-0.2	0.82	0.82	0
se@2:178196979:178199121:-|2:178188124:178199121:-.1	chr2:178188024-178199221	ENSG00000213963	AC074286.1	NA	se	NA	0.78	0.72	-0.06	0.92	0.65	-0.27
se@2:183597269:183600976:+|2:183597269:183605026:+.1	chr2:183597169-183605126	ENSG00000077232	DNAJC10	DnaJ (Hsp40) homolog, subfamily C, member 10	se	NA	0.8	0.65	-0.15	0.84	0.75	-0.09
se@2:190647849:190648995:-|2:190647328:190648995:-.1	chr2:190647228-190649095	ENSG00000128699	ORMDL1	ORM1-like 1 (S. cerevisiae)	se	NA	0.31	0.42	0.11	0.35	0.55	0.2
se@2:201747105:201750421:-|2:201746211:201750421:-.1	chr2:201746111-201750521	ENSG00000240344	PPIL3	peptidylprolyl isomerase (cyclophilin)-like 3	se	NA	0.39	0.23	-0.16	0.31	0.33	0.02
se@2:204110618:204111478:+|2:204110618:204116690:+.1	chr2:204110518-204116790	ENSG00000119004	CYP20A1	cytochrome P450, family 20, subfamily A, polypeptide 1	se	FALSE	0.95	0.93	-0.02	0.83	0.99	0.16
se@2:209138457:209138745:+|2:209138457:209141436:+.1	chr2:209138357-209141536	ENSG00000115020	PIKFYVE	phosphoinositide kinase, FYVE finger containing	se	NA	0.1	0.14	0.04	0.01	0.17	0.16
se@2:216245803:216246935:-|2:216244040:216246935:-.1	chr2:216243940-216247035	ENSG00000115414	FN1	fibronectin 1	se	NA	0.71	0.8	0.09	0.76	0.88	0.12
se@2:216257926:216259251:-|2:216256537:216259251:-.1	chr2:216256437-216259351	ENSG00000115414	FN1	fibronectin 1	se	NA	0.25	0.11	-0.14	0.21	0.16	-0.05
se@2:220100034:220100196:+|2:220100034:220100430:+.1	chr2:220099934-220100530	ENSG00000163516	ANKZF1	ankyrin repeat and zinc finger domain containing 1	se	FALSE	0.77	0.59	-0.18	0.78	0.72	-0.06
se@2:220370277:220370417:+|2:220370277:220370702:+.1	chr2:220370177-220370802	ENSG00000144591	GMPPA	GDP-mannose pyrophosphorylase A	se	NA	0.57	0.56	-0.01	0.65	0.42	-0.23
se@2:228205096:228217230:+|2:228205096:228220393:+.1	chr2:228204996-228220493	ENSG00000168958	MFF	mitochondrial fission factor	se	NA	0.22	0.21	-0.01	0.29	0.16	-0.13
se@2:228212100:228217230:+|2:228212100:228220393:+.1	chr2:228212000-228220493	ENSG00000168958	MFF	mitochondrial fission factor	se	NA	0.86	0.72	-0.14	0.81	0.7	-0.11
se@2:231371160:231372708:+|2:231371160:231375840:+.1	chr2:231371060-231375940	ENSG00000067066	SP100	SP100 nuclear antigen	se	NA	0.83	0.55	-0.28	0.44	0.37	-0.07
se@2:236817550:236839409:+|2:236817550:236877106:+.1	chr2:236817450-236877206	ENSG00000157985	AGAP1	ArfGAP with GTPase domain, ankyrin repeat and PH domain 1	se	NA	0.47	0.31	-0.16	0.57	0.3	-0.27
se@2:238978118:238982424:+|2:238978118:238990350:+.1	chr2:238978018-238990450	ENSG00000132330	SCLY	selenocysteine lyase	se	TRUE	0.06	0.13	0.07	0.04	0.16	0.12
se@2:27535941:27545315:-|2:27535639:27545315:-.1	chr2:27535539-27545415	ENSG00000115204	MPV17	MpV17 mitochondrial inner membrane protein	se	NA	0.75	0.71	-0.04	0.78	0.61	-0.17
se@2:27535976:27545315:-|2:27535639:27545315:-.1	chr2:27535539-27545415	ENSG00000115204	MPV17	MpV17 mitochondrial inner membrane protein	se	FALSE	0.92	0.83	-0.09	0.9	0.73	-0.17
se@2:27536021:27545315:-|2:27535639:27545315:-.1	chr2:27535539-27545415	ENSG00000115204	MPV17	MpV17 mitochondrial inner membrane protein	se	FALSE	0.64	0.54	-0.1	0.67	0.48	-0.19
se@2:28113709:28115250:+|2:28113709:28117400:+.1	chr2:28113609-28117500	ENSG00000158019	BRE	brain and reproductive organ-expressed (TNFRSF1A modulator)	se	NA	0.16	0.08	-0.08	0.15	0.03	-0.12
se@2:32396442:32409342:+|2:32396442:32417405:+.1	chr2:32396342-32417505	ENSG00000152683	SLC30A6	solute carrier family 30 (zinc transporter), member 6	se	NA	0.67	0.59	-0.08	0.77	0.38	-0.39
se@2:32419052:32422387:+|2:32419052:32422776:+.1	chr2:32418952-32422876	ENSG00000152683	SLC30A6	solute carrier family 30 (zinc transporter), member 6	se	NA	0.25	0.42	0.17	0.31	0.42	0.11
se@2:32419052:32422413:+|2:32419052:32422776:+.1	chr2:32418952-32422876	ENSG00000152683	SLC30A6	solute carrier family 30 (zinc transporter), member 6	se	FALSE	0.72	0.92	0.2	0.67	0.86	0.19
se@2:43787524:43793837:-|2:43779478:43793837:-.1	chr2:43779378-43793937	ENSG00000115970	THADA	thyroid adenoma associated	se	TRUE	0.74	0.42	-0.32	0.52	0.52	0
se@2:46815318:46819614:-|2:46808730:46819614:-.1	chr2:46808630-46819714	ENSG00000151665	PIGF	phosphatidylinositol glycan anchor biosynthesis, class F	se	NA	0.15	0.26	0.11	0.2	0.17	-0.03
se@2:48541953:48555700:+|2:48541953:48573340:+.1	chr2:48541853-48573440	ENSG00000170802	FOXN2	forkhead box N2	se	NA	0.15	0.4	0.25	0.28	0.3	0.02
se@2:56150074:56150846:-|2:56149582:56150846:-.1	chr2:56149482-56150946	ENSG00000115380	EFEMP1	EGF containing fibulin-like extracellular matrix protein 1	se	NA	0.2	0.31	0.11	0.17	0.26	0.09
se@2:60695968:60773106:-|2:60689559:60773106:-.1	chr2:60689459-60773206	ENSG00000119866	BCL11A	B-cell CLL/lymphoma 11A (zinc finger protein)	se	NA	0.87	0.85	-0.02	0.74	0.93	0.19
se@2:61408540:61410682:+|2:61408540:61411847:+.1	chr2:61408440-61411947	ENSG00000173209	AHSA2	AHA1, activator of heat shock 90kDa protein ATPase homolog 2 (yeast)	se	NA	0.4	0.19	-0.21	0.44	0.3	-0.14
se@2:70456223:70456396:-|2:70454954:70456396:-.1	chr2:70454854-70456496	ENSG00000116001	TIA1	TIA1 cytotoxic granule-associated RNA binding protein	se	NA	0.53	0.7	0.17	0.63	0.62	-0.01
se@2:74369487:74372316:-|2:74362785:74372316:-.1	chr2:74362685-74372416	ENSG00000163170	BOLA3	bolA homolog 3 (E. coli)	se	NA	0.73	0.56	-0.17	0.75	0.59	-0.16
se@2:85582293:85582678:+|2:85582293:85584090:+.1	chr2:85582193-85584190	ENSG00000115459	ELMOD3	ELMO/CED-12 domain containing 3	se	NA	0.54	0.22	-0.32	0.39	0.25	-0.14
se@2:9002852:9004300:-|2:9002452:9004300:-.1	chr2:9002352-9004400	ENSG00000143797	MBOAT2	membrane bound O-acyltransferase domain containing 2	se	NA	0.92	0.82	-0.1	0.93	0.8	-0.13
se@2:9560229:9562608:-|2:9558861:9562608:-.1	chr2:9558761-9562708	ENSG00000119185	ITGB1BP1	integrin beta 1 binding protein 1	se	NA	0.34	0.49	0.15	0.37	0.42	0.05
se@2:9560229:9563502:-|2:9554385:9563502:-.1	chr2:9554285-9563602	ENSG00000119185	ITGB1BP1	integrin beta 1 binding protein 1	se	NA	0.05	0.18	0.13	0.09	0.09	0
se@2:96068740:96071025:+|2:96068740:96071301:+.1	chr2:96068640-96071401	ENSG00000115042	FAHD2A	fumarylacetoacetate hydrolase domain containing 2A	se	NA	0.39	0.57	0.18	0.39	0.55	0.16
se@2:96480539:96489949:-|2:96479893:96489949:-.1	chr2:96479793-96490049	ENSG00000232931	LINC00342	NA	se	NA	0.47	0.35	-0.12	0.28	0.27	-0.01
se@2:99449460:99454582:-|2:99448975:99454582:-.1	chr2:99448875-99454682	ENSG00000196872	KIAA1211L	KIAA1211-like	se	FALSE	0.9	0.87	-0.03	0.94	0.75	-0.19
se@2:99735149:99743511:-|2:99734222:99743511:-.1	chr2:99734122-99743611	ENSG00000135951	TSGA10	testis specific, 10	se	NA	0.25	0.32	0.07	0.28	0.61	0.33
se@2:99787892:99787973:-|2:99787115:99787973:-.1	chr2:99787015-99788073	ENSG00000158411	MITD1	MIT, microtubule interacting and transport, domain containing 1	se	NA	0.71	0.59	-0.12	0.75	0.75	0
se@20:34700402:34713345:+|20:34700402:34761686:+.1	chr20:34700302-34761786	ENSG00000088367	EPB41L1	erythrocyte membrane protein band 4.1-like 1	se	NA	0.07	0.11	0.04	0.16	0.41	0.25
se@20:43565371:43565535:+|20:43565371:43566702:+.1	chr20:43565271-43566802	ENSG00000101104	PABPC1L	poly(A) binding protein, cytoplasmic 1-like	se	TRUE	0.18	0.07	-0.11	0.15	0.08	-0.07
se@20:57227143:57234679:+|20:57227143:57242546:+.1	chr20:57227043-57242646	ENSG00000124222	STX16	syntaxin 16	se	NA	0.45	0.25	-0.2	0.44	0.31	-0.13
se@20:57243183:57244347:+|20:57243183:57245568:+.1	chr20:57243083-57245668	ENSG00000124222	STX16	syntaxin 16	se	FALSE	0.6	0.75	0.15	0.63	0.66	0.03
se@20:57243183:57244358:+|20:57243183:57245568:+.1	chr20:57243083-57245668	ENSG00000124222	STX16	syntaxin 16	se	NA	0.4	0.56	0.16	0.4	0.44	0.04
se@20:57470739:57473996:+|20:57470739:57478586:+.1	chr20:57470639-57478686	ENSG00000087460	GNAS	GNAS complex locus	se	NA	0.56	0.73	0.17	0.63	0.76	0.13
se@20:60701495:60702641:+|20:60701495:60704841:+.1	chr20:60701395-60704941	ENSG00000149657	LSM14B	LSM14B, SCD6 homolog B (S. cerevisiae)	se	NA	0.49	0.33	-0.16	0.47	0.39	-0.08
se@20:62694737:62695245:+|20:62694737:62697829:+.1	chr20:62694637-62697929	ENSG00000171703	TCEA2	transcription elongation factor A (SII), 2	se	TRUE	0.08	0.27	0.19	0.08	0.19	0.11
se@21:16386787:16415816:-|21:16340847:16415816:-.1	chr21:16340747-16415916	ENSG00000180530	NRIP1	nuclear receptor interacting protein 1	se	NA	0.5	0.7	0.2	0.57	0.68	0.11
se@21:27369731:27394156:-|21:27354790:27394156:-.1	chr21:27354690-27394256	ENSG00000142192	APP	amyloid beta (A4) precursor protein	se	NA	0.63	0.51	-0.12	0.66	0.56	-0.1
se@21:34954552:34956896:-|21:34954361:34956896:-.1	chr21:34954261-34956996	ENSG00000159147	DONSON	downstream neighbor of SON	se	NA	0.45	0.27	-0.18	0.64	0.38	-0.26
se@21:37429775:37431114:-|21:37429502:37431114:-.1	chr21:37429402-37431214	ENSG00000185917	SETD4	SET domain containing 4	se	TRUE	0.25	0.52	0.27	0.29	0.37	0.08
se@21:44521542:44524425:-|21:44515853:44524425:-.1	chr21:44515753-44524525	ENSG00000160201	U2AF1	U2 small nuclear RNA auxiliary factor 1	se	FALSE	0.65	0.41	-0.24	0.6	0.53	-0.07
se@21:45755687:45757532:-|21:45753145:45757532:-.1	chr21:45753045-45757632	ENSG00000160226	C21orf2	chromosome 21 open reading frame 2	se	FALSE	0.79	0.69	-0.1	0.89	0.54	-0.35
se@22:18171908:18185009:+|22:18171908:18209443:+.1	chr22:18171808-18209543	ENSG00000099968	BCL2L13	BCL2-like 13 (apoptosis facilitator)	se	NA	0.8	0.94	0.14	0.81	0.9	0.09
se@22:22024251:22024553:+|22:22024251:22024855:+.1	chr22:22024151-22024955	ENSG00000100023	PPIL2	peptidylprolyl isomerase (cyclophilin)-like 2	se	TRUE	0.03	0.06	0.03	0.03	0.13	0.1
se@22:26862070:26862192:-|22:26861517:26862192:-.1	chr22:26861417-26862292	ENSG00000100099	HPS4	Hermansky-Pudlak syndrome 4	se	NA	0.2	0.15	-0.05	0.23	0.09	-0.14
se@22:31924849:31927044:+|22:31924849:31942847:+.1	chr22:31924749-31942947	ENSG00000198089	SFI1	Sfi1 homolog, spindle assembly associated (yeast)	se	NA	0.29	0.54	0.25	0.31	0.36	0.05
se@22:38019640:38020976:+|22:38019640:38025469:+.1	chr22:38019540-38025569	ENSG00000100083	GGA1	golgi-associated, gamma adaptin ear containing, ARF binding protein 1	se	NA	0.42	0.64	0.22	0.49	0.38	-0.11
se@22:39150692:39151768:-|22:39148670:39151768:-.1	chr22:39148570-39151868	ENSG00000100242	SUN2	Sad1 and UNC84 domain containing 2	se	NA	0.17	0.26	0.09	0.15	0.25	0.1
se@22:39150711:39151768:-|22:39148670:39151768:-.1	chr22:39148570-39151868	ENSG00000100242	SUN2	Sad1 and UNC84 domain containing 2	se	NA	0.27	0.43	0.16	0.27	0.43	0.16
se@22:40796817:40797597:+|22:40796817:40798143:+.1	chr22:40796717-40798243	ENSG00000100359	SGSM3	small G protein signaling modulator 3	se	FALSE	0.68	0.54	-0.14	0.62	0.59	-0.03
se@22:45204318:45204886:+|22:45204318:45210552:+.1	chr22:45204218-45210652	ENSG00000241484	ARHGAP8	Rho GTPase activating protein 8	se	NA	0.18	0.15	-0.03	0.21	0.09	-0.12
se@22:50181535:50187682:-|22:50181142:50187682:-.1	chr22:50181042-50187782	ENSG00000100425	BRD1	bromodomain containing 1	se	TRUE	0.22	0.27	0.05	0.15	0.32	0.17
se@22:50874881:50875417:+|22:50874881:50875935:+.1	chr22:50874781-50876035	ENSG00000100239	PPP6R2	protein phosphatase 6, regulatory subunit 2	se	NA	0.62	0.5	-0.12	0.56	0.54	-0.02
se@22:50895540:50897684:-|22:50895102:50897684:-.1	chr22:50895002-50897784	ENSG00000100241	SBF1	SET binding factor 1	se	NA	0.39	0.53	0.14	0.46	0.49	0.03
se@3:107768498:107769425:-|3:107766139:107769425:-.1	chr3:107766039-107769525	ENSG00000196776	CD47	CD47 molecule	se	NA	0.3	0.18	-0.12	0.27	0.23	-0.04
se@3:119217774:119219542:+|3:119217774:119236052:+.1	chr3:119217674-119236152	ENSG00000113845	TIMMDC1	translocase of inner mitochondrial membrane domain containing 1	se	TRUE	0.9	0.78	-0.12	0.96	0.84	-0.12
se@3:12329519:12353879:+|3:12329519:12421203:+.1	chr3:12329419-12421303	ENSG00000132170	PPARG	peroxisome proliferator-activated receptor gamma	se	NA	0.68	0.81	0.13	0.62	0.83	0.21
se@3:129207240:129210984:+|3:129207240:129214289:+.1	chr3:129207140-129214389	ENSG00000163913	IFT122	intraflagellar transport 122 homolog (Chlamydomonas)	se	NA	0.88	0.9	0.02	0.79	0.93	0.14
se@3:132418294:132418762:-|3:132416206:132418762:-.1	chr3:132416106-132418862	ENSG00000113971	NPHP3	nephronophthisis 3 (adolescent)	se	FALSE	0.58	0.81	0.23	0.59	0.88	0.29
se@3:140682069:140685776:+|3:140682069:140689769:+.1	chr3:140681969-140689869	ENSG00000114120	SLC25A36	solute carrier family 25 (pyrimidine nucleotide carrier ), member 36	se	TRUE	0.23	0.18	-0.05	0.34	0.18	-0.16
se@3:142169444:142171970:-|3:142168444:142171970:-.1	chr3:142168344-142172070	ENSG00000175054	ATR	ataxia telangiectasia and Rad3 related	se	TRUE	0.06	0.21	0.15	0.08	0.12	0.04
se@3:142510000:142511666:+|3:142510000:142521011:+.1	chr3:142509900-142521111	ENSG00000144935	TRPC1	transient receptor potential cation channel, subfamily C, member 1	se	NA	0.74	0.55	-0.19	0.92	0.52	-0.4
se@3:14509464:14509596:+|3:14509464:14513713:+.1	chr3:14509364-14513813	ENSG00000131389	SLC6A6	solute carrier family 6 (neurotransmitter transporter, taurine), member 6	se	FALSE	0.91	0.89	-0.02	0.96	0.82	-0.14
se@3:15133000:15137480:-|3:15132046:15137480:-.1	chr3:15131946-15137580	ENSG00000131381	ZFYVE20	zinc finger, FYVE domain containing 20	se	TRUE	0.15	0.14	-0.01	0.36	0.13	-0.23
se@3:152165562:152173331:+|3:152165562:152177060:+.1	chr3:152165462-152177160	ENSG00000152601	MBNL1	muscleblind-like splicing regulator 1	se	NA	0.29	0.21	-0.08	0.39	0.25	-0.14
se@3:169491250:169491819:+|3:169491250:169492053:+.1	chr3:169491150-169492153	ENSG00000085274	MYNN	myoneurin	se	NA	0.37	0.59	0.22	0.35	0.56	0.21
se@3:180688146:180693101:+|3:180688146:180693910:+.1	chr3:180688046-180694010	ENSG00000114416	FXR1	fragile X mental retardation, autosomal homolog 1	se	NA	0.51	0.66	0.15	0.47	0.6	0.13
se@3:183898039:183898433:+|3:183898039:183898637:+.1	chr3:183897939-183898737	ENSG00000161203	AP2M1	adaptor-related protein complex 2, mu 1 subunit	se	NA	0.47	0.34	-0.13	0.41	0.31	-0.1
se@3:184032462:184033277:+|3:184032462:184033551:+.1	chr3:184032362-184033651	ENSG00000114867	EIF4G1	eukaryotic translation initiation factor 4 gamma, 1	se	NA	0.5	0.64	0.14	0.68	0.6	-0.08
se@3:193336725:193343881:+|3:193336725:193349401:+.1	chr3:193336625-193349501	ENSG00000198836	OPA1	optic atrophy 1 (autosomal dominant)	se	NA	0.49	0.61	0.12	0.56	0.66	0.1
se@3:197341493:197342435:-|3:197340189:197342435:-.1	chr3:197340089-197342535	ENSG00000214135	AC024560.3	NA	se	NA	0.67	0.65	-0.02	0.75	0.59	-0.16
se@3:197349201:197350091:-|3:197348739:197350091:-.1	chr3:197348639-197350191	ENSG00000214135	AC024560.3	NA	se	NA	0.59	0.42	-0.17	0.62	0.46	-0.16
se@3:32023394:32027740:+|3:32023394:32030152:+.1	chr3:32023294-32030252	ENSG00000197385	ZNF860	zinc finger protein 860	se	NA	0.05	0.11	0.06	0.07	0.28	0.21
se@3:37396678:37402734:+|3:37396678:37407571:+.1	chr3:37396578-37407671	ENSG00000144674	GOLGA4	golgin A4	se	NA	0.67	0.52	-0.15	0.63	0.59	-0.04
se@3:43756550:43759258:+|3:43756550:43759935:+.1	chr3:43756450-43760035	ENSG00000011198	ABHD5	abhydrolase domain containing 5	se	NA	0.68	0.84	0.16	0.72	0.82	0.1
se@3:44399368:44399709:+|3:44399368:44402857:+.1	chr3:44399268-44402957	ENSG00000179152	TCAIM	T cell activation inhibitor, mitochondrial	se	TRUE	0.58	0.87	0.29	0.54	0.84	0.3
se@3:48960244:48962151:+|3:48960244:48964895:+.1	chr3:48960144-48964995	ENSG00000177479	ARIH2	ariadne homolog 2 (Drosophila)	se	NA	0.15	0.3	0.15	0.2	0.28	0.08
se@3:51996104:52001342:-|3:51995320:52001342:-.1	chr3:51995220-52001442	ENSG00000090097	PCBP4	poly(rC) binding protein 4	se	NA	0.17	0.39	0.22	0.18	0.31	0.13
se@3:52592429:52595783:-|3:52584833:52595783:-.1	chr3:52584733-52595883	ENSG00000163939	PBRM1	polybromo 1	se	NA	0.22	0.4	0.18	0.22	0.31	0.09
se@3:57908750:57911572:+|3:57908750:57913023:+.1	chr3:57908650-57913123	ENSG00000163681	SLMAP	sarcolemma associated protein	se	NA	0.47	0.59	0.12	0.44	0.54	0.1
se@3:58116635:58117654:+|3:58116635:58118535:+.1	chr3:58116535-58118635	ENSG00000136068	FLNB	filamin B, beta	se	NA	0.23	0.1	-0.13	0.25	0.17	-0.08
se@3:9476169:9476274:+|3:9476169:9476508:+.1	chr3:9476069-9476608	ENSG00000168137	SETD5	SET domain containing 5	se	TRUE	0.18	0.17	-0.01	0.29	0.16	-0.13
se@4:102712107:102750965:+|4:102712107:102776192:+.1	chr4:102712007-102776292	ENSG00000153064	BANK1	B-cell scaffold protein with ankyrin repeats 1	se	NA	0.52	0.35	-0.17	0.6	0.48	-0.12
se@4:103675152:103681875:-|4:103647840:103681875:-.1	chr4:103647740-103681975	ENSG00000109323	MANBA	mannosidase, beta A, lysosomal	se	TRUE	0.19	0.08	-0.11	0.27	0.16	-0.11
se@4:104061236:104061413:-|4:104059606:104061413:-.1	chr4:104059506-104061513	ENSG00000138778	CENPE	centromere protein E, 312kDa	se	NA	0.12	0.14	0.02	0.16	0.29	0.13
se@4:106068136:106111517:+|4:106068136:106155054:+.1	chr4:106068036-106155154	ENSG00000168769	TET2	tet methylcytosine dioxygenase 2	se	NA	0.43	0.2	-0.23	0.33	0.4	0.07
se@4:120134028:120135225:+|4:120134028:120138705:+.1	chr4:120133928-120138805	ENSG00000145390	USP53	ubiquitin specific peptidase 53	se	NA	0.04	0.14	0.1	0.05	0.06	0.01
se@4:123236843:123237503:+|4:123236843:123237887:+.1	chr4:123236743-123237987	ENSG00000138688	KIAA1109	KIAA1109	se	NA	0.44	0.29	-0.15	0.4	0.2	-0.2
se@4:145985844:146002812:-|4:145916755:146002812:-.1	chr4:145916655-146002912	ENSG00000164162	ANAPC10	anaphase promoting complex subunit 10	se	NA	0.77	0.58	-0.19	0.84	0.66	-0.18
se@4:152020866:152021637:+|4:152020866:152024023:+.1	chr4:152020766-152024123	ENSG00000145425	RPS3A	ribosomal protein S3A	se	NA	0.45	0.59	0.14	0.6	0.61	0.01
se@4:152065440:152069074:-|4:152065202:152069074:-.1	chr4:152065102-152069174	ENSG00000109686	SH3D19	SH3 domain containing 19	se	NA	0.38	0.58	0.2	0.38	0.62	0.24
se@4:169919436:169923222:-|4:169911479:169923222:-.1	chr4:169911379-169923322	ENSG00000145439	CBR4	carbonyl reductase 4	se	NA	0.44	0.47	0.03	0.38	0.57	0.19
se@4:20709493:20711306:+|4:20709493:20714411:+.1	chr4:20709393-20714511	ENSG00000163138	PACRGL	PARK2 co-regulated-like	se	FALSE	0.81	0.62	-0.19	0.86	0.72	-0.14
se@4:2934136:2934327:-|4:2933880:2934327:-.1	chr4:2933780-2934427	ENSG00000109736	MFSD10	major facilitator superfamily domain containing 10	se	TRUE	0.76	0.8	0.04	0.8	0.68	-0.12
se@4:40099189:40101656:+|4:40099189:40103695:+.1	chr4:40099089-40103795	ENSG00000078177	N4BP2	NEDD4 binding protein 2	se	TRUE	0.14	0.45	0.31	0.22	0.25	0.03
se@4:57211456:57215429:-|4:57209850:57215429:-.1	chr4:57209750-57215529	ENSG00000157426	AASDH	aminoadipate-semialdehyde dehydrogenase	se	NA	0.8	0.55	-0.25	0.9	0.69	-0.21
se@4:724899:726189:+|4:724899:727461:+.1	chr4:724799-727561	ENSG00000185619	PCGF3	polycomb group ring finger 3	se	NA	0.33	0.52	0.19	0.39	0.46	0.07
se@4:724899:726205:+|4:724899:727461:+.1	chr4:724799-727561	ENSG00000185619	PCGF3	polycomb group ring finger 3	se	NA	0.15	0.31	0.16	0.2	0.22	0.02
se@4:724899:726233:+|4:724899:727461:+.1	chr4:724799-727561	ENSG00000185619	PCGF3	polycomb group ring finger 3	se	NA	0.14	0.29	0.15	0.18	0.2	0.02
se@4:75675929:75681069:-|4:75673359:75681069:-.1	chr4:75673259-75681169	ENSG00000174808	BTC	betacellulin	se	NA	0.67	0.48	-0.19	0.69	0.38	-0.31
se@4:76715054:76716489:+|4:76715054:76720775:+.1	chr4:76714954-76720875	ENSG00000138768	USO1	USO1 vesicle transport factor	se	NA	0.38	0.52	0.14	0.64	0.75	0.11
se@4:77057559:77065302:-|4:77055515:77065302:-.1	chr4:77055415-77065402	ENSG00000138750	NUP54	nucleoporin 54kDa	se	NA	0.69	0.47	-0.22	0.65	0.55	-0.1
se@4:77057565:77065302:-|4:77055515:77065302:-.1	chr4:77055415-77065402	ENSG00000138750	NUP54	nucleoporin 54kDa	se	FALSE	0.89	0.69	-0.2	0.87	0.77	-0.1
se@4:83783725:83784471:-|4:83778917:83784471:-.1	chr4:83778817-83784571	ENSG00000138674	SEC31A	SEC31 homolog A (S. cerevisiae)	se	NA	0.17	0.31	0.14	0.18	0.3	0.12
se@4:83816927:83821230:-|4:83816000:83821230:-.1	chr4:83815900-83821330	ENSG00000251022	THAP9-AS1	NA	se	NA	0.7	0.5	-0.2	0.67	0.6	-0.07
se@4:83829088:83831850:+|4:83829088:83838097:+.1	chr4:83828988-83838197	ENSG00000168152	THAP9	THAP domain containing 9	se	TRUE	0.14	0.16	0.02	0.39	0.08	-0.31
se@4:85729570:85731040:-|4:85724620:85731040:-.1	chr4:85724520-85731140	ENSG00000163625	WDFY3	WD repeat and FYVE domain containing 3	se	NA	0.41	0.28	-0.13	0.4	0.42	0.02
se@4:89199794:89205558:-|4:89198395:89205558:-.1	chr4:89198295-89205658	ENSG00000163644	PPM1K	protein phosphatase, Mg2+/Mn2+ dependent, 1K	se	NA	0.89	0.8	-0.09	0.88	0.66	-0.22
se@5:123974516:123974826:-|5:123973599:123974826:-.1	chr5:123973499-123974926	ENSG00000168916	ZNF608	zinc finger protein 608	se	NA	0.26	0.69	0.43	0.35	0.56	0.21
se@5:127412785:127418427:-|5:127396936:127418427:-.1	chr5:127396836-127418527	ENSG00000245937	CTC-228N24.3	NA	se	NA	0.1	0.22	0.12	0.09	0.17	0.08
se@5:131825175:131826237:-|5:131822822:131826237:-.1	chr5:131822722-131826337	ENSG00000125347	IRF1	interferon regulatory factor 1	se	TRUE	0.72	0.41	-0.31	0.54	0.58	0.04
se@5:132358598:132362189:-|5:132342612:132362189:-.1	chr5:132342512-132362289	ENSG00000155329	ZCCHC10	zinc finger, CCHC domain containing 10	se	NA	0.43	0.19	-0.24	0.3	0.32	0.02
se@5:134688735:134696187:-|5:134686603:134696187:-.1	chr5:134686503-134696287	ENSG00000113648	H2AFY	H2A histone family, member Y	se	TRUE	0.37	0.49	0.12	0.38	0.52	0.14
se@5:137495288:137495758:-|5:137492956:137495758:-.1	chr5:137492856-137495858	ENSG00000112983	BRD8	bromodomain containing 8	se	NA	0.41	0.59	0.18	0.38	0.49	0.11
se@5:138532217:138533958:-|5:138463542:138533958:-.1	chr5:138463442-138534058	ENSG00000120725	SIL1	SIL1 homolog, endoplasmic reticulum chaperone (S. cerevisiae)	se	NA	0.03	0.05	0.02	0.04	0.14	0.1
se@5:145205763:145214740:-|5:145202697:145214740:-.1	chr5:145202597-145214840	ENSG00000186314	PRELID2	PRELI domain containing 2	se	TRUE	0.47	0.28	-0.19	0.54	0.35	-0.19
se@5:154320825:154330363:+|5:154320825:154335931:+.1	chr5:154320725-154336031	ENSG00000082515	MRPL22	mitochondrial ribosomal protein L22	se	FALSE	0.88	0.94	0.06	0.83	0.94	0.11
se@5:176959132:176959444:-|5:176958522:176959444:-.1	chr5:176958422-176959544	ENSG00000146067	FAM193B	family with sequence similarity 193, member B	se	TRUE	0.23	0.26	0.03	0.4	0.18	-0.22
se@5:178046897:178050257:-|5:178045779:178050257:-.1	chr5:178045679-178050357	ENSG00000113240	CLK4	CDC-like kinase 4	se	TRUE	0.23	0.3	0.07	0.18	0.42	0.24
se@5:178047674:178050257:-|5:178045779:178050257:-.1	chr5:178045679-178050357	ENSG00000113240	CLK4	CDC-like kinase 4	se	TRUE	0.24	0.33	0.09	0.17	0.3	0.13
se@5:31521322:31526186:-|5:31515671:31526186:-.1	chr5:31515571-31526286	ENSG00000113360	DROSHA	drosha, ribonuclease type III	se	NA	0.62	0.81	0.19	0.69	0.82	0.13
se@5:36208792:36211946:-|5:36207367:36211946:-.1	chr5:36207267-36212046	ENSG00000152620	NADKD1	NAD kinase domain containing 1	se	NA	0.32	0.16	-0.16	0.28	0.17	-0.11
se@5:41934410:41939543:+|5:41934410:41941294:+.1	chr5:41934310-41941394	ENSG00000151876	FBXO4	F-box protein 4	se	NA	0.87	0.68	-0.19	0.88	0.68	-0.2
se@5:54456071:54456158:+|5:54456071:54456822:+.1	chr5:54455971-54456922	ENSG00000164294	GPX8	glutathione peroxidase 8 (putative)	se	TRUE	0.73	0.91	0.18	0.8	0.79	-0.01
se@5:56531859:56532940:+|5:56531859:56542127:+.1	chr5:56531759-56542227	ENSG00000062194	GPBP1	GC-rich promoter binding protein 1	se	NA	0.31	0.42	0.11	0.3	0.37	0.07
se@5:60189470:60194103:-|5:60186913:60194103:-.1	chr5:60186813-60194203	ENSG00000049167	ERCC8	excision repair cross-complementing rodent repair deficiency, complementation group 8	se	TRUE	0.35	0.58	0.23	0.37	0.45	0.08
se@5:65364848:65367997:+|5:65364848:65370852:+.1	chr5:65364748-65370952	ENSG00000112851	ERBB2IP	erbb2 interacting protein	se	NA	0.21	0.09	-0.12	0.23	0.09	-0.14
se@5:70091743:70092028:+|5:70091743:70146637:+.1	chr5:70091643-70146737	ENSG00000253366	RP11-589F5.4	NA	se	NA	0.9	0.29	-0.61	0.9	0.45	-0.45
se@5:7871036:7873486:+|5:7871036:7875371:+.1	chr5:7870936-7875471	ENSG00000124275	MTRR	5-methyltetrahydrofolate-homocysteine methyltransferase reductase	se	NA	0.36	0.21	-0.15	0.39	0.28	-0.11
se@6:108798495:108831415:+|6:108798495:108840900:+.1	chr6:108798395-108841000	ENSG00000135537	LACE1	lactation elevated 1	se	NA	0.89	0.84	-0.05	0.96	0.79	-0.17
se@6:116894148:116895221:+|6:116894148:116901458:+.1	chr6:116894048-116901558	ENSG00000111832	RWDD1	RWD domain containing 1	se	NA	0.29	0.14	-0.15	0.32	0.27	-0.05
se@6:119147455:119147945:-|6:119137457:119147945:-.1	chr6:119137357-119148045	ENSG00000111877	MCM9	minichromosome maintenance complex component 9	se	NA	0.65	0.82	0.17	0.9	0.68	-0.22
se@6:125569529:125574863:+|6:125569529:125578244:+.1	chr6:125569429-125578344	ENSG00000111907	TPD52L1	tumor protein D52-like 1	se	NA	0.78	0.63	-0.15	0.77	0.65	-0.12
se@6:125569529:125574863:+|6:125569529:125583980:+.1	chr6:125569429-125584080	ENSG00000111907	TPD52L1	tumor protein D52-like 1	se	NA	0.28	0.17	-0.11	0.28	0.18	-0.1
se@6:127637647:127648147:-|6:127636041:127648147:-.1	chr6:127635941-127648247	ENSG00000093144	ECHDC1	enoyl CoA hydratase domain containing 1	se	NA	0.61	0.7	0.09	0.58	0.69	0.11
se@6:135517140:135518099:+|6:135517140:135520046:+.1	chr6:135517040-135520146	ENSG00000118513	MYB	v-myb myeloblastosis viral oncogene homolog (avian)	se	NA	0.35	0.4	0.05	0.32	0.53	0.21
se@6:136588313:136589300:-|6:136582615:136589300:-.1	chr6:136582515-136589400	ENSG00000029363	BCLAF1	BCL2-associated transcription factor 1	se	NA	0.65	0.54	-0.11	0.71	0.63	-0.08
se@6:150209803:150210484:-|6:150205640:150210484:-.1	chr6:150205540-150210584	ENSG00000164520	RAET1E	retinoic acid early transcript 1E	se	NA	0.79	0.5	-0.29	0.82	0.52	-0.3
se@6:152466690:152469180:-|6:152464900:152469180:-.1	chr6:152464800-152469280	ENSG00000131018	SYNE1	spectrin repeat containing, nuclear envelope 1	se	NA	0.14	0.56	0.42	0.51	0.75	0.24
se@6:159404839:159414871:-|6:159403720:159414871:-.1	chr6:159403620-159414971	ENSG00000130363	RSPH3	radial spoke 3 homolog (Chlamydomonas)	se	TRUE	0.95	0.6	-0.35	0.8	0.79	-0.01
se@6:168312169:168314083:+|6:168312169:168314848:+.1	chr6:168312069-168314948	ENSG00000130396	MLLT4	myeloid/lymphoid or mixed-lineage leukemia (trithorax homolog, Drosophila); translocated to, 4	se	NA	0.31	0.16	-0.15	0.59	0.49	-0.1
se@6:20534805:20535318:+|6:20534805:20535582:+.1	chr6:20534705-20535682	ENSG00000145996	CDKAL1	CDK5 regulatory subunit associated protein 1-like 1	se	NA	0.14	0.04	-0.1	0.17	0.06	-0.11
se@6:26443670:26443869:+|6:26443670:26444185:+.1	chr6:26443570-26444285	ENSG00000111801	BTN3A3	butyrophilin, subfamily 3, member A3	se	NA	0.22	0.49	0.27	0.1	0.14	0.04
se@6:27220728:27222472:+|6:27220728:27222765:+.1	chr6:27220628-27222865	ENSG00000112812	PRSS16	protease, serine, 16 (thymus)	se	NA	0.72	0.86	0.14	0.81	0.86	0.05
se@6:30525227:30529105:+|6:30525227:30529611:+.1	chr6:30525127-30529711	ENSG00000204576	PRR3	proline rich 3	se	TRUE	0.4	0.21	-0.19	0.4	0.34	-0.06
se@6:30657229:30657824:-|6:30656719:30657824:-.1	chr6:30656619-30657924	ENSG00000137404	NRM	nurim (nuclear envelope membrane protein)	se	NA	0.59	0.76	0.17	0.58	0.67	0.09
se@6:30657247:30657824:-|6:30656719:30657824:-.1	chr6:30656619-30657924	ENSG00000137404	NRM	nurim (nuclear envelope membrane protein)	se	NA	0.32	0.46	0.14	0.33	0.38	0.05
se@6:31838824:31839091:-|6:31837414:31839091:-.1	chr6:31837314-31839191	ENSG00000204385	SLC44A4	solute carrier family 44, member 4	se	NA	0.66	0.53	-0.13	0.59	0.49	-0.1
se@6:34204740:34204981:+|6:34204740:34208514:+.1	chr6:34204640-34208614	ENSG00000137309	HMGA1	high mobility group AT-hook 1	se	NA	0.74	0.85	0.11	0.74	0.78	0.04
se@6:36438034:36442566:+|6:36438034:36446898:+.1	chr6:36437934-36446998	ENSG00000112078	KCTD20	potassium channel tetramerisation domain containing 20	se	FALSE	0.89	0.76	-0.13	0.92	0.81	-0.11
se@6:36438034:36442698:+|6:36438034:36446898:+.1	chr6:36437934-36446998	ENSG00000112078	KCTD20	potassium channel tetramerisation domain containing 20	se	NA	0.6	0.49	-0.11	0.74	0.58	-0.16
se@6:43445366:43445875:+|6:43445366:43465619:+.1	chr6:43445266-43465719	ENSG00000137221	TJAP1	tight junction associated protein 1 (peripheral)	se	NA	0.35	0.6	0.25	0.39	0.51	0.12
se@6:76344527:76350400:+|6:76344527:76357447:+.1	chr6:76344427-76357547	ENSG00000112701	SENP6	SUMO1/sentrin specific peptidase 6	se	NA	0.36	0.56	0.2	0.32	0.41	0.09
se@6:83772964:83775361:-|6:83767741:83775361:-.1	chr6:83767641-83775461	ENSG00000118420	UBE3D	ubiquitin protein ligase E3D	se	TRUE	0.03	0.26	0.23	0.1	0.08	-0.02
se@6:86248582:86251703:-|6:86246642:86251703:-.1	chr6:86246542-86251803	ENSG00000135317	SNX14	sorting nexin 14	se	NA	0.23	0.1	-0.13	0.23	0.09	-0.14
se@6:86275137:86281855:-|6:86267778:86281855:-.1	chr6:86267678-86281955	ENSG00000135317	SNX14	sorting nexin 14	se	TRUE	0.51	0.66	0.15	0.51	0.62	0.11
se@6:99365595:99374353:-|6:99353546:99374353:-.1	chr6:99353446-99374453	ENSG00000112234	FBXL4	F-box and leucine-rich repeat protein 4	se	FALSE	0.89	0.91	0.02	0.95	0.83	-0.12
se@6:99885275:99887645:-|6:99883722:99887645:-.1	chr6:99883622-99887745	ENSG00000123552	USP45	ubiquitin specific peptidase 45	se	NA	0.67	0.9	0.23	0.85	0.86	0.01
se@7:100887360:100888241:-|7:100884187:100888241:-.1	chr7:100884087-100888341	ENSG00000214253	FIS1	fission 1 (mitochondrial outer membrane) homolog (S. cerevisiae)	se	FALSE	0.73	0.7	-0.03	0.72	0.6	-0.12
se@7:102230743:102232732:-|7:102228217:102232732:-.1	chr7:102228117-102232832	ENSG00000105808	RASA4	RAS p21 protein activator 4	se	NA	0.86	0.84	-0.02	0.79	0.96	0.17
se@7:112428599:112430215:-|7:112425008:112430215:-.1	chr7:112424908-112430315	ENSG00000146802	TMEM168	transmembrane protein 168	se	NA	0.08	0.22	0.14	0.1	0.16	0.06
se@7:18633652:18668973:+|7:18633652:18674250:+.1	chr7:18633552-18674350	ENSG00000048052	HDAC9	histone deacetylase 9	se	NA	0.66	0.58	-0.08	0.47	0.79	0.32
se@7:2265185:2269619:-|7:2262389:2269619:-.1	chr7:2262289-2269719	ENSG00000002822	MAD1L1	MAD1 mitotic arrest deficient-like 1 (yeast)	se	NA	0.96	0.85	-0.11	0.89	0.87	-0.02
se@7:24902911:24903115:-|7:24901388:24903115:-.1	chr7:24901288-24903215	ENSG00000070882	OSBPL3	oxysterol binding protein-like 3	se	NA	0.49	0.54	0.05	0.34	0.57	0.23
se@7:30059920:30062281:-|7:30058739:30062281:-.1	chr7:30058639-30062381	ENSG00000106080	FKBP14	FK506 binding protein 14, 22 kDa	se	TRUE	0.32	0.13	-0.19	0.18	0.08	-0.1
se@7:30540297:30544185:-|7:30538554:30544185:-.1	chr7:30538454-30544285	ENSG00000006625	GGCT	gamma-glutamylcyclotransferase	se	FALSE	0.68	0.53	-0.15	0.69	0.56	-0.13
se@7:36455493:36456689:+|7:36455493:36458853:+.1	chr7:36455393-36458953	ENSG00000011426	ANLN	anillin, actin binding protein	se	NA	0.78	0.66	-0.12	0.81	0.74	-0.07
se@7:36466637:36467916:+|7:36466637:36478813:+.1	chr7:36466537-36478913	ENSG00000011426	ANLN	anillin, actin binding protein	se	NA	0.28	0.14	-0.14	0.25	0.18	-0.07
se@7:43690311:43769028:-|7:43688251:43769028:-.1	chr7:43688151-43769128	ENSG00000106603	COA1	cytochrome c oxidase assembly factor 1 homolog (S. cerevisiae)	se	NA	0.3	0.4	0.1	0.45	0.31	-0.14
se@7:50517421:50517999:-|7:50515987:50517999:-.1	chr7:50515887-50518099	ENSG00000132436	FIGNL1	fidgetin-like 1	se	NA	0.23	0.25	0.02	0.27	0.15	-0.12
se@7:5230124:5232749:+|7:5230124:5239207:+.1	chr7:5230024-5239307	ENSG00000157954	WIPI2	WD repeat domain, phosphoinositide interacting 2	se	NA	0.5	0.33	-0.17	0.32	0.35	0.03
se@7:65440058:65441002:-|7:65439691:65441002:-.1	chr7:65439591-65441102	ENSG00000169919	GUSB	glucuronidase, beta	se	NA	0.47	0.3	-0.17	0.46	0.3	-0.16
se@7:72469685:72469994:-|7:72469313:72469994:-.1	chr7:72469213-72470094	ENSG00000174353	STAG3L3	stromal antigen 3-like 3	se	TRUE	0.53	0.92	0.39	0.8	0.9	0.1
se@7:72482076:72482243:+|7:72482076:72483621:+.1	chr7:72481976-72483721	ENSG00000229018	RP11-313P13.3	NA	se	NA	0.51	0.33	-0.18	0.73	0.41	-0.32
se@7:74131270:74133198:+|7:74131270:74143124:+.1	chr7:74131170-74143224	ENSG00000077809	GTF2I	general transcription factor IIi	se	NA	0.24	0.37	0.13	0.27	0.38	0.11
se@7:74299941:74300250:-|7:74299569:74300250:-.1	chr7:74299469-74300350	ENSG00000160828	AC004166.7	NA	se	TRUE	0.67	0.93	0.26	0.83	0.94	0.11
se@7:74313951:74317004:+|7:74313951:74321683:+.1	chr7:74313851-74321783	ENSG00000123965	PMS2P5	NA	se	NA	0.38	0.33	-0.05	0.37	0.79	0.42
se@7:75508578:75510683:+|7:75508578:75511147:+.1	chr7:75508478-75511247	ENSG00000005486	RHBDD2	rhomboid domain containing 2	se	TRUE	0.2	0.35	0.15	0.21	0.26	0.05
se@7:87920329:87936107:-|7:87913586:87936107:-.1	chr7:87913486-87936207	ENSG00000127954	STEAP4	STEAP family member 4	se	NA	0.22	0.11	-0.11	0.28	0.18	-0.1
se@7:89859350:89861651:+|7:89859350:89866205:+.1	chr7:89859250-89866305	ENSG00000157214	STEAP2	STEAP family member 2, metalloreductase	se	NA	0.61	0.76	0.15	0.81	0.56	-0.25
se@7:91873463:91874216:-|7:91871451:91874216:-.1	chr7:91871351-91874316	ENSG00000001631	KRIT1	KRIT1, ankyrin repeat containing	se	NA	0.65	0.47	-0.18	0.64	0.59	-0.05
se@7:93623697:93625577:-|7:93605412:93625577:-.1	chr7:93605312-93625677	ENSG00000105829	BET1	blocked early in transport 1 homolog (S. cerevisiae)	se	NA	0.85	0.63	-0.22	0.83	0.76	-0.07
se@7:99074103:99075897:+|7:99074103:99077284:+.1	chr7:99074003-99077384	ENSG00000198556	ZNF789	zinc finger protein 789	se	TRUE	0.43	0.38	-0.05	0.52	0.31	-0.21
se@7:99746598:99747122:+|7:99746598:99751023:+.1	chr7:99746498-99751123	ENSG00000188186	LAMTOR4	late endosomal/lysosomal adaptor, MAPK and MTOR activator 4	se	NA	0.95	0.88	-0.07	0.94	0.83	-0.11
se@8:101315593:101322095:-|8:101300495:101322095:-.1	chr8:101300395-101322195	ENSG00000034677	RNF19A	ring finger protein 19A, E3 ubiquitin protein ligase	se	NA	0.14	0.24	0.1	0.11	0.22	0.11
se@8:102216921:102217663:-|8:102214675:102217663:-.1	chr8:102214575-102217763	ENSG00000120963	ZNF706	zinc finger protein 706	se	NA	0.19	0.08	-0.11	0.13	0.21	0.08
se@8:104415552:104419862:-|8:104414282:104419862:-.1	chr8:104414182-104419962	ENSG00000164933	SLC25A32	solute carrier family 25 (mitochondrial folate carrier) , member 32	se	NA	0.91	0.58	-0.33	0.88	0.78	-0.1
se@8:104417089:104419862:-|8:104414282:104419862:-.1	chr8:104414182-104419962	ENSG00000164933	SLC25A32	solute carrier family 25 (mitochondrial folate carrier) , member 32	se	NA	0.96	0.75	-0.21	0.87	0.76	-0.11
se@8:10677779:10683662:-|8:10623426:10683662:-.1	chr8:10623326-10683762	ENSG00000254093	PINX1	PIN2/TERF1 interacting, telomerase inhibitor 1	se	NA	0.71	0.45	-0.26	0.69	0.57	-0.12
se@8:10677820:10683662:-|8:10623426:10683662:-.1	chr8:10623326-10683762	ENSG00000254093	PINX1	PIN2/TERF1 interacting, telomerase inhibitor 1	se	TRUE	0.41	0.22	-0.19	0.47	0.21	-0.26
se@8:107726213:107749748:+|8:107726213:107751686:+.1	chr8:107726113-107751786	ENSG00000164830	OXR1	oxidation resistance 1	se	NA	0.44	0.29	-0.15	0.44	0.32	-0.12
se@8:126104200:126114256:+|8:126104200:126114559:+.1	chr8:126104100-126114659	ENSG00000156831	NSMCE2	non-SMC element 2, MMS21 homolog (S. cerevisiae)	se	NA	0.51	0.36	-0.15	0.5	0.35	-0.15
se@8:126104200:126114293:+|8:126104200:126114559:+.1	chr8:126104100-126114659	ENSG00000156831	NSMCE2	non-SMC element 2, MMS21 homolog (S. cerevisiae)	se	NA	0.76	0.63	-0.13	0.78	0.69	-0.09
se@8:128806980:128867401:+|8:128806980:128902835:+.1	chr8:128806880-128902935	ENSG00000249859	PVT1	NA	se	NA	0.13	0.02	-0.11	0.16	0.14	-0.02
se@8:130916831:130951854:-|8:130915596:130951854:-.1	chr8:130915496-130951954	ENSG00000153310	FAM49B	family with sequence similarity 49, member B	se	NA	0.63	0.76	0.13	0.64	0.74	0.1
se@8:144773883:144774415:+|8:144773883:144775841:+.1	chr8:144773783-144775941	ENSG00000181135	ZNF707	zinc finger protein 707	se	TRUE	0.11	0.22	0.11	0.07	0.11	0.04
se@8:145202979:145215873:+|8:145202979:145218674:+.1	chr8:145202879-145218774	ENSG00000179832	MROH1	maestro heat-like repeat family member 1	se	NA	0.61	0.42	-0.19	0.68	0.58	-0.1
se@8:17838264:17840742:+|8:17838264:17842956:+.1	chr8:17838164-17843056	ENSG00000078674	PCM1	pericentriolar material 1	se	NA	0.11	0.18	0.07	0.06	0.22	0.16
se@8:25307997:25315715:-|8:25303766:25315715:-.1	chr8:25303666-25315815	ENSG00000104756	KCTD9	potassium channel tetramerisation domain containing 9	se	TRUE	0.1	0.26	0.16	0.12	0.21	0.09
se@8:38262024:38264464:+|8:38262024:38264880:+.1	chr8:38261924-38264980	ENSG00000165046	LETM2	leucine zipper-EF-hand containing transmembrane protein 2	se	NA	0.47	0.67	0.2	0.73	0.57	-0.16
se@8:42010623:42011996:+|8:42010623:42012134:+.1	chr8:42010523-42012234	ENSG00000070718	AP3M2	adaptor-related protein complex 3, mu 2 subunit	se	NA	0.12	0.29	0.17	0.17	0.25	0.08
se@8:42210086:42211935:+|8:42210086:42213034:+.1	chr8:42209986-42213134	ENSG00000070501	POLB	polymerase (DNA directed), beta	se	NA	0.09	0.26	0.17	0.15	0.33	0.18
se@8:67579936:67588980:+|8:67579936:67589877:+.1	chr8:67579836-67589977	ENSG00000213865	C8orf44	chromosome 8 open reading frame 44	se	NA	0.5	0.49	-0.01	0.78	0.48	-0.3
se@8:73939287:73942571:+|8:73939287:73944277:+.1	chr8:73939187-73944377	ENSG00000147601	TERF1	telomeric repeat binding factor (NIMA-interacting) 1	se	NA	0.33	0.65	0.32	0.4	0.56	0.16
se@8:74440039:74464247:-|8:74334937:74464247:-.1	chr8:74334837-74464347	ENSG00000040341	STAU2	staufen, RNA binding protein, homolog 2 (Drosophila)	se	NA	0.41	0.2	-0.21	0.36	0.28	-0.08
se@8:74621397:74650519:-|8:74601048:74650519:-.1	chr8:74600948-74650619	ENSG00000040341	STAU2	staufen, RNA binding protein, homolog 2 (Drosophila)	se	NA	0.2	0.32	0.12	0.29	0.29	0
se@8:82629523:82630417:-|8:82627349:82630417:-.1	chr8:82627249-82630517	ENSG00000104231	ZFAND1	zinc finger, AN1-type domain 1	se	FALSE	0.44	0.63	0.19	0.37	0.6	0.23
se@8:86019634:86021830:+|8:86019634:86022350:+.1	chr8:86019534-86022450	ENSG00000133739	LRRCC1	leucine rich repeat and coiled-coil centrosomal protein 1	se	FALSE	0.43	0.3	-0.13	0.34	0.46	0.12
se@8:90770461:90775057:+|8:90770461:90777569:+.1	chr8:90770361-90777669	ENSG00000104312	RIPK2	receptor-interacting serine-threonine kinase 2	se	FALSE	0.74	0.54	-0.2	0.63	0.47	-0.16
se@8:93933888:93966634:-|8:93929238:93966634:-.1	chr8:93929138-93966734	ENSG00000205133	TRIQK	triple QxxK/R motif containing	se	NA	0.22	0.25	0.03	0.16	0.27	0.11
se@8:95690599:95709080:+|8:95690599:95718153:+.1	chr8:95690499-95718253	ENSG00000104413	ESRP1	epithelial splicing regulatory protein 1	se	NA	0.63	0.49	-0.14	0.65	0.54	-0.11
se@8:95705055:95709080:+|8:95705055:95718153:+.1	chr8:95704955-95718253	ENSG00000104413	ESRP1	epithelial splicing regulatory protein 1	se	NA	0.82	0.71	-0.11	0.84	0.74	-0.1
se@9:101983382:101983829:-|9:101981118:101983829:-.1	chr9:101981018-101983929	ENSG00000119523	ALG2	asparagine-linked glycosylation 2, alpha-1,3-mannosyltransferase homolog (S. cerevisiae)	se	TRUE	0.17	0.27	0.1	0.2	0.28	0.08
se@9:101983419:101983829:-|9:101981118:101983829:-.1	chr9:101981018-101983929	ENSG00000119523	ALG2	asparagine-linked glycosylation 2, alpha-1,3-mannosyltransferase homolog (S. cerevisiae)	se	TRUE	0.28	0.53	0.25	0.41	0.45	0.04
se@9:102888831:102977683:+|9:102888831:102988344:+.1	chr9:102888731-102988444	ENSG00000119509	INVS	inversin	se	TRUE	0.21	0.17	-0.04	0.36	0.1	-0.26
se@9:111697969:111698588:+|9:111697969:111701476:+.1	chr9:111697869-111701576	ENSG00000119328	FAM206A	family with sequence similarity 206, member A	se	FALSE	0.95	0.77	-0.18	0.91	0.83	-0.08
se@9:115451897:115456411:-|9:115449913:115456411:-.1	chr9:115449813-115456511	ENSG00000148153	INIP	INTS3 and NABP interacting protein	se	NA	0.85	0.71	-0.14	0.86	0.86	0
se@9:116327640:116344297:+|9:116327640:116345730:+.1	chr9:116327540-116345830	ENSG00000138835	RGS3	regulator of G-protein signaling 3	se	TRUE	0.68	0.52	-0.16	0.59	0.68	0.09
se@9:130494970:130495664:-|9:130494557:130495664:-.1	chr9:130494457-130495764	ENSG00000160404	TOR2A	torsin family 2, member A	se	NA	0.83	0.76	-0.07	0.87	0.71	-0.16
se@9:130950213:130952967:-|9:130948055:130952967:-.1	chr9:130947955-130953067	ENSG00000148337	CIZ1	CDKN1A interacting zinc finger protein 1	se	NA	0.51	0.83	0.32	0.46	0.77	0.31
se@9:131029553:131029737:-|9:131028604:131029737:-.1	chr9:131028504-131029837	ENSG00000167110	GOLGA2	golgin A2	se	NA	0.33	0.2	-0.13	0.21	0.21	0
se@9:131267183:131269495:+|9:131267183:131271155:+.1	chr9:131267083-131271255	ENSG00000119392	GLE1	GLE1 RNA export mediator homolog (yeast)	se	TRUE	0.53	0.43	-0.1	0.54	0.32	-0.22
se@9:134367647:134369792:+|9:134367647:134371127:+.1	chr9:134367547-134371227	ENSG00000130723	PRRC2B	proline-rich coiled-coil 2B	se	NA	0.42	0.52	0.1	0.37	0.46	0.09
se@9:140058356:140059638:+|9:140058356:140062226:+.1	chr9:140058256-140062326	ENSG00000176884	GRIN1	glutamate receptor, ionotropic, N-methyl D-aspartate 1	se	NA	0.63	0.35	-0.28	0.44	0.45	0.01
se@9:146158:152034:-|9:135030:152034:-.1	chr9:134930-152134	ENSG00000172785	CBWD1	COBW domain containing 1	se	NA	0.37	0.4	0.03	0.83	0.96	0.13
se@9:14683727:14690335:-|9:14680160:14690335:-.1	chr9:14680060-14690435	ENSG00000175893	ZDHHC21	zinc finger, DHHC-type containing 21	se	NA	0.17	0.19	0.02	0.11	0.26	0.15
se@9:36581736:36583624:+|9:36581736:36589533:+.1	chr9:36581636-36589633	ENSG00000165304	MELK	maternal embryonic leucine zipper kinase	se	FALSE	0.5	0.42	-0.08	0.52	0.4	-0.12
se@9:36651874:36657238:+|9:36651874:36665347:+.1	chr9:36651774-36665447	ENSG00000165304	MELK	maternal embryonic leucine zipper kinase	se	NA	0.81	0.67	-0.14	0.83	0.69	-0.14
se@9:37854979:37857272:+|9:37854979:37860045:+.1	chr9:37854879-37860145	ENSG00000122741	DCAF10	DDB1 and CUL4 associated factor 10	se	TRUE	0.4	0.56	0.16	0.31	0.56	0.25
se@9:70465794:70467484:-|9:70463075:70467484:-.1	chr9:70462975-70467584	ENSG00000147996	CBWD5	COBW domain containing 5	se	NA	0.74	0.89	0.15	0.92	0.9	-0.02
se@9:70471140:70472572:-|9:70467530:70472572:-.1	chr9:70467430-70472672	ENSG00000147996	CBWD5	COBW domain containing 5	se	NA	0.08	0.06	-0.02	0.25	0.1	-0.15
se@9:7103870:7105402:+|9:7103870:7128066:+.1	chr9:7103770-7128166	ENSG00000107077	KDM4C	lysine (K)-specific demethylase 4C	se	NA	0.16	0.36	0.2	0.15	0.25	0.1
se@9:93627379:93629413:+|9:93627379:93636486:+.1	chr9:93627279-93636586	ENSG00000165025	SYK	spleen tyrosine kinase	se	TRUE	0.25	0.26	0.01	0.3	0.15	-0.15
se@9:98732938:98733826:+|9:98732938:98734215:+.1	chr9:98732838-98734315	ENSG00000182150	ERCC6L2	excision repair cross-complementing rodent repair deficiency, complementation group 6-like 2	se	TRUE	0.01	0.12	0.11	0.04	0.17	0.13
se@X:102933579:102940099:-|X:102931979:102940099:-.1	chrX:102931879-102940199	ENSG00000123562	MORF4L2	mortality factor 4 like 2	se	NA	0.82	0.71	-0.11	0.83	0.77	-0.06
se@X:106356698:106358582:-|X:106332069:106358582:-.1	chrX:106331969-106358682	ENSG00000089682	RBM41	RNA binding motif protein 41	se	NA	0.43	0.45	0.02	0.29	0.48	0.19
se@X:106394197:106396402:-|X:106391039:106396402:-.1	chrX:106390939-106396502	ENSG00000198088	NUP62CL	nucleoporin 62kDa C-terminal like	se	NA	0.18	0.39	0.21	0.22	0.48	0.26
se@X:106397376:106410879:-|X:106396733:106410879:-.1	chrX:106396633-106410979	ENSG00000198088	NUP62CL	nucleoporin 62kDa C-terminal like	se	NA	0.61	0.26	-0.35	0.57	0.22	-0.35
se@X:106397476:106410879:-|X:106396733:106410879:-.1	chrX:106396633-106410979	ENSG00000198088	NUP62CL	nucleoporin 62kDa C-terminal like	se	FALSE	0.94	0.71	-0.23	0.94	0.72	-0.22
se@X:107369417:107370023:+|X:107369417:107372011:+.1	chrX:107369317-107372111	ENSG00000101844	ATG4A	autophagy related 4A, cysteine peptidase	se	TRUE	0.19	0.09	-0.1	0.13	0.1	-0.03
se@X:118759342:118763281:-|X:118752749:118763281:-.1	chrX:118752649-118763381	ENSG00000125354	2016-09-06	septin 6	se	NA	0.33	0.3	-0.03	0.18	0.48	0.3
se@X:119573148:119575585:-|X:119565317:119575585:-.1	chrX:119565217-119575685	ENSG00000005893	LAMP2	lysosomal-associated membrane protein 2	se	TRUE	0.56	0.69	0.13	0.61	0.72	0.11
se@X:123095706:123155217:+|X:123095706:123156381:+.1	chrX:123095606-123156481	ENSG00000101972	STAG2	stromal antigen 2	se	NA	0.19	0.07	-0.12	0.14	0.1	-0.04
se@X:128627052:128630727:-|X:128626070:128630727:-.1	chrX:128625970-128630827	ENSG00000102038	SMARCA1	SWI/SNF related, matrix associated, actin dependent regulator of chromatin, subfamily a, member 1	se	NA	0.82	0.6	-0.22	0.85	0.66	-0.19
se@X:129483319:129483798:+|X:129483319:129484620:+.1	chrX:129483219-129484720	ENSG00000102078	SLC25A14	solute carrier family 25 (mitochondrial carrier, brain), member 14	se	TRUE	0.28	0.48	0.2	0.16	0.48	0.32
se@X:13707407:13721854:+|X:13707407:13726840:+.1	chrX:13707307-13726940	ENSG00000123595	RAB9A	RAB9A, member RAS oncogene family	se	NA	0.32	0.48	0.16	0.36	0.4	0.04
se@X:13707407:13721933:+|X:13707407:13726840:+.1	chrX:13707307-13726940	ENSG00000123595	RAB9A	RAB9A, member RAS oncogene family	se	NA	0.74	0.91	0.17	0.79	0.83	0.04
se@X:153740735:153741147:-|X:153740204:153741147:-.1	chrX:153740104-153741247	ENSG00000071889	FAM3A	family with sequence similarity 3, member A	se	TRUE	0.25	0.37	0.12	0.23	0.26	0.03
se@X:23752484:23754036:-|X:23751334:23754036:-.1	chrX:23751234-23754136	ENSG00000123130	ACOT9	acyl-CoA thioesterase 9	se	NA	0.35	0.38	0.03	0.41	0.25	-0.16
se@X:3529375:3530218:-|X:3526986:3530218:-.1	chrX:3526886-3530318	ENSG00000183943	PRKX	protein kinase, X-linked	se	TRUE	0.27	0.15	-0.12	0.35	0.1	-0.25
se@X:41414888:41419032:-|X:41413168:41419032:-.1	chrX:41413068-41419132	ENSG00000147044	CASK	calcium/calmodulin-dependent serine protein kinase (MAGUK family)	se	NA	0.45	0.63	0.18	0.58	0.66	0.08
se@X:44920664:44921892:+|X:44920664:44922667:+.1	chrX:44920564-44922767	ENSG00000147050	KDM6A	lysine (K)-specific demethylase 6A	se	NA	0.46	0.44	-0.02	0.46	0.2	-0.26
se@X:53652989:53654361:-|X:53652219:53654361:-.1	chrX:53652119-53654461	ENSG00000086758	HUWE1	HECT, UBA and WWE domain containing 1, E3 ubiquitin protein ligase	se	NA	0.37	0.52	0.15	0.46	0.49	0.03
se@X:71401678:71406084:+|X:71401678:71416635:+.1	chrX:71401578-71416735	ENSG00000102309	PIN4	protein (peptidylprolyl cis/trans isomerase) NIMA-interacting, 4 (parvulin)	se	TRUE	0.62	0.74	0.12	0.57	0.71	0.14
se@X:71401678:71406311:+|X:71401678:71416635:+.1	chrX:71401578-71416735	ENSG00000102309	PIN4	protein (peptidylprolyl cis/trans isomerase) NIMA-interacting, 4 (parvulin)	se	FALSE	0.81	0.92	0.11	0.78	0.87	0.09
