# Supplementary material for: Wild-Type U2AF1 Antagonizes the Splicing Program Characteristic of U2AF1-Mutant Tumors and Is Required for Cell Survival
Source: PLoS Genet. 2016 Oct 24;12(10):e1006384. doi: 10.1371/journal.pgen.1006384 (PMC5077151; doi:10.1371/journal.pgen.1006384)
Supplement: S6 Table — The indicated cell lines were derived after transducing them with Cas9 and sgRNA-GFP or sgRNA-S34F (see S14–S17 Figs for characterization). Equal number of cells was transplanted into both flanks of CD1-nude mice and tumor growth was monitored. In Experiment #1, 1 million cells were inoculated in each flank and tumor growth was monitored for up to 21 weeks (4 or 5 mice per group). In Experiment #2, 2 million cells (H441-derived lines) or 5 million cells (HCC78-derived lines) were inoculated in each flank and tumor growth was monitored for 12 weeks (4 mice per group). At the end of the experiment, an average tumor volume of 100 mm3 or more (per flank) was considered successful tumor engraftment. The numbers of mice with successful vs. unsuccessful tumor engraftment (Tumor / No Tumor) were shown. (XLS) [file pgen.1006384.s025.xls]

## Sheet: S6
	Tumor / No Tumor - Experiment #1	Tumor / No Tumor - Experiment #2	Tumor / No Tumor - Combined
H441 cells sgRNA-GFP polyclone	3/1	4/0	7/1
H441 cells sgRNA-GFP clone #1	2/2	3/1	5/3
H441 cells sgRNA-S34F polyclone	2/2	3/1	5/3
H441 cells sgRNA-S34F clone #1	1/3	1/3	2/6
H441 cells sgRNA-S34F clone #2	3/1	3/1	6/2
HCC78 cells sgRNA-GFP clone #2	0/5	0/4	0/9
HCC78 cells sgRNA-GFP clone #3	0/5	0/4	0/9
HCC78 cells sgRNA-S34F clone #4	0/5	0/4	0/9
HCC78 cells sgRNA-S34F clone #6	0/5	0/4	0/9
