# Supplementary material for: Wild-Type U2AF1 Antagonizes the Splicing Program Characteristic of U2AF1-Mutant Tumors and Is Required for Cell Survival
Source: PLoS Genet. 2016 Oct 24;12(10):e1006384. doi: 10.1371/journal.pgen.1006384 (PMC5077151; doi:10.1371/journal.pgen.1006384)
Supplement: S7 Table — The columns “Gene Name”, “Coordinates” and “Type” are defined the same way as those in S1 Table. The “short” isoforms refer to those with skipping of cassette exon or selection of an intron-distal 3′ splice site. The “long” isoforms refer to those with increased inclusion of cassette exon or selection of an intron-proximal 3′ splice site. (XLS) [file pgen.1006384.s026.xls]

## Sheet: S7
Gene Name	Coordinates	Type	Forward primer - "short" isoform	Reverse primer - "short" isoform	Forward primer - "long" isoform	Reverse primer - "long" isoform
ACAD8	chr11:134126442-134128509	se	CTTCCATGGGACTTAATGAAGAGCAG	TCATCCAGGCACACATGCTTC	ATACAAACAGATGTGGGCGGGT	TGCCTCTGTTCCTCATTTCCGA
ASUN	chr12:27066961-27069035	se	AGAGTTACAGACTACCGGATTACAGTA	TTTAGGGCCCTTTCCTCTTGTACC	AGGTCCCTTTGGAACGAGCAA	TTTAGGGCCCTTTCCTCTTGTACC
ATR	chr3:142168344-142172070	se	CTGGAGAAGTTGTCAATGAAAAGGC	ACGGCAGTCCTGTCACTCTATT	CGTGAAGTTTGTGCTTCAAAGGG	ACACCTTGTAGTCGCTGCTCA
AXL	chr19:41745119-41748888	se	CAATCTGACAGTGTGTGTGGCA	CAGGAGTTGAAGGTTCCTTCACTG	CAAGCACAGCCAGTCCACCA	TTTCGCCGGTGGACAAGGAA
CASP8	chr2:202098735-202131310	a3ss	ACTTTCTGGGCACGTGAGGTT	AAAGATTTCTGCTGAAGTCCATCTCA	ACTTTCTGGGCACGTGAGGTT	GTC CAT CTT TTT AAA AGG CAG GAG AAT ATA A
FAM60A	chr12:31451058-31479058	se	AGACAAGGCAGTTGAGGAGGA	AACATCTTTTCTTCTGGGCAATAGTCT	TTCAACCCTGAAACCAGGACGA	TCTGCAAATACAGCAGCCCTCT
FXR1	chr3:180688046-180694010	se	TGCCAGCGAATCTCATCACAGT	TGCTCTTCAATCACATCTTTTGCCTA	TGGGCTAGTCACAGTTGCAGAT	AGAAGCACTAGTTGGGCCGTTT
GUSB	chr7:65439591-65441102	se	AAACAAAGTCGTGGCGAATGGG	CCCTTCCCTCGGATCTCCAA	AGTGCGTCTTTTGGATGCAG	ATCCCCACAGGGAGTGTGTA
H2AFY	chr5:134681657-134696287	mxe	GACGGCTTCACAGTCCTCTC	AGTGTTTGTCGGGTGAACGA	TTAGCCGGCTTTGAGGTGGA	GCTTCCACAAACTCCTTGCC
HMGCR	chr5:74650327-74651347	se	TGATGGAAACTCATGAGCGTGG	TGGCACCTCCACCAAGCA	TGTCTTGTGGCCAGCACCAAT	TGTTTCGAGCCAGGCTTTCACT
KARS	chr16:75675461-75681585	se	CGAGCCGAAACTGAGCAAGAATG	AGCAGCAGTGGCTTGGCTTA	GCAAGCTGCTGTAAGGCTTGTT	TCAGCTTTCAGGCGTCTCTTCA
MAP3K3	chr17:61710062-61723494	se	ACGAACAGGAGGCATTGAACTC	CGAACTTGATTCTGACGTCACTCTG	AACACAACAGCAGCAGCTCA	CCCGTTGTGCTCGAACTTGATT
MED15	chr22:20922818-20936998	se	TCCGAGCTCCGATGGTGGT	CTGCTCTGGCTGACCTGGA	GTCCGAGCTCCGATGGTG	ACCGGGCTCTTATGTGCATC
MR1	chr1:181019322-181022809	se	GACACCCTACAAAGAACAGAATC	TTCTTCTCCAGACTAGAACACC	TGCGGTGTCCACATGGTTCTT	ACTCCAGCCAGCACAATGACAA
NSUN2	chr5:6625682-6632812	se	AGCTGTTCGAGCACTACTACCA	CAGGCAAGTTCTTCAGGATACCTT	GCCACGCAAAAGAGATTCTCCA	TGTGTGCCAGGCAAGTTCTTCA
PABPC4	chr1:40029313-40030195	se	TGCCAAGTGCTATACGCCAG	CAGCTGTGGGAACGCCGA	CGCTTGGCTATGGACTTTGGT	AGGCGTATTTGTAGGGGGCAA
PPHLN1	chr12:42729676-42749063	se	GGCTTACAGAAGAGACGAAATGTG	GTCCATCTATAACCAGATTCATCACT	TGCCAAAGAAACCACCACTGCT	AGGTTGCCTGCTTGCAGAAT
PTBP1	chr19:805087-806508	se	TTTTCCAAGCTCACCAGCCTCA	TCGGAACGGAAAGGCCGA	TTTCCCTCCCACCTTTGCCATT	TGGGTTGAGGTTGCTGACCA
RIPK2	chr8:90770361-90777669	se	ACTCCGCTGCTCGACAGAA	AGGAGGAGTCATATTGTGCAGGT	CTGCTCGACAGTGAAAGAAAGGA	GGCAATTTCATGCAGGATGCGA
SETD4	chr21:37429406-37431222	se	GGAAGTTCTGAATCAAGAGGAGTGAAT	CTGGAAAACAAGCAGGCGCT	GGGTCTTTCTGTGTTGGGCA	TCAGCCACTTCCTCAGCTCT
SETX	chr9:135140272-135145102	se	GACATTTGAGGACCCTGATGGAAAA	TGCAGCACAGGCTTGAGTTT	ACACGTGAACCATTCGCCTT	TGCAGCACAGGCTTGAGTTT
SLC35C2	chr20:44986262-44987402	a3ss	ATGTGGCCTTTTTGTGGAAGGC	CACTGAACCAGCGCCCTTT	TCTTCATGACGATGCTGCACCT	AGTTGGACAAGCCCACGTCAA
SRP19	chr5:112200329-112203201	a3ss	CGTGATGTCCAATACAGAGGCAGA	TGCATACAACATTACTGACTTACGTGA	ACACTAAGCCTAACTTCTGGTTCCT	TTTGGTCAGCACCTCCTGTT
STRAP	chr12:16035653-16042962	se	ACCCGTGGTTGATTTGGCCTT	GACAGCATCCCACACTTTGCT	AGGTGCTGTTTGGGGTGCAA	CCTGAGACAGCATCCCACACTTT
TMEM131	chr2:98409857-98412867	se	GTGGATACTCATGTGAAGGATATGGC	CCAATGACCAAAAGAAACAGTGCAAA	TGTTAGCAACCTGTGCAGAAGC	CAAATGGCCTTCCCACATCGAA
USP25	chr21:17214759-17236687	se	CCAAGGCATCACATGAGCATGAAG	CTTGCATATTCCAACTTAATTGCCGA	ATATGACAGGTGTGGCCCTGAA	TTCTTTGGTGCCTGGTTCTGGA
ZRANB2	chr1:71530720-71532559	se	GGCTCTTCTTCCCCACGAAAAA	GATGATGACCTGTGGCGTCTTT	TCACCCGAAAGCCAGGTGATT	TTGAACGGGAACCAGAATGGGA
